# Supplementary material for: Transcriptome organization of white blood cells through gene co-expression network analysis in a large RNA-seq dataset
Source: Front Immunol. 2024 Apr 2;15:1350111. doi: 10.3389/fimmu.2024.1350111 (PMC11018966; doi:10.3389/fimmu.2024.1350111)
Supplement: Supplementary file 1 [file DataSheet_1.xlsx]

## Sheet: signed & unsigned networks
ID	Gene_Name	Gene_Type	ch	start	end	pos	signed	MM_signed	quantMM_signed	unsigned	MM_unsigned	quantMM_unsigned
ENSG00000164031	DNAJB14	protein_coding	4	100867883	100817405	791006682	black	0.74	0	black	0.789905	0
ENSG00000164187	LMBRD2	protein_coding	5	36152063	36098514	917152805	black	0.71	0	black	0.719597	0.00307692
ENSG00000163848	ZNF148	protein_coding	3	125094198	124944405	617325377	black	0.67	0	black	0.615687	0.0246154
ENSG00000101972	STAG2	protein_coding	X	123094062	123556514	3000450734	black	0.66	0.01	black	0.60695	0.0307692
ENSG00000154727	GABPA	protein_coding	21	27106881	27144771	2805151505	black	0.65	0.01	black	0.697093	0.00615385
ENSG00000070367	EXOC5	protein_coding	14	57735726	57670518	2254884619	black	0.63	0.01	black	0.649439	0.0153846
ENSG00000198862	LTN1	protein_coding	21	30365277	30300466	2808409901	black	0.63	0.01	black	0.604802	0.0369231
ENSG00000136051	WASHC4	protein_coding	12	105501102	105562912	2053782235	black	0.62	0.01	black	0.653358	0.00923077
ENSG00000166266	CUL5	protein_coding	11	107879459	107978503	1921878780	black	0.62	0.01	black	0.606198	0.0338462
ENSG00000173542	MOB1B	protein_coding	4	71768043	71888166	761906842	black	0.6	0.02	black	0.622953	0.0184615
ENSG00000165997	ARL5B	protein_coding	10	18948334	18970568	1697564739	black	0.58	0.02	black	0.610935	0.0276923
ENSG00000116747	TROVE2	protein_coding	1	193028552	193060907	193028552	black	0.58	0.02	black	0.581439	0.0523077
ENSG00000213047	DENND1B	protein_coding	1	197744826	197473878	197744826	black	0.58	0.02	black	0.523131	0.0892308
ENSG00000164327	RICTOR	protein_coding	5	39074510	38938021	920075252	black	0.58	0.02	black	0.505179	0.0984615
ENSG00000011405	PIK3C2A	protein_coding	11	17229530	17099277	1831228851	black	0.58	0.02	yellow	0.411817	0.119929
ENSG00000197601	FAR1	protein_coding	11	13690217	13753893	1827689538	black	0.57	0.03	black	0.65005	0.0123077
ENSG00000043093	DCUN1D1	protein_coding	3	182703741	182655862	674934920	black	0.56	0.03	black	0.572781	0.0553846
ENSG00000106460	TMEM106B	protein_coding	7	12250867	12276886	1244833602	black	0.55	0.03	black	0.599851	0.0430769
ENSG00000039319	ZFYVE16	protein_coding	5	79703832	79775169	960704574	black	0.55	0.03	black	0.585517	0.0492308
ENSG00000196911	KPNA5	protein_coding	6	117002350	117063029	1178691305	black	0.54	0.04	black	0.620007	0.0215385
ENSG00000170802	FOXN2	protein_coding	2	48541776	48606433	297742171	black	0.54	0.03	black	0.568144	0.0584615
ENSG00000139324	TMTC3	protein_coding	12	88536073	88593664	2036817206	black	0.54	0.03	black	0.545618	0.0615385
ENSG00000115966	ATF2	protein_coding	2	176033110	175936978	425233505	black	0.54	0.04	black	0.52637	0.0861538
ENSG00000069667	RORA	protein_coding	15	61521518	60780483	2365930043	black	0.54	0.04	black	0.511118	0.0953846
ENSG00000118260	CREB1	protein_coding	2	208394461	208468155	457594856	black	0.53	0.04	black	0.542392	0.0676923
ENSG00000152601	MBNL1	protein_coding	3	151961617	152183569	644192796	black	0.53	0.05	black	0.535966	0.0738462
ENSG00000204116	CHIC1	protein_coding	X	72783044	72906608	2950139716	black	0.53	0.04	black	0.533846	0.0769231
ENSG00000162688	AGL	protein_coding	1	100315640	100389579	100315640	black	0.53	0.04	black	0.521216	0.0923077
ENSG00000128585	MKLN1	protein_coding	7	130794855	131181395	1363377590	black	0.52	0.05	black	0.426707	0.178462
ENSG00000134352	IL6ST	protein_coding	5	55290821	55230923	936291563	black	0.51	0.05	black	0.527445	0.0830769
ENSG00000196233	LCOR	protein_coding	10	98592017	98740800	1777208422	black	0.51	0.05	black	0.478831	0.110769
ENSG00000092140	G2E3	protein_coding	14	31028329	31089269	2228177222	black	0.5	0.05	black	0.599378	0.0461538
ENSG00000154642	C21orf91	protein_coding	21	19191703	19161284	2797236327	black	0.5	0.05	black	0.544101	0.0646154
ENSG00000122008	POLK	protein_coding	5	74807581	74896969	955808323	black	0.49	0.06	black	0.532532	0.08
ENSG00000188647	PTAR1	protein_coding	9	72374875	72324438	1609884643	black	0.49	0.06	black	0.490245	0.101538
ENSG00000257742	RP11-350F4.2	lincRNA	12	44117803	44112796	1992398936	black	0.49	0.06	black	0.482891	0.104615
ENSG00000091039	OSBPL8	protein_coding	12	76953589	76745577	2025234722	black	0.49	0.06	black	0.432026	0.169231
ENSG00000197969	VPS13A	protein_coding	9	79792269	80036457	1617302037	black	0.48	0.06	yellow	0.450035	0.102293
ENSG00000166128	RAB8B	protein_coding	15	63481668	63559981	2367890193	black	0.46	0.07	black	0.461351	0.129231
ENSG00000153201	RANBP2	protein_coding	2	109335937	109402267	358536332	black	0.46	0.07	yellow	0.401589	0.12522
ENSG00000121879	PIK3CA	protein_coding	3	178865902	178957881	671097081	black	0.46	0.07	black	0.394674	0.233846
ENSG00000164209	SLC25A46	protein_coding	5	110073837	110100857	991074579	black	0.45	0.07	black	0.451076	0.144615
ENSG00000164463	CREBRF	protein_coding	5	172483355	172566291	1053484097	black	0.45	0.07	black	0.417199	0.196923
ENSG00000014123	UFL1	protein_coding	6	96969471	97003152	1158658426	black	0.44	0.08	black	0.479678	0.107692
ENSG00000138468	SENP7	protein_coding	3	101232085	101043049	593463264	black	0.44	0.08	black	0.476937	0.116923
ENSG00000188419	CHM	protein_coding	X	85302566	85116185	2962659238	black	0.44	0.07	black	0.448796	0.150769
ENSG00000142875	PRKACB	protein_coding	1	84543745	84704181	84543745	black	0.44	0.08	black	0.420852	0.190769
ENSG00000259834	AL365361.1	lincRNA	1	111199662	111196182	111199662	black	0.43	0.08	black	0.462375	0.126154
ENSG00000175105	ZNF654	protein_coding	3	88188254	88193815	580419433	black	0.43	0.09	black	0.456049	0.138462
ENSG00000155304	HSPA13	protein_coding	21	15755805	15743436	2793800429	black	0.43	0.08	black	0.450884	0.147692
ENSG00000114120	SLC25A36	protein_coding	3	140660672	140698775	632891851	black	0.43	0.08	black	0.415355	0.203077
ENSG00000177200	CHD9	protein_coding	16	53088945	53363062	2459998826	black	0.42	0.09	yellow	0.501893	0.0846561
ENSG00000145075	CCDC39	protein_coding	3	180588793	180320646	672819972	black	0.42	0.09	black	0.475517	0.12
ENSG00000117500	TMED5	protein_coding	1	93646285	93615299	93646285	black	0.42	0.09	black	0.443493	0.156923
ENSG00000083312	TNPO1	protein_coding	5	72112139	72212560	953112881	black	0.42	0.09	black	0.419296	0.193846
ENSG00000139793	MBNL2	protein_coding	13	97873688	98046374	2179942593	black	0.42	0.09	black	0.405881	0.206154
ENSG00000173451	THAP2	protein_coding	12	72056789	72074419	2020337922	black	0.41	0.1	black	0.431182	0.172308
ENSG00000088179	PTPN4	protein_coding	2	120517207	120741394	369717602	black	0.41	0.1	black	0.369855	0.270769
ENSG00000172469	MANEA	protein_coding	6	96025419	96057333	1157714374	black	0.4	0.1	black	0.442562	0.16
ENSG00000139826	ABHD13	protein_coding	13	108870727	108886603	2190939632	black	0.4	0.1	black	0.426187	0.181538
ENSG00000151835	SACS	protein_coding	13	24007841	23902965	2106076746	black	0.4	0.1	yellow	0.363415	0.144621
ENSG00000174243	DDX23	protein_coding	12	49246625	49223840	1997527758	black	0.4	0.1	magenta	0.327744	0.105105
ENSG00000134371	CDC73	protein_coding	1	193091147	193223031	193091147	black	0.39	0.11	black	0.396524	0.221538
ENSG00000005700	IBTK	protein_coding	6	82957471	82879700	1144646426	black	0.39	0.11	black	0.393235	0.236923
ENSG00000137770	CTDSPL2	protein_coding	15	44719432	44821236	2349127957	black	0.39	0.11	black	0.390808	0.249231
ENSG00000113595	TRIM23	protein_coding	5	64921802	64885507	945922544	black	0.38	0.11	black	0.416457	0.2
ENSG00000162601	MYSM1	protein_coding	1	59165764	59120411	59165764	black	0.38	0.11	black	0.392361	0.243077
ENSG00000105967	TFEC	protein_coding	7	115799950	115575202	1348382685	black	0.38	0.12	black	0.388663	0.255385
ENSG00000111860	CEP85L	protein_coding	6	119031238	118781935	1180720193	black	0.38	0.11	black	0.354927	0.292308
ENSG00000172869	DMXL1	protein_coding	5	118373467	118584833	999374209	black	0.38	0.12	purple	0.354123	0.206681
ENSG00000147140	NONO	protein_coding	X	70503042	70521018	2947859714	black	0.38	0.12	lightyellow	-0.393696	0.99705
ENSG00000066557	LRRC40	protein_coding	1	70671303	70610488	70671303	black	0.37	0.13	black	0.426788	0.175385
ENSG00000254004	ZNF260	protein_coding	19	37019562	37001597	2693092196	black	0.37	0.13	black	0.423354	0.187692
ENSG00000260966	AP001486.2	sense_overlapping	11	102926528	102921416	1916925849	black	0.37	0.12	black	0.389224	0.252308
ENSG00000179387	ELMOD2	protein_coding	4	141445312	141474924	831584111	black	0.37	0.12	black	0.380048	0.267692
ENSG00000144228	SPOPL	protein_coding	2	139259371	139331117	388459766	black	0.36	0.13	black	0.39885	0.209231
ENSG00000108061	SHOC2	protein_coding	10	112679301	112773425	1791295706	black	0.36	0.13	black	0.326976	0.335385
ENSG00000152495	CAMK4	protein_coding	5	110559351	110830584	991560093	black	0.36	0.14	black	0.318236	0.344615
ENSG00000067596	DHX8	protein_coding	17	41561233	41621831	2538705747	black	0.36	0.13	black	0.292302	0.387692
ENSG00000089737	DDX24	protein_coding	14	94547591	94517266	2291696484	black	0.36	0.13	black	0.265304	0.452308
ENSG00000151239	TWF1	protein_coding	12	44200178	44187526	1992481311	black	0.35	0.14	black	0.457576	0.135385
ENSG00000174405	LIG4	protein_coding	13	108870716	108859794	2190939621	black	0.35	0.14	black	0.435377	0.166154
ENSG00000134709	HOOK1	protein_coding	1	60280458	60342050	60280458	black	0.35	0.14	black	0.351372	0.298462
ENSG00000166200	COPS2	protein_coding	15	49447858	49398268	2353856383	black	0.35	0.14	black	0.343642	0.301538
ENSG00000204186	ZDBF2	protein_coding	2	207139387	207179148	456339782	black	0.35	0.14	black	0.334638	0.32
ENSG00000129317	PUS7L	protein_coding	12	44152620	44122410	1992433753	black	0.35	0.15	black	0.283619	0.396923
ENSG00000149136	SSRP1	protein_coding	11	57103351	57093459	1871102672	black	0.35	0.15	lightyellow	-0.385561	0.9941
ENSG00000111641	NOP2	protein_coding	12	6677857	6666029	1954958990	black	0.34	0.15	magenta	0.279935	0.175676
ENSG00000196865	NHLRC2	protein_coding	10	115614420	115676953	1794230825	black	0.34	0.15	saddlebrown	-0.325854	0.988604
ENSG00000123552	USP45	protein_coding	6	99969604	99880190	1161658559	black	0.33	0.15	black	0.39187	0.246154
ENSG00000155545	MIER3	protein_coding	5	56267502	56215429	937268244	black	0.33	0.16	black	0.359723	0.286154
ENSG00000177485	ZBTB33	protein_coding	X	119384607	119392253	2996741279	black	0.33	0.16	black	0.321149	0.341538
ENSG00000134852	CLOCK	protein_coding	4	56413305	56294070	746552104	black	0.33	0.15	black	0.279501	0.415385
ENSG00000151422	FER	protein_coding	5	108083523	108532542	989084265	black	0.33	0.16	black	0.271219	0.44
ENSG00000068400	GRIPAP1	protein_coding	X	48858675	48830134	2926215347	black	0.33	0.16	magenta	0.169935	0.42042
ENSG00000095574	IKZF5	protein_coding	10	124768333	124750322	1803384738	black	0.32	0.16	black	0.394818	0.230769
ENSG00000011243	AKAP8L	protein_coding	19	15529833	15490859	2671602467	black	0.32	0.16	magenta	0.37372	0.0780781
ENSG00000162980	ARL5A	protein_coding	2	152685009	152645498	401885404	black	0.32	0.17	black	0.359383	0.289231
ENSG00000106701	FSD1L	protein_coding	9	108210077	108314714	1645719845	black	0.32	0.17	black	0.342744	0.304615
ENSG00000185947	ZNF267	protein_coding	16	31885079	31928668	2438794960	black	0.32	0.17	black	0.322464	0.338462
ENSG00000105127	AKAP8	protein_coding	19	15490603	15464341	2671563237	black	0.32	0.17	black	0.280392	0.409231
ENSG00000115677	HDLBP	protein_coding	2	242256476	242166679	491456871	black	0.32	0.17	blue	0.160479	0.333049
ENSG00000198160	MIER1	protein_coding	1	67390578	67454302	67390578	black	0.31	0.17	black	0.360683	0.28
ENSG00000185658	BRWD1	protein_coding	21	40693485	40556102	2818738109	black	0.31	0.18	yellow	0.194344	0.280423
ENSG00000197045	GMFB	protein_coding	14	54955914	54941202	2252104807	black	0.3	0.19	black	0.395095	0.224615
ENSG00000104343	UBE2W	protein_coding	8	74791145	74692332	1466023149	black	0.3	0.18	black	0.35251	0.295385
ENSG00000179630	LACC1	protein_coding	13	44453420	44468067	2126522325	black	0.3	0.19	black	0.3411	0.307692
ENSG00000161813	LARP4	protein_coding	12	50786166	50873787	1999067299	black	0.3	0.18	black	0.314543	0.347692
ENSG00000198836	OPA1	protein_coding	3	193310933	193415612	685542112	black	0.3	0.18	black	0.283577	0.4
ENSG00000134452	FBXO18	protein_coding	10	5931535	5979556	1684547940	black	0.3	0.19	magenta	0.281876	0.16967
ENSG00000108592	FTSJ3	protein_coding	17	61907372	61896793	2559051886	black	0.3	0.18	magenta	0.259464	0.213213
ENSG00000119314	PTBP3	protein_coding	9	115095947	114980715	1652605715	black	0.29	0.2	purple	0.342604	0.229645
ENSG00000176444	CLK2	protein_coding	1	155248282	155232659	155248282	black	0.29	0.2	lightcyan	0.281259	0.338462
ENSG00000114388	NPRL2	protein_coding	3	50388522	50384761	542619701	black	0.29	0.19	black	0.213658	0.556923
ENSG00000145191	EIF2B5	protein_coding	3	183852826	184402546	676084005	black	0.29	0.19	black	0.199812	0.590769
ENSG00000183258	DDX41	protein_coding	5	176944470	176938578	1057945212	black	0.29	0.2	magenta	0.155589	0.454955
ENSG00000173208	ABCD2	protein_coding	12	40013553	39943835	1988294686	black	0.29	0.19	darkgreen	-0.31161	0.919101
ENSG00000151151	IPMK	protein_coding	10	60027694	59951278	1738644099	black	0.28	0.22	black	0.327331	0.332308
ENSG00000165417	GTF2A1	protein_coding	14	81687721	81641796	2278836614	black	0.28	0.21	black	0.311524	0.350769
ENSG00000133641	C12orf29	protein_coding	12	88427623	88443937	2036708756	black	0.28	0.2	black	0.298842	0.375385
ENSG00000087365	SF3B2	protein_coding	11	65818200	65836779	1879817521	black	0.28	0.21	magenta	0.291367	0.156156
ENSG00000137817	PARP6	protein_coding	15	72565340	72533522	2376973865	black	0.28	0.21	magenta	0.260293	0.21021
ENSG00000122218	COPA	protein_coding	1	160313190	160259063	160313190	black	0.28	0.21	yellow	0.260145	0.199295
ENSG00000116478	HDAC1	protein_coding	1	32757687	32799236	32757687	black	0.28	0.2	black	0.237808	0.498462
ENSG00000118596	SLC16A7	protein_coding	12	59989848	60176395	2008270981	black	0.28	0.21	black	0.221756	0.538462
ENSG00000135506	OS9	protein_coding	12	58087738	58115340	2006368871	black	0.28	0.21	lightcyan1	0.202622	0.57377
ENSG00000101361	NOP56	protein_coding	20	2632791	2639039	2717790367	black	0.28	0.2	black	0.196667	0.6
ENSG00000112200	ZNF451	protein_coding	6	56951642	57035105	1118640597	black	0.27	0.23	black	0.28063	0.406154
ENSG00000196323	ZBTB44	protein_coding	11	130184581	130096572	1944183902	black	0.27	0.22	black	0.268715	0.446154
ENSG00000080298	RFX3	protein_coding	9	3526004	3218297	1541035772	black	0.27	0.22	black	0.240594	0.489231
ENSG00000129347	KRI1	protein_coding	19	10676713	10663761	2666749347	black	0.27	0.23	black	0.236972	0.501538
ENSG00000115211	EIF2B4	protein_coding	2	27593353	27587219	276793748	black	0.27	0.22	lightcyan1	0.216898	0.530055
ENSG00000101079	NDRG3	protein_coding	20	35374481	35280169	2750532057	black	0.27	0.23	black	0.21633	0.544615
ENSG00000179335	CLK3	protein_coding	15	74890841	74932057	2379299366	black	0.27	0.22	black	0.197016	0.596923
ENSG00000150991	UBC	protein_coding	12	125401914	125396150	2073683047	black	0.27	0.22	turquoise	0.127215	0.348915
ENSG00000163516	ANKZF1	protein_coding	2	220094479	220101391	469294874	black	0.26	0.24	magenta	0.335632	0.100601
ENSG00000112473	SLC39A7	protein_coding	6	33168222	33172216	1094857177	black	0.26	0.24	lightcyan1	0.324384	0.311475
ENSG00000260916	CCPG1	protein_coding	15	55700708	55632230	2360109233	black	0.26	0.25	black	0.295841	0.381538
ENSG00000021574	SPAST	protein_coding	2	32288680	32382706	281489075	black	0.26	0.23	purple	0.286512	0.304802
ENSG00000129003	VPS13C	protein_coding	15	62352672	62144588	2366761197	black	0.26	0.24	yellow	0.219242	0.250441
ENSG00000132612	VPS4A	protein_coding	16	69333562	69358949	2476243443	black	0.26	0.24	blue	0.0393971	0.512383
ENSG00000004455	AK2	protein_coding	1	33546597	33473585	33546597	black	0.26	0.23	darkred	-0.164269	0.754569
ENSG00000157500	APPL1	protein_coding	3	57261765	57312980	549492944	black	0.26	0.23	darkred	-0.303642	0.942559
ENSG00000179454	KLHL28	protein_coding	14	45511525	45397672	2242660418	black	0.26	0.24	saddlebrown	-0.430771	0.997151
ENSG00000136560	TANK	protein_coding	2	161993419	162092732	411193814	black	0.25	0.25	black	0.297557	0.378462
ENSG00000071189	SNX13	protein_coding	7	17980124	17832466	1250562859	black	0.25	0.25	black	0.253065	0.464615
ENSG00000081237	PTPRC	protein_coding	1	198607801	198726545	198607801	black	0.25	0.25	black	0.250523	0.470769
ENSG00000139163	ETNK1	protein_coding	12	22778009	22838646	1971059142	black	0.25	0.25	black	0.218509	0.541538
ENSG00000132670	PTPRA	protein_coding	20	2844830	3019722	2718002406	black	0.25	0.25	blue	0.110005	0.433817
ENSG00000171488	LRRC8C	protein_coding	1	90098631	90398809	90098631	black	0.24	0.27	paleturquoise	0.297503	0.265625
ENSG00000163104	SMARCAD1	protein_coding	4	95128762	95212443	785267561	black	0.24	0.26	black	0.280071	0.412308
ENSG00000111052	LIN7A	protein_coding	12	81331704	81186299	2029612837	black	0.24	0.26	black	0.239649	0.492308
ENSG00000153006	SREK1IP1	protein_coding	5	64064512	64016338	945065254	black	0.24	0.26	black	0.232362	0.513846
ENSG00000108883	EFTUD2	protein_coding	17	42977030	42927311	2540121544	black	0.24	0.27	magenta	0.111533	0.542042
ENSG00000161526	SAP30BP	protein_coding	17	73663196	73704142	2570807710	black	0.24	0.26	blue	-0.0684578	0.558497
ENSG00000132254	ARFIP2	protein_coding	11	6502666	6496910	1820501987	black	0.24	0.26	blue	-0.146803	0.698548
ENSG00000182473	EXOC7	protein_coding	17	74117657	74077098	2571262171	black	0.24	0.26	red	-0.192891	0.893238
ENSG00000149231	CCDC82	protein_coding	11	96123087	96085933	1910122408	black	0.23	0.29	black	0.306673	0.356923
ENSG00000157107	FCHO2	protein_coding	5	72251808	72386349	953252550	black	0.23	0.27	black	0.276861	0.424615
ENSG00000168152	THAP9	protein_coding	4	83821837	83841438	773960636	black	0.23	0.27	black	0.252141	0.467692
ENSG00000134987	WDR36	protein_coding	5	110427414	110466200	991428156	black	0.23	0.27	black	0.235712	0.510769
ENSG00000087502	ERGIC2	protein_coding	12	29534122	29490285	1977815255	black	0.23	0.29	black	0.214635	0.550769
ENSG00000148660	CAMK2G	protein_coding	10	75634343	75572259	1754250748	black	0.23	0.28	paleturquoise	0.205169	0.425
ENSG00000156709	AIFM1	protein_coding	X	129299861	129263337	3006656533	black	0.23	0.29	lightcyan1	0.202291	0.579235
ENSG00000103496	STX4	protein_coding	16	31044210	31054296	2437954091	black	0.23	0.28	black	0.166268	0.652308
ENSG00000113761	ZNF346	protein_coding	5	176449697	176508190	1057450439	black	0.23	0.27	black	0.154829	0.68
ENSG00000180530	NRIP1	protein_coding	21	16437321	16333556	2794481945	black	0.23	0.28	yellow	0.136529	0.402116
ENSG00000130713	EXOSC2	protein_coding	9	133569108	133580248	1671078876	black	0.23	0.28	magenta	-0.157011	0.75976
ENSG00000147789	ZNF7	protein_coding	8	146052849	146072894	1537284853	black	0.23	0.28	saddlebrown	-0.204543	0.920228
ENSG00000172845	SP3	protein_coding	2	174830430	174771187	424030825	black	0.23	0.28	yellow	-0.25646	0.918871
ENSG00000157349	DDX19B	protein_coding	16	70323566	70369186	2477233447	black	0.23	0.29	lightyellow	-0.26984	0.982301
ENSG00000116750	UCHL5	protein_coding	1	193029237	192984889	193029237	black	0.22	0.3	black	0.289489	0.390769
ENSG00000117385	P3H1	protein_coding	1	43232755	43212006	43232755	black	0.22	0.32	magenta	0.272325	0.187688
ENSG00000075790	BCAP29	protein_coding	7	107220422	107269615	1339803157	black	0.22	0.32	black	0.256809	0.458462
ENSG00000108443	RPS6KB1	protein_coding	17	57970447	58027925	2555114961	black	0.22	0.31	black	0.240739	0.486154
ENSG00000164163	ABCE1	protein_coding	4	146019084	146050331	836157883	black	0.22	0.31	black	0.228509	0.526154
ENSG00000125459	MSTO1	protein_coding	1	155579979	155718153	155579979	black	0.22	0.32	lightcyan1	0.228229	0.508197
ENSG00000167721	TSR1	protein_coding	17	2240801	2225951	2499385315	black	0.22	0.31	black	0.215124	0.547692
ENSG00000166986	MARS	protein_coding	12	57869228	57911352	2006150361	black	0.22	0.3	lightcyan1	0.214516	0.535519
ENSG00000155975	VPS37A	protein_coding	8	17104080	17159936	1408336084	black	0.22	0.3	black	0.214004	0.553846
ENSG00000160695	VPS11	protein_coding	11	118938403	118952688	1932937724	black	0.22	0.31	magenta	0.21244	0.3003
ENSG00000111605	CPSF6	protein_coding	12	69633317	69668138	2017914450	black	0.22	0.32	black	0.197395	0.593846
ENSG00000138002	IFT172	protein_coding	2	27712656	27667238	276913051	black	0.22	0.3	black	0.179378	0.621538
ENSG00000183431	SF3A3	protein_coding	1	38456593	38422647	38456593	black	0.22	0.29	black	0.162013	0.661538
ENSG00000185104	FAF1	protein_coding	1	51425935	50905150	51425935	black	0.22	0.3	yellow	0.145863	0.380952
ENSG00000204574	ABCF1	protein_coding	6	30539153	30564956	1092228108	black	0.22	0.31	blue	0.145556	0.368061
ENSG00000170445	HARS	protein_coding	5	140071609	140052758	1021072351	black	0.22	0.31	turquoise	-0.0481022	0.530885
ENSG00000148356	LRSAM1	protein_coding	9	130213765	130265780	1667723533	black	0.22	0.32	blue	-0.172153	0.764304
ENSG00000111647	UHRF1BP1L	protein_coding	12	100536626	100422233	2048817759	black	0.22	0.3	lightgreen	-0.184158	0.976923
ENSG00000177272	KCNA3	protein_coding	1	111217655	111214310	111217655	black	0.22	0.32	saddlebrown	-0.33073	0.991453
ENSG00000135341	MAP3K7	protein_coding	6	91296764	91223292	1152985719	black	0.21	0.33	black	0.244344	0.473846
ENSG00000260356	RP11-436A20.4	antisense	3	180698226	180700537	672929405	black	0.21	0.33	black	0.23073	0.523077
ENSG00000177565	TBL1XR1	protein_coding	3	176915261	176737143	669146440	black	0.21	0.33	black	0.212783	0.56
ENSG00000105186	ANKRD27	protein_coding	19	33167028	33087913	2689239662	black	0.21	0.33	blue	0.201632	0.250213
ENSG00000211455	STK38L	protein_coding	12	27396901	27478892	1975678034	black	0.2	0.33	paleturquoise	0.321627	0.21875
ENSG00000185862	EVI2B	protein_coding	17	29641130	29630784	2526785644	black	0.2	0.33	black	0.269103	0.443077
ENSG00000001561	ENPP4	protein_coding	6	46097701	46114435	1107786656	black	0.2	0.34	lightgreen	0.195982	0.476923
ENSG00000160051	IQCC	protein_coding	1	32671236	32674288	32671236	black	0.2	0.34	black	0.189053	0.612308
ENSG00000163913	IFT122	protein_coding	3	129158968	129239198	621390147	black	0.2	0.34	magenta	0.175208	0.402402
ENSG00000121741	ZMYM2	protein_coding	13	20532810	20665968	2102601715	black	0.2	0.34	purple	0.151783	0.607516
ENSG00000198728	LDB1	protein_coding	10	103880210	103867317	1782496615	black	0.2	0.35	magenta	0.0898179	0.569069
ENSG00000087191	PSMC5	protein_coding	17	61904512	61909379	2559049026	black	0.2	0.35	turquoise	-0.00870466	0.515025
ENSG00000168090	COPS6	protein_coding	7	99686577	99689823	1332269312	black	0.2	0.35	turquoise	-0.0180194	0.520868
ENSG00000109586	GALNT7	protein_coding	4	174089904	174245118	864228703	black	0.2	0.34	yellow	-0.160347	0.686067
ENSG00000152422	XRCC4	protein_coding	5	82373317	82649606	963374059	black	0.2	0.35	saddlebrown	-0.160895	0.834758
ENSG00000085274	MYNN	protein_coding	3	169490853	169507504	661722032	black	0.2	0.34	saddlebrown	-0.186919	0.880342
ENSG00000104497	SNX16	protein_coding	8	82755101	82711816	1473987105	black	0.19	0.36	black	0.278383	0.421538
ENSG00000048392	RRM2B	protein_coding	8	103251346	103216730	1494483350	black	0.19	0.38	black	0.231482	0.52
ENSG00000139350	NEDD1	protein_coding	12	97301001	97347129	2045582134	black	0.19	0.37	black	0.22767	0.529231
ENSG00000201217	Y_RNA	misc_RNA	3	152167061	152167173	644398240	black	0.19	0.36	black	0.207075	0.569231
ENSG00000111615	KRR1	protein_coding	12	75905416	75890684	2024186549	black	0.19	0.36	black	0.188065	0.618462
ENSG00000103512	NOMO1	protein_coding	16	14927538	14990017	2421837419	black	0.19	0.36	lightcyan1	0.179652	0.644809
ENSG00000113966	ARL6	protein_coding	3	97483365	97519953	589714544	black	0.19	0.38	black	0.173997	0.633846
ENSG00000077232	DNAJC10	protein_coding	2	183580999	183644334	432781394	black	0.19	0.37	black	0.158116	0.667692
ENSG00000141956	PRDM15	protein_coding	21	43299591	43218385	2821344215	black	0.19	0.37	black	0.155344	0.676923
ENSG00000171720	HDAC3	protein_coding	5	141016437	141000443	1022017179	black	0.19	0.35	darkred	0.140378	0.437337
ENSG00000184056	VPS33B	protein_coding	15	91565833	91541646	2395974358	black	0.19	0.36	black	0.131906	0.729231
ENSG00000030419	IKZF2	protein_coding	2	214017151	213864429	463217546	black	0.19	0.36	darkgreen	0.104014	0.613483
ENSG00000179562	GCC1	protein_coding	7	127233665	127220672	1359816400	black	0.19	0.38	blue	0.0318099	0.51836
ENSG00000240682	ISY1	protein_coding	3	128880136	128846258	621111315	black	0.19	0.37	turquoise	-0.099849	0.592654
ENSG00000028310	BRD9	protein_coding	5	892939	850406	881893681	black	0.19	0.38	blue	-0.113973	0.609735
ENSG00000131558	EXOC4	protein_coding	7	132937829	133751342	1365520564	black	0.19	0.37	lightyellow	-0.222588	0.964602
ENSG00000175548	ALG10B	protein_coding	12	38710380	38717784	1986991513	black	0.19	0.37	saddlebrown	-0.316243	0.985755
ENSG00000240053	LY6G5B	protein_coding	6	31637944	31641553	1093326899	black	0.18	0.4	saddlebrown	0.2458	0.39886
ENSG00000185728	YTHDF3	protein_coding	8	64081112	64125346	1455313116	black	0.18	0.39	purple	0.212588	0.457203
ENSG00000163577	EIF5A2	protein_coding	3	170626482	170606204	662857661	black	0.18	0.41	black	0.207827	0.566154
ENSG00000168300	PCMTD1	protein_coding	8	52811735	52730140	1444043739	black	0.18	0.39	black	0.205777	0.572308
ENSG00000096433	ITPR3	protein_coding	6	33588522	33664351	1095277477	black	0.18	0.39	magenta	0.195738	0.348348
ENSG00000110844	PRPF40B	protein_coding	12	49962001	50038449	1998243134	black	0.18	0.41	skyblue	0.19108	0.764706
ENSG00000121057	AKAP1	protein_coding	17	55162453	55198710	2552306967	black	0.18	0.39	blue	0.17921	0.292058
ENSG00000203326	ZNF525	protein_coding	19	53868946	53889846	2709941580	black	0.18	0.4	black	0.173202	0.636923
ENSG00000113658	SMAD5	protein_coding	5	135468534	135524435	1016469276	black	0.18	0.4	black	0.157605	0.670769
ENSG00000071794	HLTF	protein_coding	3	148804341	148747914	641035520	black	0.18	0.38	black	0.155664	0.673846
ENSG00000234160	AL513165.1	antisense_RNA	9	37509147	37510296	1575018915	black	0.18	0.39	darkred	0.131575	0.460836
ENSG00000087269	NOP14	protein_coding	4	2965112	2939660	693103911	black	0.18	0.41	magenta	0.1223	0.524024
ENSG00000105072	C19orf44	protein_coding	19	16607205	16632163	2672679839	black	0.18	0.4	grey	-0.0538785	NA
ENSG00000083937	CHMP2B	protein_coding	3	87276421	87304698	579507600	black	0.18	0.4	purple	-0.225614	0.970772
ENSG00000136536	MARCH7	protein_coding	2	160569000	160625359	409769395	black	0.18	0.38	yellow	-0.257807	0.922399
ENSG00000139496	NUP58	protein_coding	13	25875662	25923938	2107944567	black	0.18	0.4	tan	-0.287554	0.889148
ENSG00000114796	KLHL24	protein_coding	3	183353356	183398733	675584535	black	0.18	0.39	saddlebrown	-0.29985	0.982906
ENSG00000248175	CTC-428G20.3	lincRNA	5	114541943	114539713	995542685	black	0.17	0.43	yellow	0.435311	0.109347
ENSG00000106392	C1GALT1	protein_coding	7	7196565	7288251	1239779300	black	0.17	0.43	black	0.200374	0.587692
ENSG00000004487	KDM1A	protein_coding	1	23345941	23410182	23345941	black	0.17	0.41	magenta	0.196106	0.343844
ENSG00000169519	METTL15	protein_coding	11	28129795	28355054	1842129116	black	0.17	0.42	black	0.190517	0.606154
ENSG00000213024	NUP62	protein_coding	19	50432786	50410086	2706505420	black	0.17	0.42	blue	0.102498	0.447481
ENSG00000044115	CTNNA1	protein_coding	5	137946656	138270723	1018947398	black	0.17	0.42	grey	0.0229313	NA
ENSG00000196152	ZNF79	protein_coding	9	130186661	130207651	1667696429	black	0.17	0.42	turquoise	0.00802794	0.507513
ENSG00000204536	CCHCR1	protein_coding	6	31126015	31110216	1092814970	black	0.17	0.43	grey	-0.0445038	NA
ENSG00000087053	MTMR2	protein_coding	11	95658479	95566046	1909657800	black	0.17	0.44	saddlebrown	-0.0953789	0.754986
ENSG00000132305	IMMT	protein_coding	2	86422893	86371055	335623288	black	0.17	0.43	turquoise	-0.0957952	0.589316
ENSG00000042445	RETSAT	protein_coding	2	85581743	85569211	334782138	black	0.17	0.43	darkred	-0.115666	0.604439
ENSG00000104980	TIMM44	protein_coding	19	8008708	7991604	2664081342	black	0.17	0.42	blue	-0.167499	0.75064
ENSG00000036549	ZZZ3	protein_coding	1	78149104	78028101	78149104	black	0.17	0.43	yellow	-0.190117	0.786596
ENSG00000085365	SCAMP1	protein_coding	5	77656339	77776562	958657081	black	0.17	0.44	darkred	-0.198704	0.835509
ENSG00000184271	POU6F1	protein_coding	12	51611477	51580719	1999892610	black	0.17	0.44	saddlebrown	-0.19946	0.911681
ENSG00000230084	AC006059.1	antisense_RNA	3	42695880	42643455	534927059	black	0.17	0.41	saddlebrown	-0.201085	0.91453
ENSG00000117475	BLZF1	protein_coding	1	169337208	169365778	169337208	black	0.17	0.42	darkred	-0.285532	0.928198
ENSG00000207721	MIR186	miRNA	1	71533399	71533314	71533399	black	0.16	0.45	black	0.238915	0.495385
ENSG00000164323	CFAP97	protein_coding	4	186130658	186080819	876269457	black	0.16	0.46	black	0.203878	0.575385
ENSG00000146350	TBC1D32	protein_coding	6	121655891	121400640	1183344846	black	0.16	0.46	black	0.189589	0.609231
ENSG00000115145	STAM2	protein_coding	2	153032506	152973315	402232901	black	0.16	0.46	black	0.189031	0.615385
ENSG00000142892	PIGK	protein_coding	1	77685115	77554675	77685115	black	0.16	0.45	black	0.177754	0.624615
ENSG00000182873	PRKCZ-AS1	antisense_RNA	1	2115828	2113233	2115828	black	0.16	0.45	orange	0.165056	0.481081
ENSG00000175166	PSMD2	protein_coding	3	184016497	184026842	676247676	black	0.16	0.47	magenta	0.163834	0.427928
ENSG00000225920	RIMKLBP2	processed_pseudogene	1	219373909	219373258	219373909	black	0.16	0.45	yellow	0.111418	0.446208
ENSG00000185164	NOMO2	protein_coding	16	18573533	18511182	2425483414	black	0.16	0.45	blue	0.0626528	0.493595
ENSG00000084693	AGBL5	protein_coding	2	27265232	27293490	276465627	black	0.16	0.46	blue	0.0396146	0.511529
ENSG00000141376	BCAS3	protein_coding	17	58754814	59470199	2555899328	black	0.16	0.44	blue	-0.0534093	0.549103
ENSG00000109519	GRPEL1	protein_coding	4	7069924	7060633	697208723	black	0.16	0.46	turquoise	-0.0780557	0.552588
ENSG00000244045	TMEM199	protein_coding	17	26684604	26708716	2523829118	black	0.16	0.44	turquoise	-0.108933	0.619366
ENSG00000105849	TWISTNB	protein_coding	7	19748710	19735085	1252331445	black	0.16	0.44	yellow	-0.146448	0.645503
ENSG00000100865	CINP	protein_coding	14	102829253	102808956	2299978146	black	0.16	0.46	darkred	-0.168883	0.772846
ENSG00000104689	TNFRSF10A	protein_coding	8	23082639	23047965	1414314643	black	0.16	0.45	red	-0.186508	0.879004
ENSG00000122687	MRM2	protein_coding	7	2281840	2273866	1234864575	black	0.15	0.5	purple	0.228522	0.411273
ENSG00000196419	XRCC6	protein_coding	22	42017123	42060044	2868135681	black	0.15	0.5	purple	0.228278	0.413361
ENSG00000116678	LEPR	protein_coding	1	65886248	66107242	65886248	black	0.15	0.51	violet	0.209272	0.770186
ENSG00000107175	CREB3	protein_coding	9	35732332	35737001	1573242100	black	0.15	0.49	lightcyan1	0.19069	0.606557
ENSG00000267100	ILF3-AS1	lincRNA	19	10764520	10762538	2666837154	black	0.15	0.51	purple	0.18718	0.521921
ENSG00000163281	GNPDA2	protein_coding	4	44728612	44703885	734867411	black	0.15	0.49	black	0.165573	0.655385
ENSG00000111727	HCFC2	protein_coding	12	104458235	104498639	2052739368	black	0.15	0.48	black	0.15078	0.701538
ENSG00000257151	PWAR6	lincRNA	15	25277020	25281637	2329685545	black	0.15	0.47	black	0.147561	0.704615
ENSG00000145388	METTL14	protein_coding	4	119606523	119632201	809745322	black	0.15	0.48	black	0.143734	0.710769
ENSG00000106692	FKTN	protein_coding	9	108320411	108403399	1645830179	black	0.15	0.49	black	0.141905	0.72
ENSG00000131473	ACLY	protein_coding	17	40086795	40023161	2537231309	black	0.15	0.5	magenta	0.133525	0.509009
ENSG00000205890	AC108134.1	antisense_RNA	16	3082482	3089134	2409992363	black	0.15	0.48	cyan	0.131824	0.424603
ENSG00000142528	ZNF473	protein_coding	19	50529212	50552029	2706601846	black	0.15	0.48	blue	0.0611215	0.495303
ENSG00000165055	METTL2B	protein_coding	7	128095894	128146656	1360678629	black	0.15	0.48	blue	0.039144	0.513237
ENSG00000170464	DNAJC18	protein_coding	5	138780180	138744279	1019780922	black	0.15	0.49	grey	-0.0199652	NA
ENSG00000156873	PHKG2	protein_coding	16	30759591	30772490	2437669472	black	0.15	0.47	turquoise	-0.0640337	0.538397
ENSG00000204304	PBX2	protein_coding	6	32157963	32151966	1093846918	black	0.15	0.51	tan	-0.0671031	0.652275
ENSG00000115241	PPM1G	protein_coding	2	27632554	27604061	276832949	black	0.15	0.5	blue	-0.0700538	0.561059
ENSG00000184205	TSPYL2	protein_coding	X	53111549	53117722	2930468221	black	0.15	0.51	grey	-0.0775922	NA
ENSG00000258311	AC009779.3	protein_coding	12	56109820	56118487	2004390953	black	0.15	0.5	grey	-0.0841284	NA
ENSG00000260669	AL096870.2	processed_transcript	14	24685193	24678852	2221834086	black	0.15	0.51	turquoise	-0.0998491	0.593489
ENSG00000049541	RFC2	protein_coding	7	73668774	73645829	1306251509	black	0.15	0.5	turquoise	-0.101647	0.599332
ENSG00000158552	ZFAND2B	protein_coding	2	220059959	220074373	469260354	black	0.15	0.47	red	-0.113781	0.775801
ENSG00000105612	DNASE2	protein_coding	19	12992282	12986025	2669064916	black	0.15	0.48	lightcyan	-0.155968	0.684615
ENSG00000164053	ATRIP	protein_coding	3	48488114	48507115	540719293	black	0.15	0.49	blue	-0.167074	0.748079
ENSG00000173614	NMNAT1	protein_coding	1	10003486	10045559	10003486	black	0.15	0.49	saddlebrown	-0.17072	0.849003
ENSG00000074696	HACD3	protein_coding	15	65822756	65870687	2370231281	black	0.15	0.51	blue	-0.202473	0.833476
ENSG00000147874	HAUS6	protein_coding	9	19103117	19053141	1556612885	black	0.15	0.47	yellow	-0.203208	0.811287
ENSG00000019991	HGF	protein_coding	7	81399754	81328322	1313982489	black	0.14	0.55	paleturquoise	0.220174	0.396875
ENSG00000165792	METTL17	protein_coding	14	21457929	21465189	2218606822	black	0.14	0.53	saddlebrown	0.203959	0.549858
ENSG00000235859	AC006978.1	processed_pseudogene	7	30410987	30412357	1262993722	black	0.14	0.53	purple	0.200317	0.484342
ENSG00000242861	AL591895.1	antisense_RNA	1	226034223	226028584	226034223	black	0.14	0.54	cyan	0.189964	0.246032
ENSG00000197774	EME2	protein_coding	16	1823208	1831709	2408733089	black	0.14	0.52	purple	0.184871	0.532359
ENSG00000196547	MAN2A2	protein_coding	15	91445448	91465814	2395853973	black	0.14	0.53	salmon	0.172137	0.666667
ENSG00000235609	AF127577.4	lincRNA	21	16254296	16195290	2794298920	black	0.14	0.54	darkolivegreen	0.164489	0.901515
ENSG00000204084	INPP5B	protein_coding	1	38412729	38326369	38412729	black	0.14	0.55	purple	0.144075	0.632568
ENSG00000004766	VPS50	protein_coding	7	92861653	92988338	1325444388	black	0.14	0.54	black	0.142349	0.716923
ENSG00000251768	RNA5SP217	rRNA	6	127639118	127639028	1189328073	black	0.14	0.52	black	0.13188	0.732308
ENSG00000204947	ZNF425	protein_coding	7	148823438	148799876	1381406173	black	0.14	0.53	grey	0.0326758	NA
ENSG00000143374	TARS2	protein_coding	1	150459887	150480078	150459887	black	0.14	0.54	blue	-0.0779175	0.565329
ENSG00000261663	AC009065.8	antisense_RNA	16	2290488	2291819	2409200369	black	0.14	0.55	grey	-0.148147	NA
ENSG00000163481	RNF25	protein_coding	2	219537134	219528587	468737529	black	0.14	0.55	darkgreen	-0.154514	0.719101
ENSG00000227329	AL139396.1	processed_pseudogene	X	53193739	53193574	2930550411	black	0.14	0.54	red	-0.157001	0.836299
ENSG00000151292	CSNK1G3	protein_coding	5	122847793	122952739	1003848535	black	0.14	0.52	yellow	-0.18161	0.758377
ENSG00000088876	ZNF343	protein_coding	20	2505348	2462463	2717662924	black	0.14	0.52	lightyellow	-0.186616	0.935103
ENSG00000139133	ALG10	protein_coding	12	34175216	34182629	1982456349	black	0.14	0.54	saddlebrown	-0.191445	0.891738
ENSG00000125648	SLC25A23	protein_coding	19	6459781	6436093	2662532415	black	0.14	0.55	royalblue	-0.214537	0.80274
ENSG00000140474	ULK3	protein_coding	15	75135687	75128457	2379544212	black	0.14	0.52	blue	-0.220097	0.868488
ENSG00000129465	RIPK3	protein_coding	14	24809251	24805227	2221958144	black	0.14	0.52	darkred	-0.222026	0.874674
ENSG00000087206	UIMC1	protein_coding	5	176449634	176332006	1057450376	black	0.14	0.53	grey60	-0.2388	0.86836
ENSG00000204856	FAM216A	protein_coding	12	110906169	110928190	2059187302	black	0.13	0.57	paleturquoise	0.256016	0.340625
ENSG00000265743	AC138207.5	lincRNA	17	29292518	29291953	2526437032	black	0.13	0.58	paleturquoise	0.239388	0.35625
ENSG00000267731	AC005332.5	lincRNA	17	66186025	66188943	2563330539	black	0.13	0.57	black	0.174462	0.630769
ENSG00000196177	ACADSB	protein_coding	10	124768495	124817827	1803384900	black	0.13	0.57	purple	0.167739	0.56785
ENSG00000135452	TSPAN31	protein_coding	12	58131796	58143994	2006412929	black	0.13	0.57	lightcyan1	0.163902	0.704918
ENSG00000137124	ALDH1B1	protein_coding	9	38392661	38398658	1575902429	black	0.13	0.58	lightcyan1	0.158208	0.721311
ENSG00000254505	CHMP4A	protein_coding	14	24683075	24678789	2221831968	black	0.13	0.59	black	0.13584	0.726154
ENSG00000131944	FAAP24	protein_coding	19	33463115	33469128	2689535749	black	0.13	0.56	grey	0.128686	NA
ENSG00000165983	PTER	protein_coding	10	16478964	16555736	1695095369	black	0.13	0.57	black	0.120698	0.750769
ENSG00000225450	AL021707.1	antisense_RNA	22	39135008	39145046	2865253566	black	0.13	0.59	cyan	0.0875164	0.561508
ENSG00000143514	TP53BP2	protein_coding	1	224033674	223967601	224033674	black	0.13	0.56	blue	0.0327892	0.515798
ENSG00000266173	STRADA	protein_coding	17	61819330	61780192	2558963844	black	0.13	0.57	blue	0.0225378	0.521776
ENSG00000095066	HOOK2	protein_coding	19	12983554	12873817	2669056188	black	0.13	0.56	grey	-0.0475467	NA
ENSG00000224420	ADM5	protein_coding	19	50193095	50193750	2706265729	black	0.13	0.56	grey	-0.08583	NA
ENSG00000104957	CCDC130	protein_coding	19	13842574	13874110	2669915208	black	0.13	0.55	blue	-0.114354	0.610589
ENSG00000261131	AC012186.2	sense_intronic	16	46695503	46694608	2453605384	black	0.13	0.58	saddlebrown	-0.124185	0.77208
ENSG00000169683	LRRC45	protein_coding	17	79981178	79989027	2577125692	black	0.13	0.56	grey	-0.131042	NA
ENSG00000112365	ZBTB24	protein_coding	6	109804440	109783797	1171493395	black	0.13	0.58	yellow	-0.154617	0.666667
ENSG00000068976	PYGM	protein_coding	11	64527769	64513861	1878527090	black	0.13	0.59	darkred	-0.160534	0.741514
ENSG00000258929	RP11-58E21.3	protein_coding	14	50507947	50474031	2247656840	black	0.13	0.58	saddlebrown	-0.180166	0.871795
ENSG00000130714	POMT1	protein_coding	9	134378289	134399193	1671888057	black	0.13	0.56	darkorange2	-0.188568	0.900763
ENSG00000228343	AC115618.2	antisense_RNA	X	48439545	48438162	2925796217	black	0.13	0.59	lightyellow	-0.194224	0.943953
ENSG00000057935	MTA3	protein_coding	2	42721709	42984087	291922104	black	0.13	0.58	steelblue	-0.310216	0.971264
ENSG00000112578	BYSL	protein_coding	6	41888926	41900784	1103577881	black	0.13	0.59	salmon	-0.348397	0.994152
ENSG00000166199	ALKBH3	protein_coding	11	43902361	43941816	1857901682	black	0.12	0.64	grey	0.258045	NA
ENSG00000182446	NPLOC4	protein_coding	17	79615495	79523913	2576760009	black	0.12	0.6	magenta	0.177553	0.394895
ENSG00000131848	ZSCAN5A	protein_coding	19	56879752	56732681	2712952386	black	0.12	0.61	lightcyan1	0.171736	0.677596
ENSG00000004838	ZMYND10	protein_coding	3	50384283	50378541	542615462	black	0.12	0.62	darkgreen	0.161866	0.521348
ENSG00000166845	C18orf54	protein_coding	18	51884287	51911588	2630090006	black	0.12	0.6	black	0.153475	0.689231
ENSG00000147383	NSDHL	protein_coding	X	151999511	152038273	3029356183	black	0.12	0.63	lightcyan1	0.147549	0.748634
ENSG00000189042	ZNF567	protein_coding	19	37178514	37218603	2693251148	black	0.12	0.63	black	0.14705	0.707692
ENSG00000125257	ABCC4	protein_coding	13	95953687	95672083	2178022592	black	0.12	0.63	darkolivegreen	0.137103	0.931818
ENSG00000232713	AC010733.1	processed_pseudogene	2	61165739	61165340	310366134	black	0.12	0.63	purple	0.12351	0.674322
ENSG00000267342	AC087289.2	antisense_RNA	17	73893141	73896229	2571037655	black	0.12	0.64	grey	0.0557196	NA
ENSG00000259658	AC027559.1	transcribed_unprocessed_pseudogene	15	102285913	102277298	2406694438	black	0.12	0.61	blue	0.0477754	0.506405
ENSG00000138101	DTNB	protein_coding	2	25896503	25600067	275096898	black	0.12	0.61	blue	0.033344	0.514944
ENSG00000204859	ZBTB48	protein_coding	1	6640061	6649340	6640061	black	0.12	0.62	red	-0.0117057	0.708185
ENSG00000241399	CD302	protein_coding	2	160654753	160625364	409855148	black	0.12	0.62	grey	-0.0285632	NA
ENSG00000266967	AARSD1	protein_coding	17	41116515	41102543	2538261029	black	0.12	0.65	grey	-0.0360566	NA
ENSG00000188599	NPIPP1	transcribed_unprocessed_pseudogene	16	15225458	15198178	2422135339	black	0.12	0.61	grey	-0.0498837	NA
ENSG00000106638	TBL2	protein_coding	7	72993121	72983990	1305575856	black	0.12	0.61	blue	-0.0571284	0.550811
ENSG00000187726	DNAJB13	protein_coding	11	73661364	73681411	1887660685	black	0.12	0.61	pink	-0.0574087	0.739362
ENSG00000160199	PKNOX1	protein_coding	21	44394620	44454172	2822439244	black	0.12	0.65	darkred	-0.0860873	0.563969
ENSG00000123360	PDE1B	protein_coding	12	54943134	54973023	2003224267	black	0.12	0.64	darkred	-0.0882164	0.56658
ENSG00000117682	DHDDS	protein_coding	1	26758773	26797785	26758773	black	0.12	0.64	magenta	-0.110727	0.654655
ENSG00000240143	AL023653.1	3prime_overlapping_ncRNA	X	128928970	128930939	3006285642	black	0.12	0.62	lightgreen	-0.112842	0.846154
ENSG00000128059	PPAT	protein_coding	4	57301781	57259528	747440580	black	0.12	0.6	yellow	-0.123399	0.56261
ENSG00000196505	GDAP2	protein_coding	1	118472253	118412037	118472253	black	0.12	0.64	cyan	-0.161156	0.85119
ENSG00000132879	FBXO44	protein_coding	1	11714432	11723384	11714432	black	0.12	0.62	red	-0.16243	0.846975
ENSG00000116120	FARSB	protein_coding	2	223521056	223435255	472721451	black	0.12	0.63	blue	-0.167565	0.751494
ENSG00000124103	FAM209A	protein_coding	20	55092243	55101198	2770249819	black	0.12	0.6	saddlebrown	-0.181072	0.874644
ENSG00000249835	VCAN-AS1	antisense_RNA	5	82877139	82827171	963877881	black	0.12	0.63	saddlebrown	-0.189907	0.88604
ENSG00000243646	IL10RB	protein_coding	21	34638663	34669539	2812683287	black	0.12	0.62	lightyellow	-0.200401	0.949853
ENSG00000102890	ELMO3	protein_coding	16	67233014	67237932	2474142895	black	0.12	0.6	grey	-0.204321	NA
ENSG00000103415	HMOX2	protein_coding	16	4524691	4560348	2411434572	black	0.12	0.64	lightcyan	-0.216551	0.807692
ENSG00000238206	RP11-472B18.2	antisense	4	39549456	39551432	729688255	black	0.12	0.6	lightyellow	-0.275182	0.985251
ENSG00000149485	FADS1	protein_coding	11	61596790	61567099	1875596111	black	0.11	0.67	lightsteelblue1	0.649901	0.125
ENSG00000153879	CEBPG	protein_coding	19	33864236	33873591	2689936870	black	0.11	0.66	paleturquoise	0.378087	0.159375
ENSG00000164296	TIGD6	protein_coding	5	149380730	149372681	1030381472	black	0.11	0.67	grey	0.2353	NA
ENSG00000182685	BRICD5	protein_coding	16	2261951	2259254	2409171832	black	0.11	0.66	purple	0.19978	0.48643
ENSG00000111711	GOLT1B	protein_coding	12	21654715	21671091	1969935848	black	0.11	0.67	black	0.190551	0.603077
ENSG00000244026	FAM86DP	transcribed_unprocessed_pseudogene	3	75484261	75470703	567715440	black	0.11	0.69	lightcyan	0.167875	0.476923
ENSG00000159131	GART	protein_coding	21	34915797	34870940	2812960421	black	0.11	0.67	purple	0.151681	0.609603
ENSG00000253854	AC010834.3	antisense_RNA	8	94731802	94733395	1485963806	black	0.11	0.67	purple	0.14734	0.620042
ENSG00000200814	RNU6-595P	snRNA	12	62727978	62727872	2011009111	black	0.11	0.69	black	0.128887	0.738462
ENSG00000037042	TUBG2	protein_coding	17	40811323	40819024	2537955837	black	0.11	0.66	grey	0.106948	NA
ENSG00000110931	CAMKK2	protein_coding	12	121736111	121675497	2070017244	black	0.11	0.69	grey60	0.0943108	0.632794
ENSG00000128928	IVD	protein_coding	15	40697686	40728146	2345106211	black	0.11	0.65	pink	0.0817032	0.710106
ENSG00000134014	ELP3	protein_coding	8	27947190	28048673	1419179194	black	0.11	0.66	grey	0.0464243	NA
ENSG00000108474	PIGL	protein_coding	17	16120523	16252115	2513265037	black	0.11	0.66	grey	0.027547	NA
ENSG00000266638	MIR3676	miRNA	17	8090493	8090577	2505235007	black	0.11	0.7	grey	-0.0280909	NA
ENSG00000165985	C1QL3	protein_coding	10	16564004	16555742	1695180409	black	0.11	0.68	lightgreen	-0.0863741	0.784615
ENSG00000132603	NIP7	protein_coding	16	69373333	69377014	2476283214	black	0.11	0.69	turquoise	-0.0881069	0.567613
ENSG00000172345	STARD5	protein_coding	15	81616524	81601394	2386025049	black	0.11	0.65	grey	-0.0993658	NA
ENSG00000165684	SNAPC4	protein_coding	9	139293249	139270029	1676803017	black	0.11	0.68	turquoise	-0.102121	0.601002
ENSG00000209418	SNORD64	snoRNA	15	25230247	25230313	2329638772	black	0.11	0.69	grey	-0.121221	NA
ENSG00000100263	RHBDD3	protein_coding	22	29664198	29655841	2855782756	black	0.11	0.7	midnightblue	-0.125295	0.694045
ENSG00000267278	MAP3K14-AS1	antisense_RNA	17	43325292	43345997	2540469806	black	0.11	0.68	turquoise	-0.145028	0.72788
ENSG00000110171	TRIM3	protein_coding	11	6495689	6469843	1820495010	black	0.11	0.66	blue	-0.149517	0.70538
ENSG00000239014	SNORD108	snoRNA	15	25232072	25232142	2329640597	black	0.11	0.65	saddlebrown	-0.151302	0.820513
ENSG00000125741	OPA3	protein_coding	19	46105470	46030685	2702178104	black	0.11	0.7	cyan	-0.161558	0.855159
ENSG00000005436	GCFC2	protein_coding	2	75938115	75879126	325138510	black	0.11	0.67	darkgreen	-0.165438	0.746067
ENSG00000113356	POLR3G	protein_coding	5	89767565	89810370	970768307	black	0.11	0.69	lightgreen	-0.187166	0.980769
ENSG00000103550	KNOP1	protein_coding	16	19729557	19714902	2426639438	black	0.11	0.7	cyan	-0.198318	0.93254
ENSG00000134222	PSRC1	protein_coding	1	109825808	109822178	109825808	black	0.11	0.68	tan	-0.242562	0.849475
ENSG00000174669	SLC29A2	protein_coding	11	66139685	66129992	1880139006	black	0.11	0.68	darkgreen	-0.242717	0.840449
ENSG00000073969	NSF	protein_coding	17	44668035	44834830	2541812549	black	0.11	0.68	darkred	-0.245389	0.896867
ENSG00000179542	SLITRK4	protein_coding	X	142723596	142710596	3020080268	black	0.1	0.71	paleturquoise	0.468752	0.05625
ENSG00000135124	P2RX4	protein_coding	12	121647660	121671909	2069928793	black	0.1	0.75	paleturquoise	0.274883	0.309375
ENSG00000197142	ACSL5	protein_coding	10	114133776	114188138	1792750181	black	0.1	0.73	lightcyan1	0.154457	0.737705
ENSG00000087995	METTL2A	protein_coding	17	60501228	60527454	2557645742	black	0.1	0.73	lightcyan1	0.135131	0.765027
ENSG00000139914	FITM1	protein_coding	14	24600484	24602058	2221749377	black	0.1	0.72	darkred	0.129406	0.469974
ENSG00000125775	SDCBP2	protein_coding	20	1309883	1290619	2716467459	black	0.1	0.73	grey	0.128028	NA
ENSG00000201151	SNORD56	snoRNA	20	33705010	33704939	2748862586	black	0.1	0.74	grey	0.116534	NA
ENSG00000204977	TRIM13	protein_coding	13	50570024	50594617	2132638929	black	0.1	0.74	purple	0.111667	0.695198
ENSG00000266347	AC068641.1	miRNA	12	89986604	89986704	2038267737	black	0.1	0.71	black	0.104248	0.763077
ENSG00000123415	SMUG1	protein_coding	12	54582778	54558529	2002863911	black	0.1	0.71	grey	0.0333189	NA
ENSG00000265874	MIR4489	miRNA	11	65416663	65416724	1879415984	black	0.1	0.74	grey	0.0305131	NA
ENSG00000068796	KIF2A	protein_coding	5	61601989	61833076	942602731	black	0.1	0.74	black	0.0277521	0.809231
ENSG00000240370	RPL13P5	transcribed_processed_pseudogene	12	6982553	6993905	1955263686	black	0.1	0.74	grey	-0.0266097	NA
ENSG00000068394	GPKOW	protein_coding	X	48980151	48970334	2926336823	black	0.1	0.7	blue	-0.0294137	0.538002
ENSG00000171861	MRM3	protein_coding	17	685513	695749	2497830027	black	0.1	0.72	grey	-0.0391577	NA
ENSG00000011485	PPP5C	protein_coding	19	46850251	46896238	2702922885	black	0.1	0.74	grey	-0.0779949	NA
ENSG00000119599	DCAF4	protein_coding	14	73393040	73426411	2270541933	black	0.1	0.72	pink	-0.101519	0.821809
ENSG00000255561	FDXACB1	protein_coding	11	111751967	111744780	1925751288	black	0.1	0.71	purple	-0.111436	0.820459
ENSG00000170734	POLH	protein_coding	6	43543887	43586701	1105232842	black	0.1	0.72	royalblue	-0.12622	0.671233
ENSG00000092295	TGM1	protein_coding	14	24733638	24718320	2221882531	black	0.1	0.71	grey	-0.126362	NA
ENSG00000154803	FLCN	protein_coding	17	17140502	17115526	2514285016	black	0.1	0.72	darkred	-0.129765	0.63577
ENSG00000245849	RAD51-AS1	processed_transcript	15	40987305	40978922	2345395830	black	0.1	0.72	purple	-0.136224	0.843424
ENSG00000104129	DNAJC17	protein_coding	15	41099675	41060067	2345508200	black	0.1	0.73	salmon	-0.137808	0.842105
ENSG00000099940	SNAP29	protein_coding	22	21213271	21245502	2847331829	black	0.1	0.73	orange	-0.162655	0.697297
ENSG00000185010	F8	protein_coding	X	154255215	154064063	3031611887	black	0.1	0.7	darkgreen	-0.178544	0.764045
ENSG00000162616	DNAJB4	protein_coding	1	78444859	78483648	78444859	black	0.1	0.73	darkred	-0.247716	0.902089
ENSG00000188825	LINC00910	lincRNA	17	41466567	41447213	2538611081	black	0.09	0.78	grey	0.315692	NA
ENSG00000263004	AC007114.1	lincRNA	17	55162385	55155659	2552306899	black	0.09	0.77	grey	0.233127	NA
ENSG00000254685	FPGT	protein_coding	1	74663922	74699770	74663922	black	0.09	0.8	grey	0.16463	NA
ENSG00000100271	TTLL1	protein_coding	22	43485434	43414609	2869603992	black	0.09	0.75	cyan	0.148213	0.369048
ENSG00000234705	HMGA1P4	antisense_RNA	9	131425857	131425413	1668935625	black	0.09	0.75	grey	0.130212	NA
ENSG00000188206	HNRNPU-AS1	processed_transcript	1	245018799	245003940	245018799	black	0.09	0.8	black	0.128352	0.741538
ENSG00000081307	UBA5	protein_coding	3	132373290	132396941	624604469	black	0.09	0.76	black	0.0938064	0.772308
ENSG00000092108	SCFD1	protein_coding	14	31091318	31205018	2228240211	black	0.09	0.77	black	0.0937695	0.775385
ENSG00000100109	TFIP11	protein_coding	22	26908471	26887191	2853027029	black	0.09	0.76	grey	0.0584678	NA
ENSG00000135587	SMPD2	protein_coding	6	109761966	109765122	1171450921	black	0.09	0.79	grey	0.0520152	NA
ENSG00000110665	C11orf21	protein_coding	11	2324279	2316875	1816323600	black	0.09	0.8	grey	0.0461223	NA
ENSG00000122386	ZNF205	protein_coding	16	3162561	3170518	2410072442	black	0.09	0.79	grey	0.0442278	NA
ENSG00000216109	AL713999.1	protein_coding	1	155206628	155206540	155206628	black	0.09	0.79	pink	0.043061	0.718085
ENSG00000171962	DRC3	protein_coding	17	17876127	17920203	2515020641	black	0.09	0.77	grey	0.0375177	NA
ENSG00000008128	CDK11A	protein_coding	1	1655777	1634169	1655777	black	0.09	0.78	grey	0.0294054	NA
ENSG00000155393	HEATR3	protein_coding	16	50099852	50140298	2457009733	black	0.09	0.78	grey	0.0234341	NA
ENSG00000184986	TMEM121	protein_coding	14	105992940	105996539	2303141833	black	0.09	0.75	grey	0.0206023	NA
ENSG00000237190	CDKN2AIPNL	protein_coding	5	133747589	133737778	1014748331	black	0.09	0.8	grey	0.0193712	NA
ENSG00000236056	GAPDHP14	processed_pseudogene	21	30594642	30595578	2808639266	black	0.09	0.8	grey	0.0157709	NA
ENSG00000182224	CYB5D1	protein_coding	17	7761064	7765600	2504905578	black	0.09	0.81	grey	0.0028966	NA
ENSG00000236850	LL22NC03-80A10.6	pseudogene	22	22657589	22677203	2848776147	black	0.09	0.78	grey	0.00129828	NA
ENSG00000196559	LINC00610	processed_transcript	11	36294971	36290834	1850294292	black	0.09	0.75	grey	-0.0245653	NA
ENSG00000116661	FBXO2	protein_coding	1	11715842	11708424	11715842	black	0.09	0.75	grey	-0.0264881	NA
ENSG00000200127	Y_RNA	misc_RNA	17	41150024	41149933	2538294538	black	0.09	0.78	grey	-0.0841744	NA
ENSG00000203315	AC015815.2	pseudogene	17	75087901	75088024	2572232415	black	0.09	0.76	pink	-0.0925122	0.787234
ENSG00000106484	MEST	protein_coding	7	130126046	130146133	1362708781	black	0.09	0.79	green	-0.121497	0.864734
ENSG00000230896	AL604028.1	sense_intronic	1	46162747	46160356	46162747	black	0.09	0.79	saddlebrown	-0.126667	0.777778
ENSG00000063180	CA11	protein_coding	19	49149451	49141272	2705222085	black	0.09	0.8	lightcyan1	-0.129453	0.797814
ENSG00000260556	CTD-2382E5.3	processed_transcript	15	42189688	42190773	2346598213	black	0.09	0.76	darkgreen	-0.148824	0.703371
ENSG00000260940	AL109741.3	sense_overlapping	1	101708714	101709305	101708714	black	0.09	0.77	darkgreen	-0.153211	0.714607
ENSG00000170088	TMEM192	protein_coding	4	166129701	165997256	856268500	black	0.09	0.76	blue	-0.16913	0.756618
ENSG00000229325	ACAP2-IT1	sense_intronic	3	195003470	195001452	687234649	black	0.09	0.77	saddlebrown	-0.178811	0.866097
ENSG00000197629	MPEG1	protein_coding	11	58980424	58975983	1872979745	black	0.09	0.81	salmon	-0.190171	0.906433
ENSG00000156050	FAM161B	protein_coding	14	74417117	74398204	2271566010	black	0.09	0.77	darkred	-0.190551	0.822454
ENSG00000207129	RNA5SP187	rRNA	5	87570193	87570075	968570935	black	0.09	0.79	saddlebrown	-0.221458	0.945869
ENSG00000213658	LAT	protein_coding	16	28996147	29002104	2435906028	black	0.09	0.78	orange	-0.240046	0.935135
ENSG00000139428	MMAB	protein_coding	12	110011679	109993255	2058292812	black	0.08	0.84	lightsteelblue1	0.464782	0.3
ENSG00000224086	AC245452.1	antisense_RNA	22	22292609	22297799	2848411167	black	0.08	0.82	cyan	0.14062	0.384921
ENSG00000260285	AL133367.1	antisense_RNA	14	103995409	103991347	2301144302	black	0.08	0.85	grey	0.137811	NA
ENSG00000251023	AC114980.1	sense_intronic	5	93199531	93196375	974200273	black	0.08	0.85	black	0.121372	0.747692
ENSG00000146085	MUT	protein_coding	6	49430904	49398073	1111119859	black	0.08	0.82	grey	0.0977646	NA
ENSG00000171747	LGALS4	protein_coding	19	39303740	39292312	2695376374	black	0.08	0.84	grey	0.0946285	NA
ENSG00000239100	snoU13	snoRNA	15	58892434	58892331	2363300959	black	0.08	0.83	black	0.0683238	0.787692
ENSG00000215533	LINC00189	sense_overlapping	21	30565801	30660526	2808610425	black	0.08	0.83	grey	0.0516129	NA
ENSG00000266143	AC066612.1	lincRNA	15	48454002	48454100	2352862527	black	0.08	0.82	grey	0.0359721	NA
ENSG00000233903	Z83851.1	lincRNA	22	42672361	42673057	2868790919	black	0.08	0.81	grey	0.00646349	NA
ENSG00000140400	MAN2C1	protein_coding	15	75660971	75648133	2380069496	black	0.08	0.81	grey	-0.00742473	NA
ENSG00000213999	MEF2B	protein_coding	19	19303400	19256377	2675376034	black	0.08	0.82	grey	-0.0612367	NA
ENSG00000120093	HOXB3	protein_coding	17	46682274	46626232	2543826788	black	0.08	0.81	grey	-0.0633182	NA
ENSG00000167770	OTUB1	protein_coding	11	63753325	63769283	1877752646	black	0.08	0.83	turquoise	-0.0697668	0.54424
ENSG00000259015	AL442663.4	processed_pseudogene	14	73427303	73428701	2270576196	black	0.08	0.84	pink	-0.0707532	0.75266
ENSG00000243056	EIF4EBP3	protein_coding	5	139927251	139929163	1020927993	black	0.08	0.85	midnightblue	-0.0726656	0.657084
ENSG00000118894	EEF2KMT	protein_coding	16	5147809	5134305	2412057690	black	0.08	0.83	turquoise	-0.0845296	0.559265
ENSG00000158882	TOMM40L	protein_coding	1	161195793	161200408	161195793	black	0.08	0.84	cyan	-0.10035	0.662698
ENSG00000080200	CRYBG3	protein_coding	3	97595819	97663810	589826998	black	0.08	0.84	magenta	-0.119733	0.681682
ENSG00000183479	TREX2	protein_coding	X	152736045	152710178	3030092717	black	0.08	0.84	turquoise	-0.130682	0.684474
ENSG00000132434	LANCL2	protein_coding	7	55433141	55501435	1288015876	black	0.08	0.82	saddlebrown	-0.136984	0.792023
ENSG00000265139	AC005899.3	lincRNA	17	30655460	30656414	2527799974	black	0.08	0.81	saddlebrown	-0.144784	0.803419
ENSG00000041802	LSG1	protein_coding	3	194393206	194361517	686624385	black	0.08	0.83	grey	-0.152145	NA
ENSG00000106367	AP1S1	protein_coding	7	100797678	100804877	1333380413	black	0.08	0.83	grey60	-0.160582	0.741339
ENSG00000132286	TIMM10B	protein_coding	11	6502677	6505909	1820501998	black	0.07	0.87	lightsteelblue1	0.241685	0.55
ENSG00000235674	LDHAP2	processed_pseudogene	1	235901305	235902289	235901305	black	0.07	0.87	brown	0.143226	0.628492
ENSG00000164845	FAM86FP	transcribed_unprocessed_pseudogene	12	8395544	8385108	1956676677	black	0.07	0.86	grey	0.115657	NA
ENSG00000256582	LINC02390	lincRNA	12	9856673	9861946	1958137806	black	0.07	0.86	cyan	0.100204	0.531746
ENSG00000136048	DRAM1	protein_coding	12	102271129	102405908	2050552262	black	0.07	0.86	darkred	0.0985871	0.528721
ENSG00000267571	AC104532.2	antisense_RNA	19	5913910	5911589	2661986544	black	0.07	0.86	grey	0.0854035	NA
ENSG00000266904	LINC00663	lincRNA	19	19887232	19868175	2675959866	black	0.07	0.89	darkmagenta	0.0681005	0.97479
ENSG00000107872	FBXL15	protein_coding	10	104178946	104182893	1782795351	black	0.07	0.86	midnightblue	0.0334593	0.556468
ENSG00000251969	AL356776.1	processed_pseudogene	6	79671289	79671213	1141360244	black	0.07	0.89	grey	0.0332603	NA
ENSG00000236650	CTA-221G9.10	pseudogene	22	25574727	25574049	2851693285	black	0.07	0.88	grey	0.0203156	NA
ENSG00000173917	HOXB2	protein_coding	17	46623441	46618256	2543767955	black	0.07	0.89	grey	0.0173998	NA
ENSG00000152749	GPR180	protein_coding	13	95254157	95286899	2177323062	black	0.07	0.89	grey	0.00777063	NA
ENSG00000264442	Metazoa_SRP	misc_RNA	11	62584561	62584302	1876583882	black	0.07	0.86	grey	-0.0102882	NA
ENSG00000160828	AC004166.7	pseudogene	7	74306731	74112305	1306889466	black	0.07	0.85	grey	-0.0260362	NA
ENSG00000186230	ZNF749	protein_coding	19	57946697	57956853	2714019331	black	0.07	0.89	grey	-0.0519641	NA
ENSG00000266631	AC006116.1	processed_pseudogene	19	56907770	56907685	2712980404	black	0.07	0.88	green	-0.070532	0.710145
ENSG00000261731	AC074050.3	antisense_RNA	16	31723305	31720434	2438633186	black	0.07	0.85	grey	-0.097611	NA
ENSG00000183255	PTTG1IP	protein_coding	21	46293752	46269500	2824338376	black	0.07	0.87	blue	-0.0984033	0.584116
ENSG00000232453	AC105277.1	lincRNA	1	59362375	59348540	59362375	black	0.07	0.87	pink	-0.100035	0.816489
ENSG00000223284	RNU6-195P	snRNA	19	41214068	41213960	2697286702	black	0.07	0.88	pink	-0.100758	0.819149
ENSG00000089876	DHX32	protein_coding	10	127585005	127524906	1806201410	black	0.07	0.9	blue	-0.109328	0.602904
ENSG00000161513	FDXR	protein_coding	17	72869156	72858619	2570013670	black	0.07	0.87	darkred	-0.120522	0.617493
ENSG00000255729	AC005618.1	lincRNA	5	140700339	140699661	1021701081	black	0.07	0.88	lightyellow	-0.128778	0.870206
ENSG00000235944	ZNF815P	transcribed_unprocessed_pseudogene	7	5862791	5894066	1238445526	black	0.07	0.9	sienna3	-0.146823	0.93662
ENSG00000170175	CHRNB1	protein_coding	17	7348380	7361026	2504492894	black	0.07	0.89	darkred	-0.169806	0.776762
ENSG00000067057	PFKP	protein_coding	10	3109712	3179904	1681726117	black	0.07	0.88	orangered4	-0.170822	0.544118
ENSG00000259976	AC093010.3	3prime_overlapping_ncRNA	3	114035026	114033348	606266205	black	0.07	0.87	red	-0.198918	0.903915
ENSG00000176623	RMDN1	protein_coding	8	87526586	87480486	1478758590	black	0.07	0.85	saddlebrown	-0.222646	0.948718
ENSG00000100373	UPK3A	protein_coding	22	45680863	45691755	2871799421	black	0.06	0.92	grey60	0.159178	0.588915
ENSG00000233488	AC108463.3	lincRNA	2	111996624	111994581	361197019	black	0.06	0.91	grey	0.135369	NA
ENSG00000171100	MTM1	protein_coding	X	149737069	149841795	3027093741	black	0.06	0.92	black	0.103641	0.766154
ENSG00000229780	UBE2Q1-AS1	antisense_RNA	1	154526085	154527493	154526085	black	0.06	0.91	grey	0.0912108	NA
ENSG00000257410	AC089984.1	lincRNA	12	72193407	72187635	2020474540	black	0.06	0.93	black	0.0853103	0.781538
ENSG00000172167	MTBP	protein_coding	8	121457640	121554373	1512689644	black	0.06	0.91	grey	0.0668796	NA
ENSG00000230148	HOXB-AS1	antisense_RNA	17	46620913	46628610	2543765427	black	0.06	0.92	grey	0.0595888	NA
ENSG00000231711	LINC00899	processed_transcript	22	46440733	46436146	2872559291	black	0.06	0.93	grey	0.0381675	NA
ENSG00000200285	U6	snRNA	10	12158378	12158279	1690774783	black	0.06	0.93	grey	0.00323805	NA
ENSG00000252579	U7	snRNA	16	89599962	89599924	2496509843	black	0.06	0.92	grey	-0.00976397	NA
ENSG00000260276	AC022167.2	antisense_RNA	16	8941962	8954274	2415851843	black	0.06	0.93	grey	-0.0380562	NA
ENSG00000178952	TUFM	protein_coding	16	28857729	28853732	2435767610	black	0.06	0.9	grey	-0.0387546	NA
ENSG00000248632	AC106872.5	processed_pseudogene	4	165891154	165889739	856029953	black	0.06	0.9	grey	-0.0420886	NA
ENSG00000133103	COG6	protein_coding	13	40229764	40365802	2122298669	black	0.06	0.91	turquoise	-0.0848407	0.5601
ENSG00000201988	Y_RNA	misc_RNA	6	30704191	30704081	1092393146	black	0.06	0.9	grey	-0.0939313	NA
ENSG00000203993	ARRDC1-AS1	antisense_RNA	9	140513358	140509784	1678023126	black	0.06	0.9	turquoise	-0.10801	0.615192
ENSG00000234500	AC008267.3	unprocessed_pseudogene	7	65976543	66010053	1298559278	black	0.06	0.92	magenta	-0.122596	0.692192
ENSG00000265511	AC020558.2	antisense_RNA	17	17410665	17411622	2514555179	black	0.06	0.91	magenta	-0.128233	0.701201
ENSG00000238240	RP4-740C4.5	pseudogene	1	2283298	2283095	2283298	black	0.06	0.91	darkred	-0.151451	0.711488
ENSG00000175387	SMAD2	protein_coding	18	45457515	45357922	2623663234	black	0.06	0.92	turquoise	-0.17007	0.795492
ENSG00000231770	TMEM44-AS1	antisense_RNA	3	194304740	194310989	686535919	black	0.05	0.95	grey	0.216858	NA
ENSG00000182952	HMGN4	protein_coding	6	26538572	26547160	1088227527	black	0.05	0.95	cyan	0.160459	0.327381
ENSG00000237310	GS1-124K5.4	lincRNA	7	65958693	65960461	1298541428	black	0.05	0.94	grey	0.121093	NA
ENSG00000188295	ZNF669	protein_coding	1	247267674	247261406	247267674	black	0.05	0.96	purple	0.114976	0.688935
ENSG00000204237	OXLD1	protein_coding	17	79633665	79632066	2576778179	black	0.05	0.94	grey	0.1009	NA
ENSG00000263660	AC087793.1	miRNA	8	144397091	144397176	1535629095	black	0.05	0.96	grey	0.089728	NA
ENSG00000255468	AP001107.9	antisense_RNA	11	66115421	66132275	1880114742	black	0.05	0.95	grey	0.0863717	NA
ENSG00000162994	CLHC1	protein_coding	2	55459699	55401927	304660094	black	0.05	0.96	grey	0.0321241	NA
ENSG00000224934	AL391684.1	lincRNA	10	101190948	101195542	1779807353	black	0.05	0.95	grey	0.0283636	NA
ENSG00000232710	AC254562.2	lincRNA	22	42535938	42532442	2868654496	black	0.05	0.93	grey	0.0024153	NA
ENSG00000177697	CD151	protein_coding	11	832843	839831	1814832164	black	0.05	0.96	grey	-0.00990947	NA
ENSG00000177236	AP006621.1	antisense_RNA	11	780117	780755	1814779438	black	0.05	0.94	grey	-0.0196856	NA
ENSG00000242125	SNHG3	sense_intronic	1	28832492	28837404	28832492	black	0.05	0.95	grey	-0.0547065	NA
ENSG00000239043	SNORD127	snoRNA	14	45580086	45580171	2242728979	black	0.05	0.95	grey	-0.0681597	NA
ENSG00000261337	RP11-498D10.5	antisense	16	71959638	71952815	2478869519	black	0.05	0.94	grey	-0.0862471	NA
ENSG00000012174	MBTPS2	protein_coding	X	21857754	21903542	2899214426	black	0.05	0.94	blue	-0.108435	0.599488
ENSG00000010244	ZNF207	protein_coding	17	30677136	30708905	2527821650	black	0.05	0.96	saddlebrown	-0.118609	0.763533
ENSG00000224505	AC138150.1	antisense_RNA	17	43238877	43227767	2540383391	black	0.05	0.93	pink	-0.132842	0.901596
ENSG00000103811	CTSH	protein_coding	15	79241916	79213400	2383650441	black	0.05	0.96	grey60	-0.137934	0.725173
ENSG00000111231	GPN3	protein_coding	12	110907019	110890289	2059188152	black	0.04	0.97	paleturquoise	0.276459	0.30625
ENSG00000223177	RNA5SP39	rRNA	13	108953679	108953560	2191022584	black	0.04	0.97	cyan	0.129669	0.434524
ENSG00000252103	RNU6-917P	snRNA	20	1509805	1509702	2716667381	black	0.04	0.98	grey	0.0993817	NA
ENSG00000204745	AC083899.1	unprocessed_pseudogene	2	87352513	87423770	336552908	black	0.04	0.98	grey	0.0763587	NA
ENSG00000175455	CCDC14	protein_coding	3	123680564	123616152	615911743	black	0.04	0.98	black	0.0632949	0.790769
ENSG00000170191	NANP	protein_coding	20	25604811	25593571	2740762387	black	0.04	0.98	tan	0.0536542	0.537923
ENSG00000235290	HLA-W	unprocessed_pseudogene	6	29924373	29926347	1091613328	black	0.04	0.97	grey	0.00756033	NA
ENSG00000255624	AC073585.1	transcribed_processed_pseudogene	10	124639246	124658230	1803255651	black	0.04	0.97	grey	-0.0619284	NA
ENSG00000236496	GPS2P1	processed_pseudogene	9	2876427	2875449	1540386195	black	0.04	0.97	darkred	-0.107727	0.597911
ENSG00000265321	MIR4263	miRNA	2	28219234	28219316	277419629	black	0.04	0.98	saddlebrown	-0.150301	0.814815
ENSG00000263966	AP000765.1	miRNA	11	94149876	94149927	1908149197	black	0.04	0.97	lightyellow	-0.153821	0.896755
ENSG00000200837	Y_RNA	misc_RNA	3	47542573	47542672	539773752	black	0.04	0.98	magenta	-0.178493	0.822823
ENSG00000213888	LINC01521	lincRNA	22	31742875	31744670	2857861433	black	0.03	0.99	grey	0.211874	NA
ENSG00000211697	TRGV5	TR_V_gene	7	38389623	38388956	1270972358	black	0.03	0.99	darkgreen	-0.135484	0.689888
ENSG00000152475	ZNF837	protein_coding	19	58892389	58878993	2714965023	black	0.03	0.99	turquoise	-0.186002	0.827212
ENSG00000206992	RNU6-574P	snRNA	12	52381441	52381547	2000662574	black	0.02	0.99	grey	-0.0372254	NA
ENSG00000260911	AC135050.3	lincRNA	16	31054471	31061201	2437964352	black	0.02	0.99	grey	-0.0891959	NA
ENSG00000227986	TRIM60P18	unprocessed_pseudogene	7	63815456	63816577	1296398191	black	0.02	1	purple	-0.109495	0.816284
ENSG00000260671	AC010536.2	sense_intronic	16	87781312	87773369	2494691193	black	0.02	0.99	magenta	-0.129747	0.705706
ENSG00000134824	FADS2	protein_coding	11	61560452	61634826	1875559773	black	0.01	1	lightsteelblue1	0.339403	0.425
ENSG00000198646	NCOA6	protein_coding	20	33413452	33302578	2748571028	blue	0.79	0	blue	0.822932	0
ENSG00000133226	SRRM1	protein_coding	1	24958207	24999758	24958207	blue	0.7	0	blue	0.648545	0.00256191
ENSG00000169375	SIN3A	protein_coding	15	75748183	75661720	2380156708	blue	0.68	0	blue	0.632014	0.00426986
ENSG00000090061	CCNK	protein_coding	14	99947506	100001381	2297096399	blue	0.66	0	blue	0.647108	0.00341588
ENSG00000119596	YLPM1	protein_coding	14	75230069	75304012	2272378962	blue	0.65	0	blue	0.669749	0.000853971
ENSG00000156304	SCAF4	protein_coding	21	33104431	33043313	2811149055	blue	0.64	0	blue	0.625823	0.00512383
ENSG00000100393	EP300	protein_coding	22	41487790	41576081	2867606348	blue	0.62	0.01	blue	0.664242	0.00170794
ENSG00000163125	RPRD2	protein_coding	1	150335567	150449042	150335567	blue	0.62	0.01	blue	0.597122	0.00853971
ENSG00000084463	WBP11	protein_coding	12	14956474	14939410	1963237607	blue	0.61	0.01	blue	0.534037	0.0153715
ENSG00000048991	R3HDM1	protein_coding	2	136289025	136482840	385489420	blue	0.59	0.01	blue	0.566134	0.0119556
ENSG00000187239	FNBP1	protein_coding	9	132805473	132649466	1670315241	blue	0.58	0.01	blue	0.606117	0.00683177
ENSG00000204842	ATXN2	protein_coding	12	112037480	111890018	2060318613	blue	0.57	0.01	blue	0.587862	0.00939368
ENSG00000125386	FAM193A	protein_coding	4	2626988	2734292	692765787	blue	0.57	0.01	blue	0.577813	0.0102477
ENSG00000139613	SMARCC2	protein_coding	12	56583351	56556767	2004864484	blue	0.57	0.01	blue	0.562516	0.0128096
ENSG00000100888	CHD8	protein_coding	14	21924285	21853353	2219073178	blue	0.56	0.01	blue	0.550952	0.0145175
ENSG00000213079	SCAF8	protein_coding	6	155054459	155155192	1216743414	blue	0.56	0.01	blue	0.519723	0.0187874
ENSG00000005339	CREBBP	protein_coding	16	3930727	3775055	2410840608	blue	0.55	0.02	blue	0.605284	0.00768574
ENSG00000159082	SYNJ1	protein_coding	21	34100359	33997269	2812144983	blue	0.55	0.01	blue	0.553116	0.0136635
ENSG00000117713	ARID1A	protein_coding	1	27022524	27108595	27022524	blue	0.54	0.02	blue	0.617049	0.0059778
ENSG00000166889	PATL1	protein_coding	11	59436453	59404189	1873435774	blue	0.54	0.02	blue	0.569436	0.0111016
ENSG00000115935	WIPF1	protein_coding	2	175547644	175424300	424748039	blue	0.53	0.02	blue	0.522489	0.0179334
ENSG00000140750	ARHGAP17	protein_coding	16	25026987	24930706	2431936868	blue	0.52	0.02	blue	0.525581	0.0170794
ENSG00000143569	UBAP2L	protein_coding	1	154192655	154243986	154192655	blue	0.5	0.02	blue	0.493598	0.0222032
ENSG00000152291	TGOLN2	protein_coding	2	85555548	85545147	334755943	blue	0.49	0.02	blue	0.510796	0.0196413
ENSG00000075568	TMEM131	protein_coding	2	98612388	98372799	347812783	blue	0.49	0.02	blue	0.483845	0.0230572
ENSG00000183337	BCOR	protein_coding	X	40036582	39909068	2917393254	blue	0.49	0.02	blue	0.475634	0.0239112
ENSG00000135457	TFCP2	protein_coding	12	51566926	51487446	1999848059	blue	0.49	0.02	blue	0.466829	0.030743
ENSG00000099995	SF3A1	protein_coding	22	30752936	30727979	2856871494	blue	0.49	0.02	blue	0.449086	0.0341588
ENSG00000116731	PRDM2	protein_coding	1	14026693	14151560	14026693	blue	0.48	0.03	blue	0.496548	0.0204953
ENSG00000171475	WIPF2	protein_coding	17	38375556	38440388	2535520070	blue	0.48	0.03	blue	0.474909	0.0264731
ENSG00000116580	GON4L	protein_coding	1	155829191	155719508	155829191	blue	0.48	0.03	blue	0.47284	0.028181
ENSG00000136715	SAP130	protein_coding	2	128785694	128698791	377986089	blue	0.48	0.03	blue	0.423319	0.0426985
ENSG00000065526	SPEN	protein_coding	1	16174359	16266955	16174359	blue	0.47	0.03	blue	0.529011	0.0162254
ENSG00000130939	UBE4B	protein_coding	1	10092890	10241297	10092890	blue	0.47	0.03	blue	0.471638	0.029035
ENSG00000113360	DROSHA	protein_coding	5	31532303	31400604	912533045	blue	0.47	0.03	blue	0.432354	0.0401366
ENSG00000101126	ADNP	protein_coding	20	49547958	49505585	2764705534	blue	0.47	0.03	blue	0.423819	0.0418446
ENSG00000102974	CTCF	protein_coding	16	67596310	67673086	2474506191	blue	0.47	0.03	blue	0.392358	0.0563621
ENSG00000141867	BRD4	protein_coding	19	15443356	15348301	2671515990	blue	0.46	0.03	blue	0.493761	0.0213493
ENSG00000130699	TAF4	protein_coding	20	60640866	60528525	2775798442	blue	0.45	0.04	blue	0.475508	0.0247652
ENSG00000170653	ATF7	protein_coding	12	54020199	53901640	2002301332	blue	0.45	0.04	blue	0.475056	0.0256191
ENSG00000167978	SRRM2	protein_coding	16	2802330	2822539	2409712211	blue	0.45	0.04	blue	0.473493	0.0273271
ENSG00000066044	ELAVL1	protein_coding	19	8070529	8023458	2664143163	blue	0.45	0.04	blue	0.469335	0.029889
ENSG00000186566	GPATCH8	protein_coding	17	42580798	42472652	2539725312	blue	0.45	0.04	blue	0.465173	0.0315969
ENSG00000138081	FBXO11	protein_coding	2	48132932	48016455	297333327	blue	0.45	0.04	blue	0.443303	0.0350128
ENSG00000109111	SUPT6H	protein_coding	17	26989109	27029697	2524133623	blue	0.45	0.04	blue	0.438329	0.0375747
ENSG00000105323	HNRNPUL1	protein_coding	19	41768391	41813811	2697841025	blue	0.45	0.03	blue	0.434885	0.0392827
ENSG00000184708	EIF4ENIF1	protein_coding	22	31892094	31835349	2858010652	blue	0.45	0.04	blue	0.4209	0.0435525
ENSG00000112624	BICRAL	protein_coding	6	42714696	42836296	1104403651	blue	0.44	0.04	blue	0.450986	0.0324509
ENSG00000120685	PROSER1	protein_coding	13	39612252	39584002	2121681157	blue	0.44	0.04	blue	0.438856	0.0367208
ENSG00000080503	SMARCA2	protein_coding	9	2015342	2193624	1539525110	blue	0.44	0.04	blue	0.41353	0.0486763
ENSG00000188971	AC114772.1	protein_coding	2	69693664	69686414	318894059	blue	0.43	0.05	blue	0.44211	0.0358668
ENSG00000116698	SMG7	protein_coding	1	183441351	183567381	183441351	blue	0.43	0.05	blue	0.417225	0.0461144
ENSG00000146776	ATXN7L1	protein_coding	7	105517050	105245514	1338099785	blue	0.43	0.05	blue	0.414816	0.0478224
ENSG00000159592	GPBP1L1	protein_coding	1	46153785	46092976	46153785	blue	0.43	0.05	blue	0.403015	0.0538002
ENSG00000136504	KAT7	protein_coding	17	47865917	47906458	2545010431	blue	0.43	0.05	blue	0.384259	0.0614859
ENSG00000178764	ZHX2	protein_coding	8	123793633	123986750	1515025637	blue	0.42	0.05	blue	0.407037	0.0503843
ENSG00000136451	VEZF1	protein_coding	17	56065620	56048910	2553210134	blue	0.42	0.05	blue	0.367046	0.0674637
ENSG00000075856	SART3	protein_coding	12	108955176	108916357	2057236309	blue	0.41	0.05	blue	0.405938	0.0520922
ENSG00000198824	CHAMP1	protein_coding	13	115079988	115092796	2197148893	blue	0.41	0.05	blue	0.385125	0.0606319
ENSG00000167258	CDK12	protein_coding	17	37617764	37721160	2534762278	blue	0.41	0.05	blue	0.377978	0.0649018
ENSG00000168137	SETD5	protein_coding	3	9439299	9520924	501670478	blue	0.4	0.05	blue	0.435714	0.0384287
ENSG00000153317	ASAP1	protein_coding	8	131455906	131064353	1522687910	blue	0.4	0.06	blue	0.406544	0.0512383
ENSG00000142669	SH3BGRL3	protein_coding	1	26605667	26608007	26605667	blue	0.4	0.06	blue	0.391416	0.0572161
ENSG00000115806	GORASP2	protein_coding	2	171784974	171823639	420985369	blue	0.4	0.06	lightcyan1	0.380648	0.256831
ENSG00000168175	MAPK1IP1L	protein_coding	14	55518349	55532931	2252667242	blue	0.4	0.06	blue	0.368221	0.0666097
ENSG00000137075	RNF38	protein_coding	9	36487545	36336393	1573997313	blue	0.4	0.06	blue	0.365173	0.0700256
ENSG00000154945	ANKRD40	protein_coding	17	48785285	48770551	2545929799	blue	0.39	0.07	blue	0.424336	0.0409906
ENSG00000160584	SIK3	protein_coding	11	116969153	116714118	1930968474	blue	0.39	0.06	blue	0.41544	0.0469684
ENSG00000101096	NFATC2	protein_coding	20	50179168	50003494	2765336744	blue	0.39	0.07	blue	0.410755	0.0495303
ENSG00000223959	AFG3L1P	transcribed_unitary_pseudogene	16	90038994	90068569	2496948875	blue	0.39	0.06	blue	0.3896	0.05807
ENSG00000043462	LCP2	protein_coding	5	169725231	169673241	1050725973	blue	0.39	0.06	paleturquoise	0.378746	0.15625
ENSG00000116350	SRSF4	protein_coding	1	29508499	29474255	29508499	blue	0.39	0.06	blue	0.356866	0.0751494
ENSG00000080802	CNOT4	protein_coding	7	135194875	135046547	1367777610	blue	0.39	0.07	blue	0.35616	0.0760034
ENSG00000167881	SRP68	protein_coding	17	74068734	74035184	2571213248	blue	0.39	0.06	blue	0.344397	0.087959
ENSG00000198492	YTHDF2	protein_coding	1	29063133	29096287	29063133	blue	0.39	0.06	blue	0.341372	0.0913749
ENSG00000065970	FOXJ2	protein_coding	12	8185299	8208099	1956466432	blue	0.38	0.07	blue	0.404482	0.0529462
ENSG00000143614	GATAD2B	protein_coding	1	153895451	153777201	153895451	blue	0.38	0.07	blue	0.389197	0.058924
ENSG00000063978	RNF4	protein_coding	4	2463947	2627047	692602746	blue	0.38	0.08	blue	0.382273	0.0623399
ENSG00000100813	ACIN1	protein_coding	14	23564823	23527773	2220713716	blue	0.38	0.07	blue	0.378433	0.0640478
ENSG00000062485	CS	protein_coding	12	56694176	56665483	2004975309	blue	0.38	0.07	blue	0.364385	0.0708796
ENSG00000151923	TIAL1	protein_coding	10	121356541	121334199	1799972946	blue	0.38	0.07	blue	0.358575	0.0717336
ENSG00000082074	FYB1	protein_coding	5	39274630	39105338	920275372	blue	0.38	0.07	blue	0.349271	0.0811272
ENSG00000170085	SIMC1	protein_coding	5	175665365	175772994	1056666107	blue	0.38	0.07	blue	0.34663	0.0862511
ENSG00000170043	TRAPPC1	protein_coding	17	7835441	7833663	2504979955	blue	0.38	0.08	blue	0.343081	0.089667
ENSG00000124214	STAU1	protein_coding	20	47804904	47729878	2762962480	blue	0.38	0.07	blue	0.313353	0.112724
ENSG00000183495	EP400	protein_coding	12	132434505	132565005	2080715638	blue	0.37	0.08	blue	0.41838	0.0444065
ENSG00000143379	SETDB1	protein_coding	1	150898739	150937213	150898739	blue	0.37	0.08	blue	0.379901	0.0631939
ENSG00000156504	FAM122B	protein_coding	X	133931262	133903596	3011287934	blue	0.37	0.08	blue	0.366386	0.0683177
ENSG00000185651	UBE2L3	protein_coding	22	21903736	21978323	2848022294	blue	0.37	0.08	blue	0.348088	0.0828352
ENSG00000086102	NFX1	protein_coding	9	33290509	33371155	1570800277	blue	0.37	0.08	blue	0.346636	0.0853971
ENSG00000233177	RP11-179H18.2	antisense	10	121331316	121334113	1799947721	blue	0.37	0.08	blue	0.340159	0.0947908
ENSG00000171824	EXOSC10	protein_coding	1	11159938	11126675	11159938	blue	0.37	0.08	blue	0.338801	0.0964987
ENSG00000182158	CREB3L2	protein_coding	7	137686813	137559725	1370269548	blue	0.36	0.09	blue	0.3876	0.059778
ENSG00000112592	TBP	protein_coding	6	170863390	170881957	1232552345	blue	0.36	0.09	blue	0.358254	0.0725875
ENSG00000137073	UBAP2	protein_coding	9	34048947	33921691	1571558715	blue	0.36	0.08	blue	0.357861	0.0742955
ENSG00000177105	RHOG	protein_coding	11	3862213	3848208	1817861534	blue	0.36	0.09	blue	0.351542	0.0785653
ENSG00000105879	CBLL1	protein_coding	7	107384142	107400131	1339966877	blue	0.36	0.08	blue	0.348208	0.0819812
ENSG00000165632	TAF3	protein_coding	10	7860467	8058590	1686476872	blue	0.36	0.09	blue	0.327668	0.10333
ENSG00000204256	BRD2	protein_coding	6	32936437	32949282	1094625392	blue	0.35	0.09	magenta	0.397143	0.0645646
ENSG00000119953	SMNDC1	protein_coding	10	112064709	112052798	1790681114	blue	0.35	0.09	blue	0.342767	0.0905209
ENSG00000172757	CFL1	protein_coding	11	65629497	65590493	1879628818	blue	0.35	0.09	blue	0.336742	0.0982067
ENSG00000086589	RBM22	protein_coding	5	150080669	150070356	1031081411	blue	0.35	0.09	blue	0.296987	0.125534
ENSG00000243302	AC018638.4	processed_pseudogene	7	128291239	128292388	1360873974	blue	0.34	0.1	ivory	0.615948	0.0833333
ENSG00000127124	HIVEP3	protein_coding	1	42501596	41972036	42501596	blue	0.34	0.09	blue	0.392729	0.0555081
ENSG00000172660	TAF15	protein_coding	17	34136459	34191619	2531280973	blue	0.34	0.1	blue	0.350951	0.0802733
ENSG00000110958	PTGES3	protein_coding	12	57082159	57057127	2005363292	blue	0.34	0.1	blue	0.347829	0.0836892
ENSG00000168610	STAT3	protein_coding	17	40540586	40465342	2537685100	blue	0.34	0.1	blue	0.340681	0.0930828
ENSG00000166783	MARF1	protein_coding	16	15737023	15688243	2422646904	blue	0.34	0.1	blue	0.340581	0.0939368
ENSG00000170145	SIK2	protein_coding	11	111473115	111601577	1925472436	blue	0.34	0.09	blue	0.329555	0.101623
ENSG00000130803	ZNF317	protein_coding	19	9251056	9274100	2665323690	blue	0.34	0.09	blue	0.304375	0.118702
ENSG00000153250	RBMS1	protein_coding	2	161350305	161128662	410550700	blue	0.34	0.1	blue	0.29644	0.126388
ENSG00000136811	ODF2	protein_coding	9	131217466	131263239	1668727234	blue	0.34	0.1	plum1	0.0623913	0.988372
ENSG00000157450	RNF111	protein_coding	15	59157374	59389618	2363565899	blue	0.34	0.1	brown	-0.303977	0.938547
ENSG00000198218	QRICH1	protein_coding	3	49131796	49067140	541362975	blue	0.33	0.1	blue	0.326898	0.104184
ENSG00000102081	FMR1	protein_coding	X	146993469	147032645	3024350141	blue	0.33	0.1	blue	0.325593	0.105038
ENSG00000188021	UBQLN2	protein_coding	X	56590026	56593443	2933946698	blue	0.33	0.1	blue	0.323278	0.105892
ENSG00000067560	RHOA	protein_coding	3	49450431	49396578	541681610	blue	0.33	0.11	blue	0.309419	0.11614
ENSG00000109787	KLF3	protein_coding	4	38665817	38702663	728804616	blue	0.33	0.1	blue	0.30639	0.117848
ENSG00000153790	C7orf31	protein_coding	7	25219975	25174316	1257802710	blue	0.33	0.11	blue	0.300464	0.122118
ENSG00000033030	ZCCHC8	protein_coding	12	122985518	122957417	2071266651	blue	0.33	0.11	blue	0.281595	0.140051
ENSG00000173473	SMARCC1	protein_coding	3	47823596	47626762	540054775	blue	0.33	0.11	blue	0.270108	0.152861
ENSG00000167797	CDK2AP2	protein_coding	11	67276120	67273968	1881275441	blue	0.33	0.11	lightcyan1	0.251602	0.442623
ENSG00000173120	KDM2A	protein_coding	11	66886740	67025141	1880886061	blue	0.33	0.11	magenta	0.245941	0.232733
ENSG00000143442	POGZ	protein_coding	1	151431941	151375200	151431941	blue	0.32	0.11	blue	0.351455	0.0794193
ENSG00000181789	COPG1	protein_coding	3	128968449	128996614	621199628	blue	0.32	0.11	lightcyan1	0.344288	0.284153
ENSG00000204138	PHACTR4	protein_coding	1	28696114	28826881	28696114	blue	0.32	0.12	blue	0.286692	0.134927
ENSG00000149925	ALDOA	protein_coding	16	30064411	30081778	2436974292	blue	0.32	0.11	purple	-0.272697	0.991649
ENSG00000185504	FAAP100	protein_coding	17	79520987	79506911	2576665501	blue	0.32	0.11	purple	-0.287698	0.995825
ENSG00000174903	RAB1B	protein_coding	11	66036004	66044963	1880035325	blue	0.32	0.11	midnightblue	-0.372092	0.98152
ENSG00000244567	AC096772.6	lincRNA	2	208687493	208686014	457887888	blue	0.31	0.12	blue	0.345905	0.087105
ENSG00000160679	CHTOP	protein_coding	1	153606525	153618782	153606525	blue	0.31	0.13	blue	0.339445	0.0956447
ENSG00000120733	KDM3B	protein_coding	5	137688285	137772717	1018689027	blue	0.31	0.12	blue	0.337803	0.0973527
ENSG00000042753	AP2S1	protein_coding	19	47354203	47341423	2703426837	blue	0.31	0.12	blue	0.333851	0.0990606
ENSG00000060237	WNK1	protein_coding	12	861759	1020618	1949142892	blue	0.31	0.13	blue	0.332111	0.0999146
ENSG00000108518	PFN1	protein_coding	17	4852356	4848947	2501996870	blue	0.31	0.12	blue	0.329453	0.102477
ENSG00000204209	DAXX	protein_coding	6	33297046	33286335	1094986001	blue	0.31	0.12	blue	0.290175	0.129804
ENSG00000007541	PIGQ	protein_coding	16	616995	634136	2407526876	blue	0.31	0.12	blue	0.289602	0.131512
ENSG00000133703	KRAS	protein_coding	12	25403870	25357723	1973685003	blue	0.31	0.13	blue	0.289342	0.132365
ENSG00000116954	RRAGC	protein_coding	1	39325495	39303870	39325495	blue	0.31	0.12	blue	0.287194	0.133219
ENSG00000158796	DEDD	protein_coding	1	161102478	161090764	161102478	blue	0.31	0.12	blue	0.285738	0.135781
ENSG00000113649	TCERG1	protein_coding	5	145826874	145891524	1026827616	blue	0.31	0.13	blue	0.267319	0.155423
ENSG00000166197	NOLC1	protein_coding	10	103911933	103923627	1782528338	blue	0.31	0.12	blue	0.244017	0.184458
ENSG00000174953	DHX36	protein_coding	3	154042286	153990335	646273465	blue	0.31	0.12	magenta	-0.258558	0.942943
ENSG00000197321	SVIL	protein_coding	10	30025710	29746267	1708642115	blue	0.3	0.13	blue	0.341305	0.0922289
ENSG00000260336	RP11-395B7.7	sense_overlapping	7	100737328	100741248	1333320063	blue	0.3	0.14	blue	0.330696	0.100769
ENSG00000262758	CTD-3195I5.1	lincRNA	17	3712148	3710042	2500856662	blue	0.3	0.14	blue	0.319677	0.1076
ENSG00000169564	PCBP1	protein_coding	2	70314585	70316332	319514980	blue	0.3	0.14	blue	0.310617	0.114432
ENSG00000108587	GOSR1	protein_coding	17	28804380	28854610	2525948894	blue	0.3	0.14	blue	0.299878	0.122972
ENSG00000106346	USP42	protein_coding	7	6144515	6201195	1238727250	blue	0.3	0.13	blue	0.29785	0.12468
ENSG00000125971	DYNLRB1	protein_coding	20	33104214	33128762	2748261790	blue	0.3	0.13	blue	0.281163	0.140905
ENSG00000155849	ELMO1	protein_coding	7	37488852	36893961	1270071587	blue	0.3	0.13	blue	0.276781	0.143467
ENSG00000126247	CAPNS1	protein_coding	19	36630477	36641255	2692703111	blue	0.3	0.14	blue	0.276573	0.144321
ENSG00000117625	RCOR3	protein_coding	1	211431719	211489727	211431719	blue	0.3	0.14	blue	0.267393	0.154569
ENSG00000224051	CPTP	protein_coding	1	1260136	1264277	1260136	blue	0.3	0.14	red	0.26269	0.336299
ENSG00000157212	PAXIP1	protein_coding	7	154794794	154735397	1387377529	blue	0.3	0.13	blue	0.254687	0.168232
ENSG00000070770	CSNK2A2	protein_coding	16	58231824	58191811	2465141705	blue	0.3	0.13	blue	0.242261	0.186166
ENSG00000105583	WDR83OS	protein_coding	19	12780465	12778881	2668853099	blue	0.3	0.14	midnightblue	-0.239764	0.843943
ENSG00000108671	PSMD11	protein_coding	17	30771279	30810336	2527915793	blue	0.3	0.14	turquoise	-0.258001	0.948247
ENSG00000121680	PEX16	protein_coding	11	45940363	45931220	1859939684	blue	0.3	0.13	midnightblue	-0.392985	0.991786
ENSG00000155506	LARP1	protein_coding	5	154092462	154197167	1035093204	blue	0.29	0.15	magenta	0.325465	0.108108
ENSG00000078687	TNRC6C	protein_coding	17	76000249	76104916	2573144763	blue	0.29	0.15	blue	0.318723	0.108454
ENSG00000131149	GSE1	protein_coding	16	85645015	85709810	2492554896	blue	0.29	0.15	blue	0.311464	0.113578
ENSG00000106144	CASP2	protein_coding	7	142985308	143004789	1375568043	blue	0.29	0.15	blue	0.295847	0.127242
ENSG00000185811	IKZF1	protein_coding	7	50343720	50472799	1282926455	blue	0.29	0.15	blue	0.295564	0.128096
ENSG00000107758	PPP3CB	protein_coding	10	75255782	75196186	1753872187	blue	0.29	0.14	blue	0.283793	0.137489
ENSG00000101040	ZMYND8	protein_coding	20	45985567	45837859	2761143143	blue	0.29	0.15	blue	0.274103	0.146883
ENSG00000023734	STRAP	protein_coding	12	16035325	16056412	1964316458	blue	0.29	0.14	blue	0.272212	0.150299
ENSG00000112983	BRD8	protein_coding	5	137514675	137475455	1018515417	blue	0.29	0.15	blue	0.2713	0.152007
ENSG00000163374	YY1AP1	protein_coding	1	155658791	155629237	155658791	blue	0.29	0.15	pink	0.234367	0.441489
ENSG00000010017	RANBP9	protein_coding	6	13711796	13621730	1075400751	blue	0.29	0.15	blue	0.22649	0.210077
ENSG00000198586	TLK1	protein_coding	2	172087824	171847333	421288219	blue	0.29	0.15	purple	0.198076	0.488518
ENSG00000172531	PPP1CA	protein_coding	11	67188654	67165654	1881187975	blue	0.29	0.15	midnightblue	-0.250187	0.856263
ENSG00000124782	RREB1	protein_coding	6	7107830	7252213	1068796785	blue	0.28	0.16	blue	0.322414	0.106746
ENSG00000132326	PER2	protein_coding	2	239198743	239152679	488399138	blue	0.28	0.16	blue	0.318026	0.109308
ENSG00000143319	ISG20L2	protein_coding	1	156698591	156691683	156698591	blue	0.28	0.16	blue	0.301691	0.12041
ENSG00000055208	TAB2	protein_coding	6	149539777	149732749	1211228732	blue	0.28	0.16	blue	0.278138	0.142613
ENSG00000126746	ZNF384	protein_coding	12	6798738	6775643	1955079871	blue	0.28	0.16	red	0.267159	0.318505
ENSG00000189091	SF3B3	protein_coding	16	70557691	70608820	2477467572	blue	0.28	0.16	blue	0.260627	0.160547
ENSG00000138594	TMOD3	protein_coding	15	52121825	52239492	2356530350	blue	0.28	0.16	blue	0.253023	0.170794
ENSG00000170325	PRDM10	protein_coding	11	129872730	129769601	1943872051	blue	0.28	0.16	blue	0.252606	0.171648
ENSG00000134086	VHL	protein_coding	3	10182692	10193904	502413871	blue	0.28	0.16	blue	0.237656	0.192997
ENSG00000184900	SUMO3	protein_coding	21	46238694	46191374	2824283318	blue	0.28	0.16	grey60	-0.198281	0.806005
ENSG00000095906	NUBP2	protein_coding	16	1832902	1839192	2408742783	blue	0.28	0.16	midnightblue	-0.286388	0.911704
ENSG00000230724	LINC01001	lincRNA	11	139117	127115	1814138438	blue	0.27	0.17	ivory	0.796135	0
ENSG00000230715	AC018638.2	processed_pseudogene	7	128292895	128293719	1360875630	blue	0.27	0.17	ivory	0.549215	0.145833
ENSG00000106609	TMEM248	protein_coding	7	66386212	66423538	1298968947	blue	0.27	0.17	blue	0.281774	0.139197
ENSG00000049618	ARID1B	protein_coding	6	157099063	157530401	1218788018	blue	0.27	0.17	blue	0.274882	0.146029
ENSG00000171497	PPID	protein_coding	4	159644548	159630286	849783347	blue	0.27	0.17	blue	0.273042	0.147737
ENSG00000099821	POLRMT	protein_coding	19	633568	617223	2656706202	blue	0.27	0.17	blue	0.266319	0.156277
ENSG00000077721	UBE2A	protein_coding	X	118708501	118718381	2996065173	blue	0.27	0.18	blue	0.260477	0.161401
ENSG00000197056	ZMYM1	protein_coding	1	35525387	35581460	35525387	blue	0.27	0.18	blue	0.258721	0.163962
ENSG00000090863	GLG1	protein_coding	16	74641012	74485856	2481550893	blue	0.27	0.18	blue	0.250076	0.17421
ENSG00000196968	FUT11	protein_coding	10	75532049	75538821	1754148454	blue	0.27	0.17	blue	0.249547	0.175064
ENSG00000122958	VPS26A	protein_coding	10	70883268	70932617	1749499673	blue	0.27	0.17	blue	0.249072	0.175918
ENSG00000257103	LSM14A	protein_coding	19	34663409	34720420	2690736043	blue	0.27	0.17	blue	0.242261	0.18702
ENSG00000110048	OSBP	protein_coding	11	59383617	59341871	1873382938	blue	0.27	0.17	blue	0.209757	0.237404
ENSG00000146701	MDH2	protein_coding	7	75677369	75696826	1308260104	blue	0.27	0.17	blue	0.196873	0.258753
ENSG00000214837	LINC01347	transcribed_unprocessed_pseudogene	1	243265046	243219131	243265046	blue	0.26	0.18	ivory	0.707579	0.0208333
ENSG00000124160	NCOA5	protein_coding	20	44718591	44689624	2759876167	blue	0.26	0.18	blue	0.300632	0.121264
ENSG00000132680	KIAA0907	protein_coding	1	155904191	155882834	155904191	blue	0.26	0.18	blue	0.284204	0.136635
ENSG00000166908	PIP4K2C	protein_coding	12	57984957	57997198	2006266090	blue	0.26	0.18	blue	0.272335	0.149445
ENSG00000261505	AL031714.1	antisense_RNA	16	1372846	1367892	2408282727	blue	0.26	0.18	blue	0.258457	0.16567
ENSG00000260853	AC109460.2	antisense_RNA	16	28978204	28968008	2435888085	blue	0.26	0.18	blue	0.256791	0.166524
ENSG00000131504	DIAPH1	protein_coding	5	140998622	140894583	1021999364	blue	0.26	0.18	blue	0.235877	0.196413
ENSG00000047849	MAP4	protein_coding	3	48130769	47892182	540361948	blue	0.26	0.19	blue	0.22785	0.208369
ENSG00000118816	CCNI	protein_coding	4	77997158	77968311	768135957	blue	0.26	0.18	blue	0.219017	0.222032
ENSG00000180957	PITPNB	protein_coding	22	28316122	28202413	2854434680	blue	0.26	0.19	blue	0.199725	0.256191
ENSG00000167461	RAB8A	protein_coding	19	16222439	16245044	2672295073	blue	0.26	0.19	turquoise	-0.263374	0.953255
ENSG00000242588	AC108010.1	processed_transcript	7	128173706	128256024	1360756441	blue	0.25	0.2	ivory	0.531432	0.1875
ENSG00000261534	AL596244.1	sense_overlapping	9	124581731	124577953	1662091499	blue	0.25	0.19	blue	0.30983	0.115286
ENSG00000206044	AC005841.1	antisense_RNA	12	2966213	2958397	1951247346	blue	0.25	0.19	ivory	0.289883	0.625
ENSG00000206053	JPT2	protein_coding	16	1728257	1752281	2408638138	blue	0.25	0.19	blue	0.278287	0.141759
ENSG00000163067	ZNF2	protein_coding	2	95831177	95850065	345031572	blue	0.25	0.2	blue	0.250221	0.173356
ENSG00000139437	TCHP	protein_coding	12	110338069	110421646	2058619202	blue	0.25	0.19	blue	0.248817	0.176772
ENSG00000141580	WDR45B	protein_coding	17	80606429	80572438	2577750943	blue	0.25	0.2	blue	0.24673	0.181896
ENSG00000160219	GAB3	protein_coding	X	153979858	153903529	3031336530	blue	0.25	0.2	blue	0.23264	0.200683
ENSG00000101407	TTI1	protein_coding	20	36661870	36611409	2751819446	blue	0.25	0.2	blue	0.232471	0.201537
ENSG00000143437	ARNT	protein_coding	1	150849244	150782181	150849244	blue	0.25	0.19	blue	0.228333	0.207515
ENSG00000175573	C11orf68	protein_coding	11	65686588	65684279	1879685909	blue	0.25	0.2	brown	0.226288	0.502793
ENSG00000175203	DCTN2	protein_coding	12	57941114	57923885	2006222247	blue	0.25	0.2	blue	0.21104	0.231426
ENSG00000175334	BANF1	protein_coding	11	65769550	65771620	1879768871	blue	0.25	0.2	blue	0.210026	0.235696
ENSG00000011007	ELOA	protein_coding	1	24069645	24088549	24069645	blue	0.25	0.19	blue	0.209071	0.238258
ENSG00000066322	ELOVL1	protein_coding	1	43833697	43829068	43833697	blue	0.25	0.19	blue	0.192654	0.263877
ENSG00000162419	GMEB1	protein_coding	1	28995244	29045865	28995244	blue	0.25	0.19	blue	0.162825	0.328779
ENSG00000143412	ANXA9	protein_coding	1	150954493	150968110	150954493	blue	0.25	0.2	tan	0.0570635	0.528588
ENSG00000239906	AL627309.2	antisense_RNA	1	140339	139790	140339	blue	0.24	0.21	ivory	0.604989	0.104167
ENSG00000104823	ECH1	protein_coding	19	39322497	39306068	2695395131	blue	0.24	0.22	floralwhite	0.572415	0.122449
ENSG00000169925	BRD3	protein_coding	9	136933657	136894789	1674443425	blue	0.24	0.2	blue	0.259232	0.163108
ENSG00000116128	BCL9	protein_coding	1	147013182	147098017	147013182	blue	0.24	0.2	blue	0.253075	0.16994
ENSG00000171467	ZNF318	protein_coding	6	43337181	43299513	1105026136	blue	0.24	0.21	royalblue	0.250138	0.356164
ENSG00000115556	PLCD4	protein_coding	2	219472488	219501907	468672883	blue	0.24	0.21	blue	0.248655	0.177626
ENSG00000126804	ZBTB1	protein_coding	14	64970430	65000408	2262119323	blue	0.24	0.21	blue	0.247995	0.179334
ENSG00000113838	TBCCD1	protein_coding	3	186288332	186263862	678519511	blue	0.24	0.21	blue	0.247308	0.181042
ENSG00000078246	TULP3	protein_coding	12	2986389	3050306	1951267522	blue	0.24	0.21	blue	0.225479	0.210931
ENSG00000075624	ACTB	protein_coding	7	5603415	5566782	1238186150	blue	0.24	0.21	blue	0.2235	0.216055
ENSG00000163904	SENP2	protein_coding	3	185300284	185351339	677531463	blue	0.24	0.21	blue	0.218854	0.222886
ENSG00000164889	SLC4A2	protein_coding	7	150754297	150773614	1383337032	blue	0.24	0.21	blue	0.203547	0.246798
ENSG00000108270	AATF	protein_coding	17	35306175	35414171	2532450689	blue	0.24	0.21	blue	0.181812	0.284372
ENSG00000113300	CNOT6	protein_coding	5	179921412	180005405	1060922154	blue	0.24	0.21	skyblue	-0.103314	0.9
ENSG00000062598	ELMO2	protein_coding	20	45061704	44994688	2760219280	blue	0.23	0.23	paleturquoise	0.284506	0.28125
ENSG00000179912	R3HDM2	protein_coding	12	57824788	57643392	2006105921	blue	0.23	0.24	blue	0.264067	0.157985
ENSG00000064933	PMS1	protein_coding	2	190649107	190742355	439849502	blue	0.23	0.23	blue	0.258695	0.164816
ENSG00000101421	CHMP4B	protein_coding	20	32399110	32442172	2747556686	blue	0.23	0.23	blue	0.247659	0.180188
ENSG00000104365	IKBKB	protein_coding	8	42128820	42189973	1433360824	blue	0.23	0.24	blue	0.242753	0.185312
ENSG00000089902	RCOR1	protein_coding	14	103058998	103196912	2300207891	blue	0.23	0.22	blue	0.24105	0.188728
ENSG00000010292	NCAPD2	protein_coding	12	6602522	6641121	1954883655	blue	0.23	0.22	blue	0.24051	0.191289
ENSG00000246575	AC093162.2	unprocessed_pseudogene	2	85542164	85543652	334742559	blue	0.23	0.24	blue	0.236252	0.195559
ENSG00000165699	TSC1	protein_coding	9	135820020	135766735	1673329788	blue	0.23	0.22	blue	0.231342	0.204099
ENSG00000118655	DCLRE1B	protein_coding	1	114447763	114456708	114447763	blue	0.23	0.24	blue	0.229511	0.205807
ENSG00000166912	MTMR10	protein_coding	15	31283810	31231144	2335692335	blue	0.23	0.23	blue	0.227671	0.209223
ENSG00000262333	HNRNPA1P16	processed_pseudogene	17	2210055	2211009	2499354569	blue	0.23	0.23	blue	0.224316	0.214347
ENSG00000118263	KLF7	protein_coding	2	208031991	207938861	457232386	blue	0.23	0.23	blue	0.22185	0.217763
ENSG00000179981	TSHZ1	protein_coding	18	72922710	73001905	2651128429	blue	0.23	0.24	blue	0.21759	0.225448
ENSG00000144231	POLR2D	protein_coding	2	128615731	128603896	377816126	blue	0.23	0.23	blue	0.210417	0.233134
ENSG00000023318	ERP44	protein_coding	9	102861322	102741461	1640371090	blue	0.23	0.23	blue	0.210135	0.234842
ENSG00000221823	PPP3R1	protein_coding	2	68488362	68358370	317688757	blue	0.23	0.22	blue	0.207547	0.242528
ENSG00000007376	RPUSD1	protein_coding	16	838397	834974	2407748278	blue	0.23	0.22	blue	0.200246	0.254483
ENSG00000162869	PPP1R21	protein_coding	2	48667737	48742525	297868132	blue	0.23	0.22	blue	0.199904	0.255337
ENSG00000154305	MIA3	protein_coding	1	222791428	222841354	222791428	blue	0.23	0.22	blue	0.189451	0.270709
ENSG00000185803	SLC52A2	protein_coding	8	145577795	145584932	1536809799	blue	0.23	0.23	blue	0.178202	0.29462
ENSG00000138674	SEC31A	protein_coding	4	83822319	83739814	773961118	blue	0.23	0.23	blue	0.164126	0.324509
ENSG00000100949	RABGGTA	protein_coding	14	24740945	24734744	2221889838	blue	0.23	0.22	cyan	-0.193296	0.922619
ENSG00000006125	AP2B1	protein_coding	17	33905065	34053436	2531049579	blue	0.23	0.22	saddlebrown	-0.219915	0.94302
ENSG00000102931	ARL2BP	protein_coding	16	57279010	57287516	2464188891	blue	0.23	0.22	turquoise	-0.236056	0.92571
ENSG00000131652	THOC6	protein_coding	16	3074028	3077756	2409983909	blue	0.23	0.23	midnightblue	-0.312599	0.944559
ENSG00000243679	AC018638.5	processed_pseudogene	7	128294023	128294776	1360876758	blue	0.22	0.27	ivory	0.505588	0.229167
ENSG00000188185	LINC00265	lincRNA	7	39773231	39834216	1272355966	blue	0.22	0.24	ivory	0.462269	0.3125
ENSG00000096717	SIRT1	protein_coding	10	69644427	69678147	1748260832	blue	0.22	0.25	brown	0.279445	0.346369
ENSG00000140836	ZFHX3	protein_coding	16	73093597	72816784	2480003478	blue	0.22	0.25	blue	0.264862	0.157131
ENSG00000112697	TMEM30A	protein_coding	6	75994684	75962640	1137683639	blue	0.22	0.25	purple	0.239368	0.392484
ENSG00000197724	PHF2	protein_coding	9	96338689	96441869	1633848457	blue	0.22	0.25	blue	0.239266	0.192143
ENSG00000197183	NOL4L	protein_coding	20	31172876	31030862	2746330452	blue	0.22	0.26	blue	0.236632	0.194705
ENSG00000168310	IRF2	protein_coding	4	185395734	185308867	875534533	blue	0.22	0.25	paleturquoise	0.229757	0.375
ENSG00000153814	JAZF1	protein_coding	7	28220362	27870192	1260803097	blue	0.22	0.25	blue	0.229017	0.206661
ENSG00000136448	NMT1	protein_coding	17	43128978	43186384	2540273492	blue	0.22	0.26	blue	0.22502	0.211785
ENSG00000259891	AC107375.1	antisense_RNA	8	141518142	141515912	1532750146	blue	0.22	0.24	blue	0.213961	0.228864
ENSG00000160714	UBE2Q1	protein_coding	1	154531504	154521053	154531504	blue	0.22	0.26	blue	0.212492	0.230572
ENSG00000159069	FBXW5	protein_coding	9	139839148	139834887	1677348916	blue	0.22	0.25	blue	0.204671	0.24509
ENSG00000162511	LAPTM5	protein_coding	1	31230667	31205316	31230667	blue	0.22	0.24	blue	0.202875	0.248506
ENSG00000141279	NPEPPS	protein_coding	17	45600306	45700642	2542744820	blue	0.22	0.24	blue	0.202265	0.24936
ENSG00000132604	TERF2	protein_coding	16	69442474	69389464	2476352355	blue	0.22	0.26	blue	0.189321	0.271563
ENSG00000140941	MAP1LC3B	protein_coding	16	87417601	87438385	2494327482	blue	0.22	0.26	blue	0.186206	0.276687
ENSG00000147010	SH3KBP1	protein_coding	X	19905719	19552093	2897262391	blue	0.22	0.24	blue	0.184761	0.279249
ENSG00000083635	NUFIP1	protein_coding	13	45563618	45513384	2127632523	blue	0.22	0.26	blue	0.184182	0.280102
ENSG00000106635	BCL7B	protein_coding	7	72972332	72950686	1305555067	blue	0.22	0.26	blue	0.181871	0.283518
ENSG00000197024	ZNF398	protein_coding	7	148823508	148880116	1381406243	blue	0.22	0.25	blue	0.181443	0.28608
ENSG00000111361	EIF2B1	protein_coding	12	124118313	124104953	2072399446	blue	0.22	0.25	blue	0.173177	0.305722
ENSG00000006712	PAF1	protein_coding	19	39881757	39876275	2695954391	blue	0.22	0.26	blue	0.17252	0.308284
ENSG00000131725	WDR44	protein_coding	X	117480036	117583924	2994836708	blue	0.22	0.26	yellow	-0.129324	0.574956
ENSG00000149761	NUDT22	protein_coding	11	63993413	63998158	1877992734	blue	0.22	0.26	lightgreen	-0.167393	0.961538
ENSG00000197858	GPAA1	protein_coding	8	145137493	145141119	1536369497	blue	0.22	0.25	midnightblue	-0.224076	0.815195
ENSG00000185475	TMEM179B	protein_coding	11	62554887	62557718	1876554208	blue	0.22	0.24	cyan	-0.224562	0.964286
ENSG00000164754	RAD21	protein_coding	8	117887105	117858174	1509119109	blue	0.22	0.26	yellow	-0.236409	0.881834
ENSG00000113575	PPP2CA	protein_coding	5	133561833	133530025	1014562575	blue	0.22	0.25	turquoise	-0.299996	0.979132
ENSG00000035403	VCL	protein_coding	10	75757872	75879918	1754374277	blue	0.21	0.28	darkolivegreen	0.247205	0.780303
ENSG00000115310	RTN4	protein_coding	2	55339757	55199325	304540152	blue	0.21	0.27	blue	0.240913	0.189582
ENSG00000147133	TAF1	protein_coding	X	70586114	70752224	2947942786	blue	0.21	0.27	blue	0.224939	0.212639
ENSG00000161021	MAML1	protein_coding	5	179159851	179223512	1060160593	blue	0.21	0.28	blue	0.220211	0.219471
ENSG00000107554	DNMBP	protein_coding	10	101769676	101635334	1780386081	blue	0.21	0.28	blue	0.218304	0.22374
ENSG00000124496	TRERF1	protein_coding	6	42419789	42192669	1104108744	blue	0.21	0.27	blue	0.217639	0.224594
ENSG00000182405	PGBD4	protein_coding	15	34394274	34396591	2338802799	blue	0.21	0.28	blue	0.210482	0.23228
ENSG00000168246	UBTD2	protein_coding	5	171711075	171636644	1052711817	blue	0.21	0.27	blue	0.209958	0.23655
ENSG00000121297	TSHZ3	protein_coding	19	31840453	31765851	2687913087	blue	0.21	0.27	blue	0.198372	0.257899
ENSG00000142867	BCL10	protein_coding	1	85743771	85731931	85743771	blue	0.21	0.28	blue	0.181614	0.285226
ENSG00000151690	MFSD6	protein_coding	2	191273081	191373931	440473476	blue	0.21	0.28	blue	0.174602	0.302306
ENSG00000107959	PITRM1	protein_coding	10	3215003	3179920	1681831408	blue	0.21	0.28	blue	0.163368	0.327071
ENSG00000133114	GPALPP1	protein_coding	13	45563687	45607746	2127632592	blue	0.21	0.27	blue	0.154423	0.349274
ENSG00000256428	RP11-467L20.9	processed_transcript	11	61558075	61535973	1875557396	blue	0.21	0.27	midnightblue	-0.160604	0.735113
ENSG00000145216	FIP1L1	protein_coding	4	54243810	55161439	744382609	blue	0.21	0.28	turquoise	-0.165505	0.779633
ENSG00000197776	KLHDC1	protein_coding	14	50159823	50219870	2247308716	blue	0.21	0.28	purple	-0.191054	0.94572
ENSG00000214300	SPDYE3	protein_coding	7	99905325	99919819	1332488060	blue	0.21	0.28	lightyellow	-0.232307	0.973451
ENSG00000080371	RAB21	protein_coding	12	72148654	72184699	2020429787	blue	0.21	0.28	turquoise	-0.245172	0.933222
ENSG00000016864	GLT8D1	protein_coding	3	52740048	52728505	544971227	blue	0.21	0.27	turquoise	-0.272805	0.960768
ENSG00000205352	PRR13	protein_coding	12	53835389	53840429	2002116522	blue	0.21	0.27	darkred	-0.28661	0.929504
ENSG00000135926	TMBIM1	protein_coding	2	219157309	219138915	468357704	blue	0.21	0.27	darkred	-0.297041	0.934726
ENSG00000164211	STARD4	protein_coding	5	110848288	110831731	991849030	blue	0.2	0.3	lightsteelblue1	0.577141	0.175
ENSG00000103653	CSK	protein_coding	15	75074398	75095539	2379482923	blue	0.2	0.29	paleturquoise	0.57204	0.025
ENSG00000155090	KLF10	protein_coding	8	103668130	103661007	1494900134	blue	0.2	0.29	floralwhite	0.454754	0.22449
ENSG00000179195	ZNF664	protein_coding	12	124456392	124499974	2072737525	blue	0.2	0.3	blue	0.212649	0.229718
ENSG00000095139	ARCN1	protein_coding	11	118443105	118473730	1932442426	blue	0.2	0.29	blue	0.200921	0.252775
ENSG00000087338	GMCL1	protein_coding	2	70056774	70108528	319257169	blue	0.2	0.3	purple	0.196112	0.503132
ENSG00000140948	ZCCHC14	protein_coding	16	87525651	87439852	2494435532	blue	0.2	0.29	blue	0.195948	0.259607
ENSG00000109685	NSD2	protein_coding	4	1873151	1983934	692011950	blue	0.2	0.3	blue	0.194917	0.260461
ENSG00000169696	ASPSCR1	protein_coding	17	79934683	79975282	2577079197	blue	0.2	0.29	blue	0.192387	0.265585
ENSG00000089280	FUS	protein_coding	16	31191431	31203127	2438101312	blue	0.2	0.29	blue	0.188478	0.273271
ENSG00000157353	FUK	protein_coding	16	70488324	70514177	2477398205	blue	0.2	0.29	blue	0.172767	0.306576
ENSG00000110934	BIN2	protein_coding	12	51718452	51674823	1999999585	blue	0.2	0.29	blue	0.170594	0.311699
ENSG00000101557	USP14	protein_coding	18	158383	214622	2578364102	blue	0.2	0.3	blue	0.142378	0.378309
ENSG00000198252	STYX	protein_coding	14	53196898	53241716	2250345791	blue	0.2	0.3	purple	0.129281	0.659708
ENSG00000112514	CUTA	protein_coding	6	33386094	33384219	1095075049	blue	0.2	0.29	darkred	-0.153875	0.718016
ENSG00000099797	TECR	protein_coding	19	14640382	14676791	2670713016	blue	0.2	0.29	magenta	-0.176608	0.812312
ENSG00000150768	DLAT	protein_coding	11	111895538	111935114	1925894859	blue	0.2	0.29	turquoise	-0.211565	0.885643
ENSG00000106261	ZKSCAN1	protein_coding	7	99613204	99639312	1332195939	blue	0.19	0.31	purple	0.318306	0.275574
ENSG00000156030	ELMSAN1	protein_coding	14	74256988	74181825	2271405881	blue	0.19	0.31	blue	0.23717	0.193851
ENSG00000035862	TIMP2	protein_coding	17	76921469	76849059	2574065983	blue	0.19	0.31	blue	0.230333	0.204953
ENSG00000185716	C16orf52	protein_coding	16	22018959	22098855	2428928840	blue	0.19	0.31	blue	0.220164	0.220325
ENSG00000089094	KDM2B	protein_coding	12	122018920	121867312	2070300053	blue	0.19	0.3	blue	0.201437	0.251067
ENSG00000121210	TMEM131L	protein_coding	4	154387498	154557863	844526297	blue	0.19	0.3	blue	0.192596	0.264731
ENSG00000163755	HPS3	protein_coding	3	148847371	148891519	641078550	blue	0.19	0.32	blue	0.18984	0.269855
ENSG00000072135	PTPN18	protein_coding	2	131113580	131132982	380313975	blue	0.19	0.31	blue	0.185959	0.277541
ENSG00000122557	HERPUD2	protein_coding	7	35734745	35672269	1268317480	blue	0.19	0.31	blue	0.179909	0.289496
ENSG00000130024	PHF10	protein_coding	6	170124151	170104001	1231813106	blue	0.19	0.32	blue	0.176076	0.29889
ENSG00000100285	NEFH	protein_coding	22	29876219	29887379	2855994777	blue	0.19	0.31	blue	0.174513	0.304014
ENSG00000072110	ACTN1	protein_coding	14	69446157	69340860	2266595050	blue	0.19	0.3	blue	0.173881	0.304868
ENSG00000198920	KIAA0753	protein_coding	17	6544247	6481468	2503688761	blue	0.19	0.32	blue	0.169896	0.313407
ENSG00000105053	VRK3	protein_coding	19	50528805	50479726	2706601439	blue	0.19	0.31	blue	0.158291	0.341588
ENSG00000116198	CEP104	protein_coding	1	3773778	3728645	3773778	blue	0.19	0.3	blue	0.154353	0.350982
ENSG00000213713	PIGCP1	processed_pseudogene	11	33098006	33097112	1847097327	blue	0.19	0.32	blue	0.146641	0.364646
ENSG00000092330	TINF2	protein_coding	14	24711880	24708849	2221860773	blue	0.19	0.32	blue	0.133955	0.391973
ENSG00000146963	LUC7L2	protein_coding	7	139025105	139108198	1371607840	blue	0.19	0.31	blue	0.12375	0.412468
ENSG00000204435	CSNK2B	protein_coding	6	31633013	31638120	1093321968	blue	0.19	0.32	blue	0.116118	0.422716
ENSG00000129691	ASH2L	protein_coding	8	37962760	38001594	1429194764	blue	0.19	0.32	lightcyan1	-0.14778	0.852459
ENSG00000119559	C19orf25	protein_coding	19	1479555	1461142	2657552189	blue	0.19	0.32	midnightblue	-0.157628	0.731006
ENSG00000096384	HSP90AB1	protein_coding	6	44214824	44221620	1105903779	blue	0.19	0.3	cyan	-0.178983	0.896825
ENSG00000160325	CACFD1	protein_coding	9	136325089	136335970	1673834857	blue	0.19	0.31	sienna3	-0.184361	0.964789
ENSG00000186501	TMEM222	protein_coding	1	27648651	27662891	27648651	blue	0.19	0.3	midnightblue	-0.207994	0.792608
ENSG00000167578	RAB4B	protein_coding	19	41284171	41302847	2697356805	blue	0.19	0.31	midnightblue	-0.253294	0.862423
ENSG00000131165	CHMP1A	protein_coding	16	89724253	89710839	2496634134	blue	0.19	0.32	midnightblue	-0.262475	0.874743
ENSG00000225119	RP11-291L22.3	processed_transcript	10	38692117	38737700	1717308522	blue	0.18	0.33	ivory	0.520254	0.208333
ENSG00000178338	ZNF354B	protein_coding	5	178286954	178315123	1059287696	blue	0.18	0.32	blue	0.219669	0.221178
ENSG00000169246	NPIPB3	protein_coding	16	21459888	21413548	2428369769	blue	0.18	0.33	blue	0.193795	0.262169
ENSG00000262692	AC116914.2	antisense_RNA	17	3624922	3625782	2500769436	blue	0.18	0.33	blue	0.172667	0.30743
ENSG00000067533	RRP15	protein_coding	1	218458629	218511325	218458629	blue	0.18	0.33	blue	0.169674	0.314261
ENSG00000007923	DNAJC11	protein_coding	1	6761984	6694228	6761984	blue	0.18	0.32	blue	0.168143	0.319385
ENSG00000163156	SCNM1	protein_coding	1	151138498	151142773	151138498	blue	0.18	0.33	blue	0.167228	0.321093
ENSG00000204619	PPP1R11	protein_coding	6	30034486	30038110	1091723441	blue	0.18	0.34	blue	0.158922	0.338173
ENSG00000066136	NFYC	protein_coding	1	41157320	41237275	41157320	blue	0.18	0.34	blue	0.152109	0.354398
ENSG00000105705	SUGP1	protein_coding	19	19432123	19386827	2675504757	blue	0.18	0.33	blue	0.148272	0.362084
ENSG00000102710	SUPT20H	protein_coding	13	37633850	37583449	2119702755	blue	0.18	0.34	blue	0.146582	0.3655
ENSG00000105135	ILVBL	protein_coding	19	15236596	15225795	2671309230	blue	0.18	0.34	blue	0.137472	0.386849
ENSG00000129197	RPAIN	protein_coding	17	5322961	5336196	2502467475	blue	0.18	0.33	turquoise	-0.116202	0.641068
ENSG00000130414	NDUFA10	protein_coding	2	240964819	240831867	490165214	blue	0.18	0.33	pink	-0.166984	0.965426
ENSG00000102241	HTATSF1	protein_coding	X	135579238	135594505	3012935910	blue	0.18	0.34	lightcyan	-0.179557	0.730769
ENSG00000105700	KXD1	protein_coding	19	18668572	18680197	2674741206	blue	0.18	0.33	cyan	-0.229829	0.968254
ENSG00000172500	FIBP	protein_coding	11	65656010	65651212	1879655331	blue	0.18	0.34	darkred	-0.242452	0.890339
ENSG00000067955	CBFB	protein_coding	16	67063019	67134961	2473972900	blue	0.18	0.33	turquoise	-0.251768	0.944073
ENSG00000158526	TSR2	protein_coding	X	54466834	54471920	2931823506	blue	0.18	0.34	midnightblue	-0.256125	0.86653
ENSG00000160446	ZDHHC12	protein_coding	9	131486406	131483148	1668996174	blue	0.18	0.34	midnightblue	-0.25828	0.868583
ENSG00000149541	B3GAT3	protein_coding	11	62389647	62382768	1876388968	blue	0.18	0.33	midnightblue	-0.296768	0.928131
ENSG00000185920	PTCH1	protein_coding	9	98279339	98205262	1635789107	blue	0.17	0.35	darkorange2	0.321971	0.374046
ENSG00000201678	Y_RNA	misc_RNA	12	49321816	49321722	1997602949	blue	0.17	0.36	ivory	0.313826	0.5625
ENSG00000068650	ATP11A	protein_coding	13	113344643	113541482	2195413548	blue	0.17	0.35	magenta	0.270917	0.192192
ENSG00000163872	YEATS2	protein_coding	3	183415606	183530413	675646785	blue	0.17	0.36	blue	0.208871	0.239112
ENSG00000004534	RBM6	protein_coding	3	49977440	50137478	542208619	blue	0.17	0.37	blue	0.176169	0.298036
ENSG00000266937	CTC-479C5.16	3prime_overlapping_ncrna	16	67903863	67906470	2474813744	blue	0.17	0.36	blue	0.17224	0.309137
ENSG00000184208	C22orf46	protein_coding	22	42084943	42094140	2868203501	blue	0.17	0.35	blue	0.169158	0.315115
ENSG00000231993	EP300-AS1	antisense_RNA	22	41593460	41570595	2867712018	blue	0.17	0.34	blue	0.166707	0.321947
ENSG00000147164	SNX12	protein_coding	X	70288273	70279094	2947644945	blue	0.17	0.37	blue	0.160568	0.331341
ENSG00000182944	EWSR1	protein_coding	22	29663998	29696515	2855782556	blue	0.17	0.37	blue	0.160506	0.332195
ENSG00000109079	TNFAIP1	protein_coding	17	26662628	26674035	2523807142	blue	0.17	0.34	blue	0.160384	0.334757
ENSG00000259606	RP11-316E14.6	antisense	14	75283941	75322378	2272432834	blue	0.17	0.36	blue	0.159631	0.336465
ENSG00000116212	LRRC42	protein_coding	1	54411750	54433841	54411750	blue	0.17	0.37	blue	0.159218	0.337319
ENSG00000258199	AC073896.4	sense_overlapping	12	56584068	56556143	2004865201	blue	0.17	0.35	blue	0.158525	0.340734
ENSG00000183864	TOB2	protein_coding	22	41843027	41829496	2867961585	blue	0.17	0.36	blue	0.158213	0.342442
ENSG00000013288	MAN2B2	protein_coding	4	6576902	6625089	696715701	blue	0.17	0.34	blue	0.148565	0.36123
ENSG00000240823	RN7SL23P	misc_RNA	11	61211602	61211899	1875210923	blue	0.17	0.37	blue	0.145973	0.367208
ENSG00000177595	PIDD1	protein_coding	11	809753	799180	1814809074	blue	0.17	0.37	blue	0.144079	0.372331
ENSG00000076650	GPATCH1	protein_coding	19	33571786	33621448	2689644420	blue	0.17	0.35	blue	0.12938	0.403928
ENSG00000166685	COG1	protein_coding	17	71189129	71204646	2568333643	blue	0.17	0.36	blue	0.128449	0.407344
ENSG00000162194	LBHD1	protein_coding	11	62439727	62430287	1876439048	blue	0.17	0.36	greenyellow	-0.0853578	0.947253
ENSG00000075785	RAB7A	protein_coding	3	128444965	128533639	620676144	blue	0.17	0.35	turquoise	-0.115205	0.63773
ENSG00000014216	CAPN1	protein_coding	11	64948037	64979477	1878947358	blue	0.17	0.35	violet	-0.116706	0.981366
ENSG00000159256	MORC3	protein_coding	21	37692487	37758446	2815737111	blue	0.17	0.36	yellow	-0.129409	0.57672
ENSG00000101146	RAE1	protein_coding	20	55926066	55954267	2771083642	blue	0.17	0.35	cyan	-0.160719	0.849206
ENSG00000141349	G6PC3	protein_coding	17	42148103	42153709	2539292617	blue	0.17	0.35	turquoise	-0.167316	0.785476
ENSG00000141380	SS18	protein_coding	18	23671181	23596578	2601876900	blue	0.17	0.35	saddlebrown	-0.168591	0.843305
ENSG00000115204	MPV17	protein_coding	2	27548547	27532360	276748942	blue	0.17	0.37	midnightblue	-0.185531	0.7577
ENSG00000100281	HMGXB4	protein_coding	22	35653445	35691800	2861772003	blue	0.17	0.35	purple	-0.201804	0.958246
ENSG00000141741	MIEN1	protein_coding	17	37887040	37884749	2535031554	blue	0.17	0.37	cyan	-0.212356	0.944444
ENSG00000134825	TMEM258	protein_coding	11	61560274	61556435	1875559595	blue	0.17	0.36	midnightblue	-0.21266	0.798768
ENSG00000106299	WASL	protein_coding	7	123389121	123321989	1355971856	blue	0.17	0.36	brown	-0.218296	0.846369
ENSG00000123815	COQ8B	protein_coding	19	41222790	41197434	2697295424	blue	0.17	0.36	midnightblue	-0.278824	0.899384
ENSG00000171492	LRRC8D	protein_coding	1	90286573	90402170	90286573	blue	0.16	0.38	paleturquoise	0.391112	0.13125
ENSG00000229413	AC018638.1	processed_pseudogene	7	128293989	128293740	1360876724	blue	0.16	0.38	ivory	0.388858	0.416667
ENSG00000055163	CYFIP2	protein_coding	5	156693089	156822606	1037693831	blue	0.16	0.4	grey60	0.279555	0.39261
ENSG00000214517	PPME1	protein_coding	11	73882144	73965748	1887881465	blue	0.16	0.37	tan	0.246121	0.239207
ENSG00000148719	DNAJB12	protein_coding	10	74114988	74092588	1752731393	blue	0.16	0.4	darkred	0.182252	0.330287
ENSG00000203879	GDI1	protein_coding	X	153665266	153671814	3031021938	blue	0.16	0.39	red	0.181982	0.494662
ENSG00000263789	RP11-45M22.6	lincRNA	17	17089779	17092814	2514234293	blue	0.16	0.39	blue	0.179791	0.291204
ENSG00000141452	C18orf8	protein_coding	18	21083473	21111746	2599289192	blue	0.16	0.39	darkred	0.176128	0.343342
ENSG00000163945	UVSSA	protein_coding	4	1341054	1381837	691479853	blue	0.16	0.39	blue	0.168793	0.317677
ENSG00000124164	VAPB	protein_coding	20	56964178	57026157	2772121754	blue	0.16	0.38	blue	0.164363	0.323655
ENSG00000106244	PDAP1	protein_coding	7	99006452	98989671	1331589187	blue	0.16	0.4	blue	0.163246	0.327925
ENSG00000074054	CLASP1	protein_coding	2	122407163	122095354	371607558	blue	0.16	0.41	blue	0.159683	0.335611
ENSG00000235908	RHOA-IT1	sense_intronic	3	49404439	49402578	541635618	blue	0.16	0.37	blue	0.155442	0.345858
ENSG00000099290	WASHC2A	protein_coding	10	51827648	51893269	1730444053	blue	0.16	0.41	blue	0.154867	0.347566
ENSG00000141543	EIF4A3	protein_coding	17	78120982	78109013	2575265496	blue	0.16	0.4	blue	0.154545	0.34842
ENSG00000109063	MYH3	protein_coding	17	10560626	10531843	2507705140	blue	0.16	0.37	blue	0.150482	0.35696
ENSG00000131462	TUBG1	protein_coding	17	40761694	40767252	2537906208	blue	0.16	0.4	blue	0.143816	0.374893
ENSG00000162736	NCSTN	protein_coding	1	160313062	160328742	160313062	blue	0.16	0.38	blue	0.14233	0.379163
ENSG00000259456	ADNP-AS1	antisense_RNA	20	49547521	49561316	2764705097	blue	0.16	0.39	blue	0.142293	0.380017
ENSG00000055211	GINM1	protein_coding	6	149887430	149912884	1211576385	blue	0.16	0.4	blue	0.139042	0.385141
ENSG00000264991	AP001205.1	antisense_RNA	8	101720191	101720106	1492952195	blue	0.16	0.4	blue	0.135645	0.389411
ENSG00000162729	IGSF8	protein_coding	1	160068733	160061130	160068733	blue	0.16	0.4	blue	0.135061	0.390265
ENSG00000131788	PIAS3	protein_coding	1	145575233	145586546	145575233	blue	0.16	0.4	blue	0.131427	0.400512
ENSG00000205758	CRYZL1	protein_coding	21	35016232	34961647	2813060856	blue	0.16	0.38	blue	0.124654	0.411614
ENSG00000112640	PPP2R5D	protein_coding	6	42952237	42980080	1104641192	blue	0.16	0.39	blue	0.115303	0.42357
ENSG00000099817	POLR2E	protein_coding	19	1095598	1086594	2657168232	blue	0.16	0.39	blue	0.112937	0.428693
ENSG00000244687	UBE2V1	protein_coding	20	48732496	48697661	2763890072	blue	0.16	0.39	blue	0.110726	0.432963
ENSG00000260006	RP11-469M7.1	lincRNA	2	201689396	201692061	450889791	blue	0.16	0.39	purple	0.0913409	0.722338
ENSG00000162300	ZFPL1	protein_coding	11	64851695	64855870	1878851016	blue	0.16	0.4	turquoise	-0.0302066	0.524207
ENSG00000168101	NUDT16L1	protein_coding	16	4743695	4745860	2411653576	blue	0.16	0.38	midnightblue	-0.0402453	0.632444
ENSG00000235681	AC245884.3	processed_pseudogene	19	54958008	54958225	2711030642	blue	0.16	0.38	purple	-0.0777634	0.782881
ENSG00000167118	URM1	protein_coding	9	131133598	131153015	1668643366	blue	0.16	0.38	cyan	-0.139027	0.789683
ENSG00000074266	EED	protein_coding	11	85955586	85989781	1899954907	blue	0.16	0.38	darkred	-0.139115	0.672324
ENSG00000113456	RAD1	protein_coding	5	34919094	34905369	915919836	blue	0.16	0.38	purple	-0.172874	0.912317
ENSG00000130193	THEM6	protein_coding	8	143808621	143818345	1535040625	blue	0.16	0.39	orange	-0.222497	0.897297
ENSG00000150907	FOXO1	protein_coding	13	41240734	41129817	2123309639	blue	0.16	0.38	salmon	-0.227303	0.935673
ENSG00000087088	BAX	protein_coding	19	49458072	49465055	2705530706	blue	0.16	0.39	midnightblue	-0.262044	0.870637
ENSG00000182197	EXT1	protein_coding	8	119124092	118806729	1510356096	blue	0.16	0.4	paleturquoise	-0.272095	0.715625
ENSG00000259436	AC010247.2	antisense_RNA	19	42656721	42661675	2698729355	blue	0.15	0.42	paleturquoise	0.308211	0.25
ENSG00000179029	TMEM107	protein_coding	17	8079717	8076555	2505224231	blue	0.15	0.41	grey60	0.239147	0.459584
ENSG00000127947	PTPN12	protein_coding	7	77166592	77269388	1309749327	blue	0.15	0.42	darkgreen	0.201699	0.444944
ENSG00000179979	CRIPAK	protein_coding	4	1385340	1389780	691524139	blue	0.15	0.42	blue	0.169144	0.315969
ENSG00000263142	LRRC37A17P	transcribed_unprocessed_pseudogene	17	45055847	45131935	2542200361	blue	0.15	0.42	blue	0.167451	0.320239
ENSG00000101307	SIRPB1	protein_coding	20	1600707	1544167	2716758283	blue	0.15	0.42	blue	0.152626	0.35269
ENSG00000199273	Y_RNA	misc_RNA	7	40167831	40167720	1272750566	blue	0.15	0.41	blue	0.151117	0.355252
ENSG00000225436	AC005971.3	antisense	17	16229799	16250988	2513374313	blue	0.15	0.43	blue	0.149845	0.359522
ENSG00000160959	LRRC14	protein_coding	8	145743376	145750557	1536975380	blue	0.15	0.43	grey	0.148216	NA
ENSG00000162222	TTC9C	protein_coding	11	62495541	62507756	1876494862	blue	0.15	0.43	blue	0.144812	0.370623
ENSG00000100711	ZFYVE21	protein_coding	14	104182067	104200005	2301330960	blue	0.15	0.43	blue	0.133274	0.394535
ENSG00000162231	NXF1	protein_coding	11	62573774	62559598	1876573095	blue	0.15	0.43	blue	0.132415	0.397096
ENSG00000054965	FAM168A	protein_coding	11	73309234	73111532	1887308555	blue	0.15	0.41	magenta	0.127855	0.518018
ENSG00000259291	ZNF710-AS1	antisense_RNA	15	90625439	90617747	2395033964	blue	0.15	0.43	blue	0.117548	0.417592
ENSG00000164885	CDK5	protein_coding	7	150755617	150750899	1383338352	blue	0.15	0.42	blue	0.113628	0.426985
ENSG00000205937	RNPS1	protein_coding	16	2318413	2303117	2409228294	blue	0.15	0.42	blue	0.102163	0.448335
ENSG00000110321	EIF4G2	protein_coding	11	10830657	10818597	1824829978	blue	0.15	0.41	blue	0.0749456	0.483348
ENSG00000186001	LRCH3	protein_coding	3	197518097	197615307	689749276	blue	0.15	0.41	blue	0.0740726	0.484202
ENSG00000185825	BCAP31	protein_coding	X	152990152	152965947	3030346824	blue	0.15	0.41	darkred	-0.105633	0.591384
ENSG00000105254	TBCB	protein_coding	19	36605191	36616849	2692677825	blue	0.15	0.42	lightgreen	-0.125886	0.880769
ENSG00000255050	AC067930.5	antisense_RNA	8	144655660	144659567	1535887664	blue	0.15	0.43	cyan	-0.127466	0.746032
ENSG00000231581	RP5-997D24.5	antisense	1	54691156	54690181	54691156	blue	0.15	0.41	turquoise	-0.127964	0.674457
ENSG00000062822	POLD1	protein_coding	19	50887593	50921270	2706960227	blue	0.15	0.42	green	-0.13134	0.89372
ENSG00000112651	MRPL2	protein_coding	6	43027544	43021767	1104716499	blue	0.15	0.43	darkred	-0.144019	0.685379
ENSG00000239789	MRPS17	protein_coding	7	56019512	56024192	1288602247	blue	0.15	0.41	turquoise	-0.146005	0.731219
ENSG00000108523	RNF167	protein_coding	17	4843303	4848517	2501987817	blue	0.15	0.41	cyan	-0.15996	0.847222
ENSG00000166348	USP54	protein_coding	10	75385711	75257296	1754002116	blue	0.15	0.42	purple	-0.181733	0.929019
ENSG00000141127	PRPSAP2	protein_coding	17	18743398	18834581	2515887912	blue	0.15	0.42	turquoise	-0.253426	0.946578
ENSG00000096070	BRPF3	protein_coding	6	36164521	36200567	1097853476	blue	0.15	0.43	tan	-0.40516	0.95916
ENSG00000224956	RP11-206L10.1	pseudogene	1	663527	661611	663527	blue	0.14	0.44	ivory	0.440031	0.375
ENSG00000165475	CRYL1	protein_coding	13	21099996	20977806	2103168901	blue	0.14	0.45	grey	0.27833	NA
ENSG00000196388	INCA1	protein_coding	17	4900905	4891425	2502045419	blue	0.14	0.44	paleturquoise	0.212184	0.4125
ENSG00000156515	HK1	protein_coding	10	71029740	71161638	1749646145	blue	0.14	0.47	magenta	0.193176	0.351351
ENSG00000157184	CPT2	protein_coding	1	53662101	53679869	53662101	blue	0.14	0.44	blue	0.178909	0.293766
ENSG00000260425	AL031709.1	antisense_RNA	16	1411406	1408901	2408321287	blue	0.14	0.45	grey	0.173816	NA
ENSG00000177683	THAP5	protein_coding	7	108210194	108194987	1340792929	blue	0.14	0.45	black	0.162028	0.658462
ENSG00000110172	CHORDC1	protein_coding	11	89956532	89934328	1903955853	blue	0.14	0.43	blue	0.1614	0.330487
ENSG00000162065	TBC1D24	protein_coding	16	2525147	2555735	2409435028	blue	0.14	0.46	blue	0.150368	0.357814
ENSG00000202533	Y_RNA	misc_RNA	5	131803839	131803949	1012804581	blue	0.14	0.47	blue	0.149697	0.360376
ENSG00000249915	PDCD6	protein_coding	5	271736	353971	881272478	blue	0.14	0.47	blue	0.14079	0.380871
ENSG00000074356	NCBP3	protein_coding	17	3749545	3714460	2500894059	blue	0.14	0.44	blue	0.131756	0.399658
ENSG00000260022	AL031716.1	antisense_RNA	16	933780	935090	2407843661	blue	0.14	0.46	blue	0.127218	0.409052
ENSG00000116670	MAD2L2	protein_coding	1	11751707	11734538	11751707	blue	0.14	0.44	blue	0.114658	0.424424
ENSG00000103351	CLUAP1	protein_coding	16	3550924	3589048	2410460805	blue	0.14	0.46	darkred	0.113387	0.507833
ENSG00000124228	DDX27	protein_coding	20	47835884	47860614	2762993460	blue	0.14	0.45	blue	0.111185	0.431255
ENSG00000130844	ZNF331	protein_coding	19	54024235	54083523	2710096869	blue	0.14	0.46	blue	0.108147	0.440649
ENSG00000119685	TTLL5	protein_coding	14	76099968	76421421	2273248861	blue	0.14	0.44	blue	0.107392	0.441503
ENSG00000149929	HIRIP3	protein_coding	16	30007757	30003645	2436917638	blue	0.14	0.44	blue	0.0930531	0.457728
ENSG00000149503	INCENP	protein_coding	11	61891445	61920635	1875890766	blue	0.14	0.47	blue	0.0914668	0.458582
ENSG00000119718	EIF2B2	protein_coding	14	75469614	75476292	2272618507	blue	0.14	0.44	darkred	0.089809	0.536554
ENSG00000260766	AL513302.2	sense_overlapping	1	159996584	159994743	159996584	blue	0.14	0.45	purple	-0.0765567	0.780793
ENSG00000251414	AC138956.2	antisense_RNA	5	175781209	175783171	1056781951	blue	0.14	0.47	grey	-0.0899948	NA
ENSG00000264392	AC002477.1	miRNA	X	119058513	119058424	2996415185	blue	0.14	0.43	green	-0.10228	0.794686
ENSG00000121481	RNF2	protein_coding	1	185014496	185071740	185014496	blue	0.14	0.45	purple	-0.109631	0.818372
ENSG00000171703	TCEA2	protein_coding	20	62681189	62703700	2777838765	blue	0.14	0.46	green	-0.111596	0.828502
ENSG00000103249	CLCN7	protein_coding	16	1525581	1494935	2408435462	blue	0.14	0.45	cyan	-0.148476	0.80754
ENSG00000160563	MED27	protein_coding	9	134955295	134735494	1672465063	blue	0.14	0.46	darkred	-0.149151	0.701044
ENSG00000182957	SPATA13	protein_coding	13	24734861	24896096	2106803766	blue	0.14	0.45	darkred	-0.151148	0.710183
ENSG00000162892	IL24	protein_coding	1	207070788	207077484	207070788	blue	0.14	0.45	green	-0.158652	0.956522
ENSG00000250571	GLI4	protein_coding	8	144349603	144359101	1535581607	blue	0.14	0.45	pink	-0.160478	0.941489
ENSG00000266236	NARF-IT1	sense_intronic	17	80439974	80441264	2577584488	blue	0.14	0.46	orange	-0.163339	0.708108
ENSG00000149657	LSM14B	protein_coding	20	60697517	60710434	2775855093	blue	0.14	0.45	turquoise	-0.163511	0.774624
ENSG00000221988	PPT2	protein_coding	6	32121218	32131455	1093810173	blue	0.14	0.46	skyblue	-0.1677	0.923529
ENSG00000132357	CARD6	protein_coding	5	40841286	40860275	921842028	blue	0.14	0.46	tan	-0.17195	0.757293
ENSG00000120539	MASTL	protein_coding	10	27443753	27475848	1706060158	blue	0.14	0.44	darkred	-0.173425	0.78329
ENSG00000264743	DPRXP4	processed_pseudogene	17	29302404	29302973	2526446918	blue	0.14	0.44	orange	-0.188014	0.783784
ENSG00000167491	GATAD2A	protein_coding	19	19496639	19619740	2675569273	blue	0.14	0.46	turquoise	-0.221309	0.902337
ENSG00000198081	ZBTB14	protein_coding	18	5297052	5289018	2583502771	blue	0.14	0.47	turquoise	-0.221404	0.904007
ENSG00000130734	ATG4D	protein_coding	19	10654571	10664094	2666727205	blue	0.14	0.46	brown	-0.224736	0.851955
ENSG00000163600	ICOS	protein_coding	2	204801471	204826300	454001866	blue	0.14	0.47	orange	-0.229179	0.918919
ENSG00000123395	ATG101	protein_coding	12	52463030	52471278	2000744163	blue	0.14	0.44	midnightblue	-0.229941	0.829569
ENSG00000158290	CUL4B	protein_coding	X	119709649	119658464	2997066321	blue	0.14	0.47	darkred	-0.273911	0.91906
ENSG00000171067	C11orf24	protein_coding	11	68039469	68028803	1882038790	blue	0.13	0.49	paleturquoise	0.294448	0.271875
ENSG00000115207	GTF3C2	protein_coding	2	27579868	27548716	276780263	blue	0.13	0.48	lightcyan	0.289304	0.330769
ENSG00000100211	CBY1	protein_coding	22	39052641	39069859	2865171199	blue	0.13	0.48	grey	0.232651	NA
ENSG00000226423	AC093642.1	lincRNA	2	242968327	242967334	492168722	blue	0.13	0.47	ivory	0.231184	0.75
ENSG00000248098	BCKDHA	protein_coding	19	41903365	41930910	2697975999	blue	0.13	0.49	paleturquoise	0.229048	0.378125
ENSG00000131475	VPS25	protein_coding	17	40925454	40931617	2538069968	blue	0.13	0.49	darkred	0.220763	0.262402
ENSG00000184209	SNRNP35	protein_coding	12	123942188	123957701	2072223321	blue	0.13	0.49	darkred	0.175598	0.348564
ENSG00000159873	CCDC117	protein_coding	22	29168662	29185283	2855287220	blue	0.13	0.48	lightcyan1	0.175405	0.655738
ENSG00000228794	LINC01128	processed_transcript	1	762988	794826	762988	blue	0.13	0.48	darkgreen	0.164242	0.510112
ENSG00000264608	AC005726.4	sense_intronic	17	26929302	26928845	2524073816	blue	0.13	0.49	blue	0.158796	0.339026
ENSG00000177946	CENPBD1	protein_coding	16	90038942	90036206	2496948823	blue	0.13	0.48	darkred	0.1451	0.428198
ENSG00000134324	LPIN1	protein_coding	2	11817721	11967535	261018116	blue	0.13	0.5	blue	0.144075	0.373185
ENSG00000127946	HIP1	protein_coding	7	75368280	75162621	1307951015	blue	0.13	0.5	blue	0.142732	0.377455
ENSG00000200737	Y_RNA	misc_RNA	10	99181064	99180952	1777797469	blue	0.13	0.48	blue	0.128367	0.408198
ENSG00000204516	MICB	protein_coding	6	31462658	31478901	1093151613	blue	0.13	0.5	darkred	0.124668	0.486945
ENSG00000267759	CTB-25B13.13	sense_intronic	19	1413900	1414734	2657486534	blue	0.13	0.5	red	0.119144	0.617438
ENSG00000264198	RP11-94L15.2	lincRNA	17	37920089	37913974	2535064603	blue	0.13	0.48	blue	0.111419	0.430401
ENSG00000165476	REEP3	protein_coding	10	65281123	65384883	1743897528	blue	0.13	0.49	purple	0.107983	0.703549
ENSG00000172977	KAT5	protein_coding	11	65479467	65487075	1879478788	blue	0.13	0.5	blue	0.0816902	0.476516
ENSG00000262194	CTD-3195I5.5	lincRNA	17	3706676	3705459	2500851190	blue	0.13	0.49	grey	0.0738629	NA
ENSG00000130544	ZNF557	protein_coding	19	7069471	7087979	2663142105	blue	0.13	0.5	blue	0.0683038	0.488471
ENSG00000265802	RN7SL49P	misc_RNA	13	45576285	45576580	2127645190	blue	0.13	0.5	grey	0.0189547	NA
ENSG00000265242	RP11-649A18.7	lincRNA	17	73163344	73161681	2570307858	blue	0.13	0.49	turquoise	-0.0792891	0.554257
ENSG00000162290	DCP1A	protein_coding	3	53381637	53317448	545612816	blue	0.13	0.48	purple	-0.0892223	0.793319
ENSG00000104299	INTS9	protein_coding	8	28747759	28625178	1419979763	blue	0.13	0.48	green	-0.114137	0.84058
ENSG00000261207	AL031717.1	antisense_RNA	16	1802263	1801560	2408712144	blue	0.13	0.49	cyan	-0.120372	0.72619
ENSG00000071655	MBD3	protein_coding	19	1592882	1576677	2657665516	blue	0.13	0.5	midnightblue	-0.127223	0.696099
ENSG00000149634	SPATA25	protein_coding	20	44516274	44515128	2759673850	blue	0.13	0.47	green	-0.135558	0.905797
ENSG00000207733	MIR637	miRNA	19	3961510	3961412	2660034144	blue	0.13	0.5	magenta	-0.155894	0.758258
ENSG00000089693	MLF2	protein_coding	12	6876641	6857170	1955157774	blue	0.13	0.48	turquoise	-0.158546	0.758765
ENSG00000104756	KCTD9	protein_coding	8	25315992	25285366	1416547996	blue	0.13	0.48	turquoise	-0.166029	0.781302
ENSG00000262766	AC135050.5	sense_intronic	16	31129399	31130068	2438039280	blue	0.13	0.49	magenta	-0.167395	0.797297
ENSG00000119328	FAM206A	protein_coding	9	111696461	111713024	1649206229	blue	0.13	0.5	yellow	-0.181516	0.756614
ENSG00000242013	AF238380.3	pseudogene	X	49644470	49647166	2927001142	blue	0.13	0.47	orange	-0.195974	0.810811
ENSG00000260773	AC055855.2	antisense_RNA	15	66624041	66607252	2371032566	blue	0.13	0.49	purple	-0.2018	0.956159
ENSG00000010318	PHF7	protein_coding	3	52443510	52457657	544674689	blue	0.12	0.51	grey	0.36099	NA
ENSG00000182606	TRAK1	protein_coding	3	42055294	42267381	534286473	blue	0.12	0.51	grey60	0.283633	0.381062
ENSG00000127527	EPS15L1	protein_coding	19	16582781	16466220	2672655415	blue	0.12	0.52	tan	0.252106	0.225204
ENSG00000123427	EEF1AKMT3	protein_coding	12	58165275	58176324	2006446408	blue	0.12	0.54	skyblue	0.192919	0.747059
ENSG00000214087	ARL16	protein_coding	17	79650954	79648204	2576795468	blue	0.12	0.52	lightcyan	0.18087	0.453846
ENSG00000104805	NUCB1	protein_coding	19	49403307	49426528	2705475941	blue	0.12	0.54	darkred	0.180855	0.332898
ENSG00000087274	ADD1	protein_coding	4	2845584	2931803	692984383	blue	0.12	0.51	blue	0.145328	0.369769
ENSG00000141510	TP53	protein_coding	17	7590856	7565097	2504735370	blue	0.12	0.54	red	0.135531	0.578292
ENSG00000104714	ERICH1	protein_coding	8	688106	564746	1391920110	blue	0.12	0.52	blue	0.133046	0.395389
ENSG00000164048	ZNF589	protein_coding	3	48282590	48340743	540513769	blue	0.12	0.54	blue	0.128794	0.40649
ENSG00000234814	SVILP1	transcribed_unprocessed_pseudogene	10	30960495	31006195	1709576900	blue	0.12	0.51	blue	0.121762	0.413322
ENSG00000161326	DUSP14	protein_coding	17	35849937	35873603	2532994451	blue	0.12	0.53	blue	0.121358	0.414176
ENSG00000228804	AC072022.2	antisense_RNA	3	187420101	187451637	679651280	blue	0.12	0.52	blue	0.117017	0.4193
ENSG00000188566	NDOR1	protein_coding	9	140100119	140113813	1677609887	blue	0.12	0.52	red	0.110276	0.637011
ENSG00000232559	GS1-124K5.12	pseudogene	7	66057373	66010634	1298640108	blue	0.12	0.53	blue	0.103443	0.445773
ENSG00000266389	AC002091.2	lincRNA	17	8869213	8870387	2506013727	blue	0.12	0.51	grey	0.0953388	NA
ENSG00000156127	BATF	protein_coding	14	75988768	76013358	2273137661	blue	0.12	0.54	darkred	0.0942054	0.533943
ENSG00000261705	RP11-61A14.2	lincRNA	16	66921918	66922834	2473831799	blue	0.12	0.52	blue	0.0910115	0.46029
ENSG00000004142	POLDIP2	protein_coding	17	26684545	26673659	2523829059	blue	0.12	0.52	blue	0.0795428	0.478224
ENSG00000162441	LZIC	protein_coding	1	10003465	9982171	10003465	blue	0.12	0.53	blue	0.0636267	0.491887
ENSG00000230513	THAP7-AS1	antisense_RNA	22	21356175	21364631	2847474733	blue	0.12	0.53	grey	0.0578212	NA
ENSG00000223060	Y_RNA	misc_RNA	19	56616785	56616879	2712689419	blue	0.12	0.52	grey	0.0469992	NA
ENSG00000240889	NDUFB2-AS1	antisense_RNA	7	140396877	140395136	1372979612	blue	0.12	0.51	grey	0.0423682	NA
ENSG00000223773	CD99P1	transcribed_unprocessed_pseudogene	X	2527389	2575270	2879884061	blue	0.12	0.52	grey	0.0417353	NA
ENSG00000048405	ZNF800	protein_coding	7	127071978	126986844	1359654713	blue	0.12	0.53	purple	0.0160138	0.759916
ENSG00000266993	AL050343.1	antisense_RNA	1	52259637	52264824	52259637	blue	0.12	0.53	tan	0.0145601	0.57993
ENSG00000183604	SMG1P5	transcribed_unprocessed_pseudogene	16	30346695	30234230	2437256576	blue	0.12	0.54	grey	-0.00340329	NA
ENSG00000100075	SLC25A1	protein_coding	22	19166343	19163095	2845284901	blue	0.12	0.51	grey	-0.0125051	NA
ENSG00000067221	STOML1	protein_coding	15	74286963	74275547	2378695488	blue	0.12	0.53	cyan	-0.084115	0.613095
ENSG00000265205	AC010761.3	antisense_RNA	17	26999822	26997072	2524144336	blue	0.12	0.54	pink	-0.0851759	0.765957
ENSG00000204308	RNF5	protein_coding	6	32146131	32151930	1093835086	blue	0.12	0.54	turquoise	-0.0930601	0.579299
ENSG00000116957	TBCE	protein_coding	1	235530675	235612283	235530675	blue	0.12	0.51	grey	-0.110996	NA
ENSG00000183150	GPR19	protein_coding	12	12849141	12813825	1961130274	blue	0.12	0.54	lightgreen	-0.11537	0.857692
ENSG00000179840	PIK3CD-AS1	antisense_RNA	1	9714644	9712668	9714644	blue	0.12	0.54	green	-0.124715	0.881643
ENSG00000144445	KANSL1L	protein_coding	2	211036107	210885435	460236502	blue	0.12	0.53	cyan	-0.126491	0.742063
ENSG00000185404	SP140L	protein_coding	2	231191899	231268447	480392294	blue	0.12	0.52	cyan	-0.135534	0.775794
ENSG00000165688	PMPCA	protein_coding	9	139305110	139318213	1676814878	blue	0.12	0.5	cyan	-0.151982	0.827381
ENSG00000211791	TRAV13-2	TR_V_gene	14	22386363	22386931	2219535256	blue	0.12	0.51	purple	-0.152054	0.872651
ENSG00000160392	C19orf47	protein_coding	19	40854434	40825443	2696927068	blue	0.12	0.53	turquoise	-0.158621	0.759599
ENSG00000140443	IGF1R	protein_coding	15	99192200	99507759	2403600725	blue	0.12	0.53	cyan	-0.161997	0.859127
ENSG00000178605	GTPBP6	protein_coding	X	230886	220013	2877587558	blue	0.12	0.51	magenta	-0.164186	0.788288
ENSG00000261067	AC109460.3	processed_transcript	16	28986125	29002096	2435896006	blue	0.12	0.54	orange	-0.16928	0.724324
ENSG00000076944	STXBP2	protein_coding	19	7701991	7712758	2663774625	blue	0.12	0.51	cyan	-0.18068	0.900794
ENSG00000077463	SIRT6	protein_coding	19	4182596	4174106	2660255230	blue	0.12	0.53	midnightblue	-0.191675	0.776181
ENSG00000127445	PIN1	protein_coding	19	9945933	9960358	2666018567	blue	0.12	0.52	midnightblue	-0.210773	0.794661
ENSG00000267244	AC012615.6	processed_transcript	19	1822088	1824544	2657894722	blue	0.12	0.5	magenta	-0.285097	0.966967
ENSG00000101350	KIF3B	protein_coding	20	30865467	30922814	2746023043	blue	0.11	0.56	paleturquoise	0.276664	0.303125
ENSG00000111445	RFC5	protein_coding	12	118451393	118470935	2066732526	blue	0.11	0.57	plum1	0.274145	0.790698
ENSG00000198873	GRK5	protein_coding	10	120967101	121215131	1799583506	blue	0.11	0.58	darkolivegreen	0.196957	0.848485
ENSG00000265678	AC129510.1	antisense_RNA	17	80111306	80112691	2577255820	blue	0.11	0.55	grey	0.174382	NA
ENSG00000065457	ADAT1	protein_coding	16	75657198	75630879	2482567079	blue	0.11	0.55	grey	0.174345	NA
ENSG00000140299	BNIP2	protein_coding	15	59981733	59951345	2364390258	blue	0.11	0.57	purple	0.173248	0.555324
ENSG00000187792	ZNF70	protein_coding	22	24093279	24083769	2850211837	blue	0.11	0.56	grey	0.168909	NA
ENSG00000266601	AC018521.6	antisense_RNA	17	46010472	46007048	2543154986	blue	0.11	0.58	grey	0.157582	NA
ENSG00000130338	TULP4	protein_coding	6	158733692	158932860	1220422647	blue	0.11	0.55	blue	0.15421	0.351836
ENSG00000237015	AL031186.1	antisense_RNA	22	29656878	29658026	2855775436	blue	0.11	0.56	lightcyan1	0.14443	0.759563
ENSG00000180098	TRNAU1AP	protein_coding	1	28879597	28905051	28879597	blue	0.11	0.55	grey	0.131876	NA
ENSG00000162591	MEGF6	protein_coding	1	3528059	3406484	3528059	blue	0.11	0.57	cyan	0.125791	0.454365
ENSG00000074657	ZNF532	protein_coding	18	56529832	56653712	2634735551	blue	0.11	0.57	cyan	0.119793	0.478175
ENSG00000137343	ATAT1	protein_coding	6	30594619	30614600	1092283574	blue	0.11	0.57	blue	0.109677	0.436379
ENSG00000162664	ZNF326	protein_coding	1	90460671	90494097	90460671	blue	0.11	0.55	blue	0.102729	0.446627
ENSG00000153560	UBP1	protein_coding	3	33482863	33429828	525714042	blue	0.11	0.55	blue	0.0987179	0.452605
ENSG00000153214	TMEM87B	protein_coding	2	112812800	112876895	362013195	blue	0.11	0.56	blue	0.0947291	0.455167
ENSG00000265658	MIR3690	miRNA	X	1412811	1412885	2878769483	blue	0.11	0.55	green	0.0929281	0.649758
ENSG00000226698	AL034380.1	antisense_RNA	1	27202624	27204736	27202624	blue	0.11	0.57	blue	0.0838029	0.471392
ENSG00000113391	FAM172A	protein_coding	5	93447404	92953775	974448146	blue	0.11	0.58	blue	0.0835965	0.4731
ENSG00000144559	TAMM41	protein_coding	3	11888393	11831916	504119572	blue	0.11	0.55	grey	0.0513325	NA
ENSG00000163866	SMIM12	protein_coding	1	35325417	35178338	35325417	blue	0.11	0.56	grey	-0.0240121	NA
ENSG00000236540	AC006547.1	antisense_RNA	22	20053600	20050503	2846172158	blue	0.11	0.57	cyan	-0.0808044	0.609127
ENSG00000207650	MIR570	miRNA	3	195426272	195426368	687657451	blue	0.11	0.57	lightgreen	-0.0856084	0.780769
ENSG00000167397	VKORC1	protein_coding	16	31107301	31102163	2438017182	blue	0.11	0.56	midnightblue	-0.095922	0.667351
ENSG00000130684	ZNF337	protein_coding	20	25677477	25654851	2740835053	blue	0.11	0.56	red	-0.102859	0.761566
ENSG00000184188	AC026410.1	processed_pseudogene	5	79598666	79595497	960599408	blue	0.11	0.58	turquoise	-0.102999	0.603506
ENSG00000187840	EIF4EBP1	protein_coding	8	37887859	37917883	1429119863	blue	0.11	0.56	midnightblue	-0.106194	0.677618
ENSG00000145916	RMND5B	protein_coding	5	177557997	177577566	1058558739	blue	0.11	0.57	darkgreen	-0.118662	0.662921
ENSG00000254461	AP001107.4	antisense_RNA	11	66029305	66027038	1880028626	blue	0.11	0.58	grey	-0.137466	NA
ENSG00000186625	KATNA1	protein_coding	6	149970108	149916009	1211659063	blue	0.11	0.58	darkred	-0.137923	0.667102
ENSG00000242028	HYPK	protein_coding	15	44088340	44095241	2348496865	blue	0.11	0.58	yellow	-0.143098	0.636684
ENSG00000002330	BAD	protein_coding	11	64052176	64037302	1878051497	blue	0.11	0.55	midnightblue	-0.14773	0.714579
ENSG00000143862	ARL8A	protein_coding	1	202113869	202102532	202113869	blue	0.11	0.58	turquoise	-0.147979	0.733723
ENSG00000211788	TRAV13-1	TR_V_gene	14	22337020	22337546	2219485913	blue	0.11	0.56	darkgreen	-0.14944	0.705618
ENSG00000136935	GOLGA1	protein_coding	9	127710292	127640646	1665220060	blue	0.11	0.56	lightgreen	-0.154556	0.946154
ENSG00000182796	TMEM198B	transcribed_unitary_pseudogene	12	56223529	56230030	2004504662	blue	0.11	0.58	magenta	-0.158571	0.767267
ENSG00000125520	SLC2A4RG	protein_coding	20	62369623	62374858	2777527199	blue	0.11	0.57	greenyellow	-0.172609	0.962637
ENSG00000129187	DCTD	protein_coding	4	183839089	183811213	873977888	blue	0.11	0.58	magenta	-0.172863	0.804805
ENSG00000169371	SNUPN	protein_coding	15	75918810	75890424	2380327335	blue	0.11	0.57	turquoise	-0.173901	0.803005
ENSG00000247271	ZBED5-AS1	antisense_RNA	11	10879806	10928349	1824879127	blue	0.11	0.55	turquoise	-0.193869	0.843072
ENSG00000156973	PDE6D	protein_coding	2	232650982	232597135	481851377	blue	0.11	0.55	turquoise	-0.199916	0.861436
ENSG00000198556	ZNF789	protein_coding	7	99070464	99101273	1331653199	blue	0.11	0.56	magenta	-0.216731	0.89039
ENSG00000123154	WDR83	protein_coding	19	12777614	12786646	2668850248	blue	0.11	0.58	midnightblue	-0.238264	0.841889
ENSG00000009790	TRAF3IP3	protein_coding	1	209929377	209955668	209929377	blue	0.1	0.59	paleturquoise	0.368481	0.165625
ENSG00000171792	RHNO1	protein_coding	12	2985424	2998626	1951266557	blue	0.1	0.62	grey	0.281332	NA
ENSG00000086289	EPDR1	protein_coding	7	37723446	37991543	1270306181	blue	0.1	0.63	darkorange2	0.234552	0.603053
ENSG00000054219	LY75	protein_coding	2	160761260	160628362	409961655	blue	0.1	0.62	darkred	0.227584	0.248042
ENSG00000254703	SENCR	antisense_RNA	11	128565918	128561575	1942565239	blue	0.1	0.62	violet	0.223252	0.720497
ENSG00000167862	MRPL58	protein_coding	17	73008765	73017356	2570153279	blue	0.1	0.63	lightyellow	0.208668	0.690265
ENSG00000134330	IAH1	protein_coding	2	9613787	9636672	258814182	blue	0.1	0.6	tan	0.179296	0.36056
ENSG00000088298	EDEM2	protein_coding	20	33865928	33703160	2749023504	blue	0.1	0.64	lightcyan1	0.168197	0.693989
ENSG00000251582	RP11-464F9.9	processed_transcript	10	75435692	75432880	1754052097	blue	0.1	0.6	blue	0.13946	0.384287
ENSG00000101605	MYOM1	protein_coding	18	3220106	3066805	2581425825	blue	0.1	0.59	blue	0.134565	0.391119
ENSG00000125534	PPDPF	protein_coding	20	62152077	62153559	2777309653	blue	0.1	0.59	red	0.133414	0.585409
ENSG00000122512	PMS2	protein_coding	7	6048756	6012870	1238631491	blue	0.1	0.61	grey	0.127043	NA
ENSG00000259984	AL928711.1	unprocessed_pseudogene	1	25663956	25662920	25663956	blue	0.1	0.61	blue	0.125672	0.41076
ENSG00000132694	ARHGEF11	protein_coding	1	157015162	156904632	157015162	blue	0.1	0.62	blue	0.120612	0.41503
ENSG00000138085	ATRAID	protein_coding	2	27434895	27440046	276635290	blue	0.1	0.59	blue	0.116454	0.421008
ENSG00000158483	FAM86C1	protein_coding	11	71498556	71512282	1885497877	blue	0.1	0.6	blue	0.114604	0.425278
ENSG00000089486	CDIP1	protein_coding	16	4588829	4560720	2411498710	blue	0.1	0.59	red	0.113385	0.628114
ENSG00000171314	PGAM1	protein_coding	10	99185917	99193198	1777802322	blue	0.1	0.63	grey	0.111209	NA
ENSG00000231249	ITPR1-AS1	antisense_RNA	3	4534847	4532575	496766026	blue	0.1	0.61	blue	0.109841	0.434671
ENSG00000265975	AC002091.1	lincRNA	17	8870840	8880312	2506015354	blue	0.1	0.61	grey	0.102202	NA
ENSG00000166359	WDR88	protein_coding	19	33622996	33666701	2689695630	blue	0.1	0.64	cyan	0.100157	0.53373
ENSG00000139714	MORN3	protein_coding	12	122110537	122089024	2070391670	blue	0.1	0.61	blue	0.0911298	0.459436
ENSG00000184009	ACTG1	protein_coding	17	79490873	79476997	2576635387	blue	0.1	0.63	blue	0.0872509	0.466268
ENSG00000242629	RP11-89C21.2	processed_transcript	10	11615495	11605186	1690231900	blue	0.1	0.59	grey	0.0846079	NA
ENSG00000227242	NBPF13P	unprocessed_pseudogene	1	146596107	146490895	146596107	blue	0.1	0.62	grey	0.0787483	NA
ENSG00000229043	AC091729.3	antisense_RNA	7	1199662	1204903	1233782397	blue	0.1	0.61	grey	0.0747632	NA
ENSG00000248280	RP11-33B1.2	pseudogene	4	120371312	120361716	810510111	blue	0.1	0.62	grey	0.0743254	NA
ENSG00000161405	IKZF3	protein_coding	17	38020441	37921198	2535164955	blue	0.1	0.63	blue	0.0738912	0.485056
ENSG00000176410	DNAJC30	protein_coding	7	73097783	73096601	1305680518	blue	0.1	0.64	red	0.0723096	0.669039
ENSG00000111328	CDK2AP1	protein_coding	12	123756881	123745528	2072038014	blue	0.1	0.6	grey	0.0708736	NA
ENSG00000213492	NT5C3AP1	transcribed_processed_pseudogene	4	118497329	118495667	808636128	blue	0.1	0.64	cyan	0.0635967	0.585317
ENSG00000247228	AC009060.1	antisense_RNA	16	70207351	70190243	2477117232	blue	0.1	0.63	grey	0.0588878	NA
ENSG00000256581	NLRP9P1	unprocessed_pseudogene	12	129497881	129501208	2077779014	blue	0.1	0.6	grey	0.0584734	NA
ENSG00000155984	TMEM185A	protein_coding	X	148713568	148678216	3026070240	blue	0.1	0.6	grey	0.0583817	NA
ENSG00000258704	SRP54-AS1	transcribed_unitary_pseudogene	14	35451738	35390064	2232600631	blue	0.1	0.63	grey	0.0554935	NA
ENSG00000241134	BET1P1	processed_pseudogene	7	150446824	150487837	1383029559	blue	0.1	0.59	grey	0.0550751	NA
ENSG00000237846	AL773545.3	processed_pseudogene	9	42250840	42251545	1579760608	blue	0.1	0.6	grey	0.0543515	NA
ENSG00000221051	AC118344.1	sense_intronic	19	40710019	40710106	2696782653	blue	0.1	0.62	grey	0.0323928	NA
ENSG00000202532	RNU6-395P	snRNA	2	128602810	128602915	377803205	blue	0.1	0.61	grey	0.0210483	NA
ENSG00000137337	MDC1	protein_coding	6	30685666	30667584	1092374621	blue	0.1	0.59	grey	0.020536	NA
ENSG00000255142	AP006621.2	lincRNA	11	781645	782105	1814780966	blue	0.1	0.59	grey	0.00182473	NA
ENSG00000145217	SLC26A1	protein_coding	4	987228	972861	691126027	blue	0.1	0.62	midnightblue	-0.0181075	0.607803
ENSG00000252311	RNU1-103P	snRNA	16	85815505	85815381	2492725386	blue	0.1	0.62	grey	-0.0609452	NA
ENSG00000223385	COX10-AS1	processed_transcript	17	13972775	13932609	2511117289	blue	0.1	0.64	turquoise	-0.080915	0.556761
ENSG00000136141	LRCH1	protein_coding	13	47127303	47325710	2129196208	blue	0.1	0.62	green	-0.0903176	0.741546
ENSG00000252150	AC092574.2	antisense_RNA	4	461425	461317	690600224	blue	0.1	0.61	turquoise	-0.103922	0.60601
ENSG00000128872	TMOD2	protein_coding	15	52043758	52108565	2356452283	blue	0.1	0.64	yellow	-0.10578	0.511464
ENSG00000237718	AC009095.1	antisense_RNA	16	67649245	67648284	2474559126	blue	0.1	0.63	magenta	-0.117373	0.672673
ENSG00000246582	AC100861.1	processed_transcript	8	23081984	23088439	1414313988	blue	0.1	0.59	cyan	-0.117557	0.718254
ENSG00000165555	NOXRED1	protein_coding	14	77889860	77860364	2275038753	blue	0.1	0.64	darkred	-0.130769	0.638381
ENSG00000206634	SNORA22	snoRNA	7	65220513	65220646	1297803248	blue	0.1	0.64	turquoise	-0.133847	0.692821
ENSG00000138286	FAM149B1	protein_coding	10	74927924	75004262	1753544329	blue	0.1	0.64	yellow	-0.138654	0.617284
ENSG00000125843	AP5S1	protein_coding	20	3801178	3805949	2718958754	blue	0.1	0.6	purple	-0.141268	0.849687
ENSG00000176108	CHMP6	protein_coding	17	78965398	78983317	2576109912	blue	0.1	0.6	turquoise	-0.141411	0.712855
ENSG00000250909	AC138956.1	antisense_RNA	5	175774944	175780587	1056775686	blue	0.1	0.61	purple	-0.146111	0.864301
ENSG00000112290	WASF1	protein_coding	6	110501207	110421022	1172190162	blue	0.1	0.6	salmon	-0.161774	0.871345
ENSG00000253930	TNFRSF10A-AS1	antisense_RNA	8	23046792	23048188	1414278796	blue	0.1	0.6	turquoise	-0.16427	0.777129
ENSG00000008405	CRY1	protein_coding	12	107487607	107385142	2055768740	blue	0.1	0.63	purple	-0.170069	0.908142
ENSG00000128739	SNRPN	protein_coding	15	25068794	25223870	2329477319	blue	0.1	0.61	magenta	-0.177962	0.821321
ENSG00000116273	PHF13	protein_coding	1	6673745	6684093	6673745	blue	0.1	0.62	orange	-0.184079	0.772973
ENSG00000258890	CEP95	protein_coding	17	62502706	62538579	2559647220	blue	0.1	0.61	yellow	-0.190375	0.790123
ENSG00000146842	TMEM209	protein_coding	7	129847610	129804555	1362430345	blue	0.1	0.59	turquoise	-0.198877	0.858097
ENSG00000138443	ABI2	protein_coding	2	204192942	204301606	453393337	blue	0.1	0.63	lightsteelblue1	-0.27265	0.85
ENSG00000073009	IKBKG	protein_coding	X	153769414	153796782	3031126086	blue	0.1	0.63	midnightblue	-0.279072	0.901437
ENSG00000197312	DDI2	protein_coding	1	15943995	15995539	15943995	blue	0.09	0.68	purple	0.466376	0.0960334
ENSG00000112208	BAG2	protein_coding	6	57037124	57049735	1118726079	blue	0.09	0.66	yellowgreen	0.210071	0.864078
ENSG00000115255	REEP6	protein_coding	19	1491165	1497926	2657563799	blue	0.09	0.68	orangered4	0.187073	0.470588
ENSG00000242349	NPPA-AS1	antisense_RNA	1	11901074	11908136	11901074	blue	0.09	0.65	violet	0.180424	0.850932
ENSG00000247774	PCED1B-AS1	processed_transcript	12	47610239	47599681	1995891372	blue	0.09	0.66	yellowgreen	0.157112	0.941748
ENSG00000154079	SDHAF4	protein_coding	6	71276620	71299272	1132965575	blue	0.09	0.68	grey	0.154692	NA
ENSG00000243659	FO393419.3	processed_pseudogene	1	27637731	27638329	27637731	blue	0.09	0.67	darkorange2	0.150012	0.793893
ENSG00000226752	PSMD5-AS1	transcribed_unitary_pseudogene	9	123587106	123616651	1661096874	blue	0.09	0.65	lightcyan	0.141014	0.530769
ENSG00000067208	EVI5	protein_coding	1	93257961	92974253	93257961	blue	0.09	0.65	purple	0.139686	0.640919
ENSG00000081692	JMJD4	protein_coding	1	227923112	227918126	227923112	blue	0.09	0.68	darkred	0.129102	0.472585
ENSG00000156795	WDYHV1	protein_coding	8	124428965	124479470	1515660969	blue	0.09	0.66	grey	0.119995	NA
ENSG00000259940	AC109449.1	antisense_RNA	16	27226314	27224631	2434136195	blue	0.09	0.66	blue	0.117864	0.416738
ENSG00000198700	IPO9	protein_coding	1	201798269	201853422	201798269	blue	0.09	0.66	blue	0.117458	0.418446
ENSG00000250251	PKD1P6	transcribed_unprocessed_pseudogene	16	15248421	15219099	2422158302	blue	0.09	0.67	blue	0.0992223	0.450897
ENSG00000238296	snoU13	snoRNA	1	101694321	101694220	101694321	blue	0.09	0.68	grey	0.0991815	NA
ENSG00000211905	IGHJ1	IG_J_gene	14	106331668	106331617	2303480561	blue	0.09	0.65	green	0.0867438	0.676329
ENSG00000267370	AC008752.3	unprocessed_pseudogene	19	9867539	9866828	2665940173	blue	0.09	0.67	grey	0.0843142	NA
ENSG00000229759	MRPS18AP1	processed_pseudogene	3	48298428	48297840	540529607	blue	0.09	0.65	blue	0.0831757	0.473954
ENSG00000143458	GABPB2	protein_coding	1	151043054	151098018	151043054	blue	0.09	0.68	blue	0.0725568	0.486763
ENSG00000176148	TCP11L1	protein_coding	11	33060963	33127489	1847060284	blue	0.09	0.67	blue	0.0681415	0.489325
ENSG00000142751	GPN2	protein_coding	1	27216788	27205773	27216788	blue	0.09	0.68	grey	0.0635667	NA
ENSG00000207297	SNORD7	snoRNA	17	33900676	33900772	2531045190	blue	0.09	0.66	grey	0.0613378	NA
ENSG00000185864	NPIPB4	protein_coding	16	21892148	21845890	2428802029	blue	0.09	0.65	magenta	0.0562198	0.581081
ENSG00000213516	RBMXL1	protein_coding	1	89458643	89445139	89458643	blue	0.09	0.66	blue	0.0473759	0.507259
ENSG00000183172	SMDT1	protein_coding	22	42475695	42532261	2868594253	blue	0.09	0.65	grey	0.0438626	NA
ENSG00000224992	AL445645.1	sense_intronic	9	135645599	135644840	1673155367	blue	0.09	0.67	grey	0.0395316	NA
ENSG00000225891	AL513365.2	antisense_RNA	1	26793773	26789247	26793773	blue	0.09	0.69	grey	0.022023	NA
ENSG00000225774	SIRPAP1	processed_pseudogene	22	30938523	30940292	2857057081	blue	0.09	0.69	grey	-0.0104521	NA
ENSG00000125388	GRK4	protein_coding	4	2965335	3042474	693104134	blue	0.09	0.66	grey	-0.0157636	NA
ENSG00000066379	ZNRD1	protein_coding	6	30026676	30032686	1091715631	blue	0.09	0.67	grey	-0.0203542	NA
ENSG00000264049	MIR4737	miRNA	17	58120466	58120386	2555264980	blue	0.09	0.67	grey	-0.0324179	NA
ENSG00000252361	RNU6-118P	snRNA	11	62583539	62583438	1876582860	blue	0.09	0.65	grey	-0.0350815	NA
ENSG00000238406	RNU7-171P	snRNA	9	131306195	131306256	1668815963	blue	0.09	0.67	lightgreen	-0.0709337	0.753846
ENSG00000211852	TRAJ37	TR_J_gene	14	22972735	22972797	2220121628	blue	0.09	0.65	grey	-0.0860139	NA
ENSG00000099326	MZF1	protein_coding	19	59084942	59073285	2715157576	blue	0.09	0.67	red	-0.0911274	0.75089
ENSG00000130558	OLFM1	protein_coding	9	137967268	138013025	1675477036	blue	0.09	0.69	cyan	-0.0922968	0.630952
ENSG00000104889	RNASEH2A	protein_coding	19	12917394	12924452	2668990028	blue	0.09	0.66	grey	-0.106867	NA
ENSG00000238197	PAXBP1-AS1	antisense_RNA	21	34100426	34115433	2812145050	blue	0.09	0.65	lightgreen	-0.109018	0.834615
ENSG00000235513	AL035681.1	antisense_RNA	22	41613631	41605126	2867732189	blue	0.09	0.66	cyan	-0.123487	0.736111
ENSG00000261088	RP11-61A14.3	lincRNA	16	66923072	66924996	2473832953	blue	0.09	0.68	turquoise	-0.126852	0.66778
ENSG00000222296	Y_RNA	misc_RNA	9	130596321	130596230	1668106089	blue	0.09	0.66	turquoise	-0.128961	0.677796
ENSG00000119431	HDHD3	protein_coding	9	116139279	116135699	1653649047	blue	0.09	0.64	grey	-0.133316	NA
ENSG00000237883	DGUOK-AS1	antisense_RNA	2	74208568	74174769	323408963	blue	0.09	0.68	purple	-0.133608	0.841336
ENSG00000133265	HSPBP1	protein_coding	19	55791749	55773599	2711864383	blue	0.09	0.68	purple	-0.137862	0.847599
ENSG00000254901	BORCS8	protein_coding	19	19303425	19287712	2675376059	blue	0.09	0.68	cyan	-0.150915	0.819444
ENSG00000104825	NFKBIB	protein_coding	19	39390340	39399533	2695462974	blue	0.09	0.65	cyan	-0.151707	0.825397
ENSG00000117616	RSRP1	protein_coding	1	25664704	25568728	25664704	blue	0.09	0.67	brown	-0.187082	0.812849
ENSG00000104883	PEX11G	protein_coding	19	7553905	7541761	2663626539	blue	0.09	0.67	paleturquoise	-0.207713	0.646875
ENSG00000148335	NTMT1	protein_coding	9	132371163	132398209	1669880931	blue	0.09	0.64	midnightblue	-0.284303	0.909651
ENSG00000224450	AC073135.6	pseudogene	3	197907620	197917237	690138799	blue	0.08	0.69	ivory	0.313112	0.583333
ENSG00000185272	RBM11	protein_coding	21	15588451	15600693	2793633075	blue	0.08	0.7	yellowgreen	0.258431	0.747573
ENSG00000213199	ASIC3	protein_coding	7	150745379	150749843	1383328114	blue	0.08	0.7	yellowgreen	0.221812	0.834951
ENSG00000261252	RP11-318L16.6	lincRNA	1	211608414	211608675	211608414	blue	0.08	0.73	grey	0.198942	NA
ENSG00000108666	C17orf75	protein_coding	17	30677042	30651584	2527821556	blue	0.08	0.74	paleturquoise	0.162719	0.503125
ENSG00000182318	ZSCAN22	protein_coding	19	58838385	58853712	2714911019	blue	0.08	0.71	magenta	0.157312	0.45045
ENSG00000249014	HMGN2P4	processed_pseudogene	5	75538229	75537817	956538971	blue	0.08	0.74	greenyellow	0.148368	0.848352
ENSG00000160131	VMA21	protein_coding	X	150564987	150577836	3027921659	blue	0.08	0.71	purple	0.136805	0.647182
ENSG00000196236	XPNPEP3	protein_coding	22	41253081	41368585	2867371639	blue	0.08	0.72	grey	0.131872	NA
ENSG00000134698	AGO4	protein_coding	1	36273773	36323491	36273773	blue	0.08	0.7	blue	0.128809	0.405636
ENSG00000151552	QDPR	protein_coding	4	17513857	17461884	707652656	blue	0.08	0.74	sienna3	0.124675	0.767606
ENSG00000248487	ABHD14A	protein_coding	3	52005442	52015212	544236621	blue	0.08	0.69	cyan	0.117214	0.496032
ENSG00000226281	AL031123.1	lincRNA	6	6692977	6714208	1068381932	blue	0.08	0.74	darkred	0.100523	0.52611
ENSG00000032742	IFT88	protein_coding	13	21140585	21265503	2103209490	blue	0.08	0.7	grey	0.0988757	NA
ENSG00000229590	AC005962.1	processed_pseudogene	17	56234389	56235161	2553378903	blue	0.08	0.74	grey	0.0900018	NA
ENSG00000238278	ALG1L6P	unprocessed_pseudogene	3	75464221	75471294	567695400	blue	0.08	0.72	lightcyan	0.0845657	0.615385
ENSG00000254694	AP001893.1	antisense_RNA	11	126078922	126078506	1940078243	blue	0.08	0.69	grey	0.0810912	NA
ENSG00000143753	DEGS1	protein_coding	1	224363458	224381143	224363458	blue	0.08	0.73	grey	0.0706993	NA
ENSG00000161996	WDR90	protein_coding	16	699311	717833	2407609192	blue	0.08	0.69	grey	0.0576616	NA
ENSG00000072864	NDE1	protein_coding	16	15737124	15820210	2422647005	blue	0.08	0.7	blue	0.0562583	0.499573
ENSG00000211813	TRAV34	TR_V_gene	14	22675418	22676025	2219824311	blue	0.08	0.72	grey	0.0550445	NA
ENSG00000201441	RNU6-646P	snRNA	3	196435835	196435730	688667014	blue	0.08	0.74	grey	0.0529776	NA
ENSG00000160972	PPP1R16A	protein_coding	8	145703352	145727504	1536935356	blue	0.08	0.71	grey	0.0460009	NA
ENSG00000264864	MIR3613	miRNA	13	50570637	50570551	2132639542	blue	0.08	0.73	grey	0.0452108	NA
ENSG00000228335	AC073063.1	processed_pseudogene	7	99041119	99040513	1331623854	blue	0.08	0.7	grey	0.0386497	NA
ENSG00000137135	ARHGEF39	protein_coding	9	35675863	35658872	1573185631	blue	0.08	0.7	grey	0.0380391	NA
ENSG00000214174	AMZ2P1	transcribed_unprocessed_pseudogene	17	62971694	62962668	2560116208	blue	0.08	0.73	grey	0.037345	NA
ENSG00000257222	AC079907.1	antisense_RNA	12	102457133	102468598	2050738266	blue	0.08	0.72	grey	0.033328	NA
ENSG00000090857	PDPR	protein_coding	16	70147529	70195203	2477057410	blue	0.08	0.75	grey	0.0323541	NA
ENSG00000259972	AC009120.2	processed_transcript	16	74369244	74339100	2481279125	blue	0.08	0.74	grey	0.024932	NA
ENSG00000089169	RPH3A	protein_coding	12	113008184	113336686	2061289317	blue	0.08	0.71	cyan	0.0214532	0.589286
ENSG00000129295	LRRC6	protein_coding	8	133687838	133584320	1524919842	blue	0.08	0.73	grey	0.00429447	NA
ENSG00000197582	GPX1P1	processed_pseudogene	X	13397459	13396854	2890754131	blue	0.08	0.69	lightgreen	-0.00356813	0.738462
ENSG00000105443	CYTH2	protein_coding	19	48972289	48985571	2705044923	blue	0.08	0.69	red	-0.0224927	0.717082
ENSG00000248593	DSTNP2	transcribed_unprocessed_pseudogene	12	6994062	6994848	1955275195	blue	0.08	0.69	turquoise	-0.0248747	0.521703
ENSG00000255284	AP006621.3	lincRNA	11	777578	784297	1814776899	blue	0.08	0.72	grey	-0.0298605	NA
ENSG00000237161	AC068446.1	processed_pseudogene	15	21938111	21936548	2326346636	blue	0.08	0.74	grey	-0.0342945	NA
ENSG00000212541	RNU6-510P	snRNA	1	38457134	38457241	38457134	blue	0.08	0.7	grey	-0.0381618	NA
ENSG00000252075	U7	snRNA	8	144728139	144728080	1535960143	blue	0.08	0.71	grey	-0.0395636	NA
ENSG00000222018	C21orf140	protein_coding	21	35773370	35772615	2813817994	blue	0.08	0.74	grey	-0.0424277	NA
ENSG00000238349	snoU13	snoRNA	19	11549997	11550096	2667622631	blue	0.08	0.73	grey	-0.0665012	NA
ENSG00000116830	TTF2	protein_coding	1	117602925	117645492	117602925	blue	0.08	0.72	grey	-0.0670678	NA
ENSG00000206601	RNU6-431P	snRNA	4	109573306	109573412	799712105	blue	0.08	0.71	grey	-0.0745137	NA
ENSG00000234072	AC074117.1	antisense_RNA	2	27579113	27590489	276779508	blue	0.08	0.71	grey	-0.0836887	NA
ENSG00000012211	PRICKLE3	protein_coding	X	49042845	49031151	2926399517	blue	0.08	0.7	darkred	-0.0958495	0.575718
ENSG00000263627	PPP4R1-AS1	lincRNA	18	9615262	9619361	2587820981	blue	0.08	0.72	darkred	-0.103613	0.584856
ENSG00000168405	CMAHP	transcribed_unitary_pseudogene	6	25218698	25081295	1086907653	blue	0.08	0.73	yellow	-0.107088	0.520282
ENSG00000235106	LINC00094	protein_coding	9	136890561	136894637	1674400329	blue	0.08	0.71	turquoise	-0.108264	0.616861
ENSG00000179253	AL162457.1	antisense_RNA	20	60294804	60292562	2775452380	blue	0.08	0.7	lightgreen	-0.136604	0.896154
ENSG00000125885	MCM8	protein_coding	20	5931298	5975852	2721088874	blue	0.08	0.75	yellow	-0.140151	0.626102
ENSG00000136243	NUPL2	protein_coding	7	23221446	23240630	1255804181	blue	0.08	0.73	turquoise	-0.144159	0.724541
ENSG00000151612	ZNF827	protein_coding	4	146859787	146678779	836998586	blue	0.08	0.72	darkgreen	-0.15187	0.707865
ENSG00000108528	SLC25A11	protein_coding	17	4843546	4840425	2501988060	blue	0.08	0.72	cyan	-0.153142	0.833333
ENSG00000168887	C2orf68	protein_coding	2	85839189	85833777	335039584	blue	0.08	0.73	turquoise	-0.158464	0.757095
ENSG00000167333	TRIM68	protein_coding	11	4629489	4619902	1818628810	blue	0.08	0.71	darkred	-0.161743	0.745431
ENSG00000247853	AC006064.2	antisense_RNA	12	6687788	6693905	1954968921	blue	0.08	0.72	turquoise	-0.165249	0.777963
ENSG00000143315	PIGM	protein_coding	1	160001783	159997462	160001783	blue	0.08	0.71	magenta	-0.169326	0.8003
ENSG00000128394	APOBEC3F	protein_coding	22	39436609	39449915	2865555167	blue	0.08	0.72	cyan	-0.172759	0.884921
ENSG00000211789	TRAV12-2	TR_V_gene	14	22356037	22356682	2219504930	blue	0.08	0.7	darkgreen	-0.178505	0.761798
ENSG00000264058	AC073508.2	protein_coding	17	38821393	38785049	2535965907	blue	0.08	0.73	lightcyan1	-0.179449	0.923497
ENSG00000099849	RASSF7	protein_coding	11	560404	564021	1814559725	blue	0.08	0.69	orange	-0.186614	0.778378
ENSG00000127191	TRAF2	protein_coding	9	139776364	139821059	1677286132	blue	0.08	0.7	midnightblue	-0.19061	0.772074
ENSG00000261366	MANEA-AS1	antisense_RNA	6	96025326	96023059	1157714281	blue	0.08	0.74	lightcyan1	-0.206385	0.978142
ENSG00000132406	TMEM128	protein_coding	4	4249950	4237269	694388749	blue	0.08	0.73	turquoise	-0.231748	0.915693
ENSG00000188070	C11orf95	protein_coding	11	63536113	63527364	1877535434	blue	0.08	0.74	steelblue	-0.255703	0.95977
ENSG00000264539	MIR548AR	miRNA	13	115009980	115010036	2197078885	blue	0.08	0.71	darkgreen	-0.264339	0.867416
ENSG00000161980	POLR3K	protein_coding	16	103628	96407	2407013509	blue	0.07	0.8	ivory	0.268186	0.708333
ENSG00000143382	ADAMTSL4	protein_coding	1	150521884	150533413	150521884	blue	0.07	0.76	tan	0.199414	0.324387
ENSG00000139194	RBP5	protein_coding	12	7281538	7276280	1955562671	blue	0.07	0.8	grey	0.185075	NA
ENSG00000235204	AL162724.2	antisense_RNA	9	127023435	127021529	1664533203	blue	0.07	0.75	paleturquoise	0.176694	0.4875
ENSG00000240731	AL139287.1	sense_intronic	1	1254069	1252961	1254069	blue	0.07	0.8	saddlebrown	0.158346	0.643875
ENSG00000136463	TACO1	protein_coding	17	61678231	61685725	2558822745	blue	0.07	0.77	midnightblue	0.156936	0.49076
ENSG00000259143	AL356017.1	sense_overlapping	14	95652191	95651454	2292801084	blue	0.07	0.76	grey	0.151103	NA
ENSG00000175564	UCP3	protein_coding	11	73720480	73711326	1887719801	blue	0.07	0.78	darkorange2	0.14872	0.801527
ENSG00000064666	CNN2	protein_coding	19	1026212	1039068	2657098846	blue	0.07	0.76	red	0.148274	0.55516
ENSG00000135093	USP30	protein_coding	12	109460894	109525831	2057742027	blue	0.07	0.76	darkred	0.146149	0.425587
ENSG00000228251	AC012442.1	lincRNA	2	113348373	113349516	362548768	blue	0.07	0.77	grey	0.137752	NA
ENSG00000210144	J01415.12	Mt_tRNA	M	5891	5826	2877346540	blue	0.07	0.78	lightcyan	0.124112	0.584615
ENSG00000177096	FAM109B	protein_coding	22	42470255	42475445	2868588813	blue	0.07	0.77	grey	0.119191	NA
ENSG00000133985	TTC9	protein_coding	14	71108504	71142077	2268257397	blue	0.07	0.76	tan	0.118972	0.449242
ENSG00000237950	AL357079.1	antisense_RNA	1	44412223	44410042	44412223	blue	0.07	0.77	greenyellow	0.118569	0.885714
ENSG00000143178	TBX19	protein_coding	1	168250278	168283664	168250278	blue	0.07	0.75	blue	0.109821	0.435525
ENSG00000199072	MIRLET7F1	miRNA	9	96938629	96938715	1634448397	blue	0.07	0.79	grey	0.100803	NA
ENSG00000186318	BACE1	protein_coding	11	117186975	117156402	1931186296	blue	0.07	0.75	blue	0.0991492	0.451751
ENSG00000153406	NMRAL1	protein_coding	16	4545764	4511681	2411455645	blue	0.07	0.78	cyan	0.0979717	0.535714
ENSG00000217930	PAM16	protein_coding	16	4405608	4381550	2411315489	blue	0.07	0.75	blue	0.0944411	0.45602
ENSG00000196655	TRAPPC4	protein_coding	11	118889142	118896164	1932888463	blue	0.07	0.77	grey	0.087834	NA
ENSG00000239149	SNORA59A	snoRNA	1	12567300	12567451	12567300	blue	0.07	0.78	pink	0.0864979	0.704787
ENSG00000173011	TADA2B	protein_coding	4	7043626	7058368	697182425	blue	0.07	0.77	blue	0.0862353	0.467976
ENSG00000228638	FCF1P2	processed_pseudogene	3	48332865	48332283	540564044	blue	0.07	0.76	blue	0.0817199	0.475662
ENSG00000198496	NBR2	transcribed_unprocessed_pseudogene	17	41277627	41305688	2538422141	blue	0.07	0.78	grey	0.0586078	NA
ENSG00000218510	LINC00339	transcribed_processed_pseudogene	1	22351681	22357716	22351681	blue	0.07	0.78	grey	0.0542558	NA
ENSG00000174028	FAM3C2	processed_pseudogene	X	23093875	23094884	2900450547	blue	0.07	0.79	grey	0.0497761	NA
ENSG00000227508	LINC01624	lincRNA	6	170584462	170588557	1232273417	blue	0.07	0.8	grey	0.0494528	NA
ENSG00000237840	FAM21FP	transcribed_unprocessed_pseudogene	10	46217887	46201879	1724834292	blue	0.07	0.8	grey	0.0207196	NA
ENSG00000166321	NUDT13	protein_coding	10	74870217	74891586	1753486622	blue	0.07	0.75	grey	0.0193832	NA
ENSG00000155542	SETD9	protein_coding	5	56205087	56221359	937205829	blue	0.07	0.76	grey	0.00879128	NA
ENSG00000230530	LIMD1-AS1	antisense_RNA	3	45730626	45720535	537961805	blue	0.07	0.75	grey	0.00849995	NA
ENSG00000232372	RP11-504P24.2	pseudogene	1	224175856	224170456	224175856	blue	0.07	0.77	grey	0.00514598	NA
ENSG00000206964	Y_RNA	misc_RNA	2	55513154	55513264	304713549	blue	0.07	0.79	grey	-0.00559157	NA
ENSG00000211814	TRAV35	TR_V_pseudogene	14	22689792	22690371	2219838685	blue	0.07	0.8	grey	-0.00969857	NA
ENSG00000112977	DAP	protein_coding	5	10761384	10679342	891762126	blue	0.07	0.78	grey	-0.0223937	NA
ENSG00000141873	SLC39A3	protein_coding	19	2740150	2732202	2658812784	blue	0.07	0.76	grey	-0.0251025	NA
ENSG00000149499	EML3	protein_coding	11	62380237	62369690	1876379558	blue	0.07	0.76	greenyellow	-0.0400299	0.92967
ENSG00000265154	MIR151B	miRNA	14	100575851	100575756	2297724744	blue	0.07	0.79	grey	-0.0553695	NA
ENSG00000225091	SNORA71A	snoRNA	20	37056086	37055949	2752213662	blue	0.07	0.8	grey	-0.057025	NA
ENSG00000229122	AGBL5-IT1	sense_intronic	2	27283906	27284683	276484301	blue	0.07	0.8	grey	-0.0609654	NA
ENSG00000267002	AC060780.1	lincRNA	17	41322420	41316200	2538466934	blue	0.07	0.79	grey	-0.0760965	NA
ENSG00000237815	AC007000.11	pseudogene	7	76689796	76689662	1309272531	blue	0.07	0.75	grey	-0.0847816	NA
ENSG00000267544	AC007229.1	processed_pseudogene	19	10952515	10952926	2667025149	blue	0.07	0.8	turquoise	-0.0869438	0.564274
ENSG00000223309	RNU6-722P	snRNA	X	48816543	48816440	2926173215	blue	0.07	0.79	turquoise	-0.0939044	0.581803
ENSG00000058866	DGKG	protein_coding	3	186080026	185823457	678311205	blue	0.07	0.75	royalblue	-0.0957706	0.652055
ENSG00000170545	SMAGP	protein_coding	12	51664202	51639133	1999945335	blue	0.07	0.79	darkorange2	-0.101708	0.877863
ENSG00000228079	AC012368.2	lincRNA	2	64315380	64313484	313515775	blue	0.07	0.77	grey	-0.103239	NA
ENSG00000138030	KHK	protein_coding	2	27309615	27323640	276510010	blue	0.07	0.78	sienna3	-0.105439	0.901408
ENSG00000182378	PLCXD1	protein_coding	X	192989	220023	2877549661	blue	0.07	0.78	green	-0.111636	0.830918
ENSG00000265452	MIR3682	miRNA	2	54076342	54076259	303276737	blue	0.07	0.77	turquoise	-0.123594	0.662771
ENSG00000211819	TRAV40	TR_V_gene	14	22782922	22783351	2219931815	blue	0.07	0.81	salmon	-0.126398	0.824561
ENSG00000119509	INVS	protein_coding	9	102861538	103063282	1640371306	blue	0.07	0.79	cyan	-0.129866	0.757937
ENSG00000263391	AL512428.1	protein_coding	6	24840293	24840195	1086529248	blue	0.07	0.77	greenyellow	-0.147245	0.958242
ENSG00000213149	CNN2P9	processed_pseudogene	6	111179442	111180350	1172868397	blue	0.07	0.79	pink	-0.15174	0.922872
ENSG00000257605	AC073611.1	antisense_RNA	12	53694098	53692449	2001975231	blue	0.07	0.78	magenta	-0.152187	0.749249
ENSG00000198150	AC135178.1	antisense_RNA	17	8263538	8261731	2505408052	blue	0.07	0.76	red	-0.158592	0.841637
ENSG00000167657	DAPK3	protein_coding	19	3971038	3958452	2660043672	blue	0.07	0.8	turquoise	-0.158889	0.761269
ENSG00000126016	AMOT	protein_coding	X	112084043	112017731	2989440715	blue	0.07	0.79	darkred	-0.165043	0.759791
ENSG00000213639	PPP1CB	protein_coding	2	28974506	29025806	278174901	blue	0.07	0.8	darkred	-0.165438	0.761097
ENSG00000173933	RBM4	protein_coding	11	66406088	66434153	1880405409	blue	0.07	0.76	turquoise	-0.167391	0.786311
ENSG00000174442	ZWILCH	protein_coding	15	66797297	66842115	2371205822	blue	0.07	0.78	yellow	-0.180386	0.753086
ENSG00000123411	IKZF4	protein_coding	12	56401443	56432219	2004682576	blue	0.07	0.75	lightcyan1	-0.187781	0.945355
ENSG00000127980	PEX1	protein_coding	7	92157845	92116334	1324740580	blue	0.07	0.77	yellow	-0.249457	0.904762
ENSG00000165689	SDCCAG3	protein_coding	9	139305061	139296377	1676814829	blue	0.07	0.79	grey	-0.274097	NA
ENSG00000249673	NOP14-AS1	antisense_RNA	4	2936626	2963465	693075425	blue	0.06	0.82	grey	0.373239	NA
ENSG00000083838	ZNF446	protein_coding	19	58987795	58992591	2715060429	blue	0.06	0.85	grey	0.354098	NA
ENSG00000140543	DET1	protein_coding	15	89089906	89054790	2393498431	blue	0.06	0.81	grey	0.283428	NA
ENSG00000235437	LINC01278	processed_transcript	X	62780929	62729822	2940137601	blue	0.06	0.84	darkgreen	0.192226	0.465169
ENSG00000148814	LRRC27	protein_coding	10	134145614	134195010	1812762019	blue	0.06	0.85	darkred	0.174905	0.35248
ENSG00000221817	PPP3CB-AS1	processed_transcript	10	75255283	75264940	1753871688	blue	0.06	0.84	grey	0.164237	NA
ENSG00000156017	CARNMT1	protein_coding	9	77643339	77595936	1615153107	blue	0.06	0.85	purple	0.163776	0.5762
ENSG00000197272	IL27	protein_coding	16	28523372	28510683	2435433253	blue	0.06	0.83	darkred	0.136892	0.44517
ENSG00000227403	LINC01806	lincRNA	2	162101250	162105561	411301645	blue	0.06	0.81	grey	0.131728	NA
ENSG00000177465	ACOT4	protein_coding	14	74058410	74063200	2271207303	blue	0.06	0.85	darkgreen	0.124551	0.595506
ENSG00000254815	AP006284.1	antisense_RNA	11	557595	560107	1814556916	blue	0.06	0.82	grey	0.0996254	NA
ENSG00000143387	CTSK	protein_coding	1	150780799	150768684	150780799	blue	0.06	0.81	blue	0.0837813	0.472246
ENSG00000215790	SLC35E2	protein_coding	1	1677431	1656277	1677431	blue	0.06	0.83	grey	0.0803951	NA
ENSG00000116857	TMEM9	protein_coding	1	201140702	201103900	201140702	blue	0.06	0.86	grey	0.0748146	NA
ENSG00000163993	S100P	protein_coding	4	6694796	6698897	696833595	blue	0.06	0.84	lightgreen	0.0740509	0.715385
ENSG00000169621	APLF	protein_coding	2	68694693	68858004	317895088	blue	0.06	0.85	grey	0.0707775	NA
ENSG00000227992	AC108463.1	processed_pseudogene	2	111963792	111961541	361164187	blue	0.06	0.85	grey	0.0688149	NA
ENSG00000199024	MIR103A2	miRNA	20	3898141	3898218	2719055717	blue	0.06	0.82	cyan	0.0590723	0.587302
ENSG00000102032	RENBP	protein_coding	X	153210232	153200716	3030566904	blue	0.06	0.82	blue	0.0590623	0.497011
ENSG00000100079	LGALS2	protein_coding	22	37978623	37966255	2864097181	blue	0.06	0.85	grey	0.0534388	NA
ENSG00000122359	ANXA11	protein_coding	10	81965433	81910645	1760581838	blue	0.06	0.84	blue	0.0514165	0.503843
ENSG00000185522	LMNTD2	protein_coding	11	560779	554855	1814560100	blue	0.06	0.83	grey	0.0508832	NA
ENSG00000238058	AL355574.1	antisense_RNA	9	138799658	138805359	1676309426	blue	0.06	0.83	grey	0.0477018	NA
ENSG00000230189	AC008267.2	transcribed_unprocessed_pseudogene	7	65955046	65874130	1298537781	blue	0.06	0.83	grey	0.0462738	NA
ENSG00000233297	RASA4DP	unprocessed_pseudogene	7	102330916	102322283	1334913651	blue	0.06	0.84	grey	0.039383	NA
ENSG00000181126	HLA-V	transcribed_unprocessed_pseudogene	6	29758637	29765588	1091447592	blue	0.06	0.85	grey	0.0373135	NA
ENSG00000183458	AC138932.1	transcribed_unprocessed_pseudogene	16	15005408	15029565	2421915289	blue	0.06	0.84	red	0.035355	0.686833
ENSG00000182362	YBEY	protein_coding	21	47706251	47717665	2825750875	blue	0.06	0.84	grey	0.0340659	NA
ENSG00000222043	AC079305.1	antisense_RNA	2	178129087	178130243	427329482	blue	0.06	0.84	grey	0.0332591	NA
ENSG00000258660	AC006146.1	antisense_RNA	14	74167054	74164806	2271315947	blue	0.06	0.83	grey	0.0275477	NA
ENSG00000266226	MIR4323	miRNA	19	42637665	42637597	2698710299	blue	0.06	0.81	grey	0.0270846	NA
ENSG00000184068	AL021453.1	antisense_RNA	22	42230669	42227219	2868349227	blue	0.06	0.82	grey	0.0260638	NA
ENSG00000206739	Y_RNA	misc_RNA	22	19032769	19032880	2845151327	blue	0.06	0.81	grey	0.0232281	NA
ENSG00000236773	AC092809.3	processed_pseudogene	1	224363408	224363178	224363408	blue	0.06	0.83	grey	0.0189093	NA
ENSG00000208317	SNORD78	snoRNA	1	173834824	173834760	173834824	blue	0.06	0.82	grey	0.0163705	NA
ENSG00000107104	KANK1	protein_coding	9	470291	746105	1537980059	blue	0.06	0.85	grey	0.0148752	NA
ENSG00000157992	KRTCAP3	protein_coding	2	27665233	27669348	276865628	blue	0.06	0.81	grey	0.00935169	NA
ENSG00000259806	CTD-2196E14.4	lincRNA	16	23683453	23686820	2430593334	blue	0.06	0.86	grey	0.00545982	NA
ENSG00000176998	HCG4	unprocessed_pseudogene	6	29760850	29758816	1091449805	blue	0.06	0.83	grey	-0.00854868	NA
ENSG00000266589	MIR4512	miRNA	15	66789372	66789296	2371197897	blue	0.06	0.82	grey	-0.01807	NA
ENSG00000101898	MCTS2P	processed_pseudogene	20	30135307	30135852	2745292883	blue	0.06	0.84	grey	-0.0271348	NA
ENSG00000124784	RIOK1	protein_coding	6	7389729	7418270	1069078684	blue	0.06	0.83	grey	-0.0325969	NA
ENSG00000226393	IFNA20P	unprocessed_pseudogene	9	21321299	21321826	1558831067	blue	0.06	0.83	grey	-0.0420695	NA
ENSG00000200041	Y_RNA	misc_RNA	9	77796537	77796436	1615306305	blue	0.06	0.83	grey	-0.049662	NA
ENSG00000102393	GLA	protein_coding	X	100662913	100652791	2978019585	blue	0.06	0.81	grey	-0.0730375	NA
ENSG00000226054	MEMO1P1	processed_pseudogene	21	37502669	37504208	2815547293	blue	0.06	0.81	turquoise	-0.0941604	0.582638
ENSG00000173653	RCE1	protein_coding	11	66610306	66614017	1880609627	blue	0.06	0.82	darkred	-0.105156	0.588773
ENSG00000235101	SETP9	transcribed_processed_pseudogene	1	160639938	160640769	160639938	blue	0.06	0.86	cyan	-0.106694	0.68254
ENSG00000257740	AC073896.3	antisense_RNA	12	56702652	56703233	2004983785	blue	0.06	0.86	turquoise	-0.108155	0.616027
ENSG00000233170	AC138356.2	processed_pseudogene	8	37605522	37604854	1428837526	blue	0.06	0.86	pink	-0.111592	0.851064
ENSG00000125871	MGME1	protein_coding	20	17949556	17971765	2733107132	blue	0.06	0.82	green	-0.12452	0.879227
ENSG00000099330	OCEL1	protein_coding	19	17337055	17340027	2673409689	blue	0.06	0.82	salmon	-0.127005	0.830409
ENSG00000202058	RN7SKP80	misc_RNA	22	42961336	42961054	2869079894	blue	0.06	0.82	red	-0.12712	0.797153
ENSG00000231940	RPS7P3	processed_pseudogene	1	233425193	233424614	233425193	blue	0.06	0.85	yellow	-0.128826	0.573192
ENSG00000222383	RNA5SP203	rRNA	6	10753159	10753024	1072442114	blue	0.06	0.84	magenta	-0.131348	0.707207
ENSG00000267221	C17orf113	protein_coding	17	40195135	40192731	2537339649	blue	0.06	0.86	turquoise	-0.135294	0.694491
ENSG00000213433	AC091982.1	transcribed_processed_pseudogene	5	151145939	151145420	1032146681	blue	0.06	0.85	lightcyan1	-0.136137	0.830601
ENSG00000213977	TAX1BP3	protein_coding	17	3571976	3566196	2500716490	blue	0.06	0.81	turquoise	-0.136807	0.698664
ENSG00000099251	HSD17B7P2	transcribed_unprocessed_pseudogene	10	38645305	38667433	1717261710	blue	0.06	0.84	grey	-0.188669	NA
ENSG00000172262	ZNF131	protein_coding	5	43065278	43192123	924066020	blue	0.06	0.86	yellow	-0.190128	0.78836
ENSG00000237945	LINC00649	antisense_RNA	21	35303464	35349992	2813348088	blue	0.06	0.81	darkgreen	-0.265032	0.87191
ENSG00000254635	WAC-AS1	antisense_RNA	10	28821672	28811581	1707438077	blue	0.05	0.87	grey	0.226203	NA
ENSG00000173566	NUDT18	protein_coding	8	21966932	21964383	1413198936	blue	0.05	0.89	grey	0.211297	NA
ENSG00000260219	AC106782.2	lincRNA	16	30366762	30367848	2437276643	blue	0.05	0.86	grey	0.158923	NA
ENSG00000216895	AC009403.1	antisense_RNA	7	155437899	155403925	1388020634	blue	0.05	0.88	grey	0.120249	NA
ENSG00000240204	SMKR1	protein_coding	7	129142320	129152759	1361725055	blue	0.05	0.91	darkorange2	0.108031	0.862595
ENSG00000101213	PTK6	protein_coding	20	62168723	62159778	2777326299	blue	0.05	0.89	grey	0.106501	NA
ENSG00000079819	EPB41L2	protein_coding	6	131384462	131160487	1193073417	blue	0.05	0.88	royalblue	0.0899122	0.591781
ENSG00000226742	HSBP1L1	protein_coding	18	77724561	77730822	2655930280	blue	0.05	0.88	darkred	0.0769703	0.543081
ENSG00000244054	LINC00539	lincRNA	13	21872278	21878694	2103941183	blue	0.05	0.87	grey	0.076229	NA
ENSG00000090971	NAT14	protein_coding	19	55996371	55998935	2712069005	blue	0.05	0.87	grey	0.0719757	NA
ENSG00000223478	AL441992.1	antisense_RNA	9	131486724	131495473	1668996492	blue	0.05	0.88	grey	0.0710214	NA
ENSG00000108786	HSD17B1	protein_coding	17	40701232	40707231	2537845746	blue	0.05	0.9	grey	0.0709845	NA
ENSG00000200769	Y_RNA	misc_RNA	7	91831648	91831557	1324414383	blue	0.05	0.87	grey	0.066885	NA
ENSG00000125503	PPP1R12C	protein_coding	19	55628927	55602282	2711701561	blue	0.05	0.9	red	0.0570658	0.676157
ENSG00000158161	EYA3	protein_coding	1	28415207	28296855	28415207	blue	0.05	0.86	blue	0.056401	0.498719
ENSG00000254860	TMEM9B-AS1	antisense_RNA	11	8986222	8999074	1822985543	blue	0.05	0.89	grey	0.0559075	NA
ENSG00000242261	AC018635.1	processed_pseudogene	7	127946702	127947731	1360529437	blue	0.05	0.91	blue	0.051064	0.504697
ENSG00000232618	AL355304.1	lincRNA	6	143271348	143277783	1204960303	blue	0.05	0.9	grey	0.0338814	NA
ENSG00000130177	CDC16	protein_coding	13	115000362	115038198	2197069267	blue	0.05	0.86	grey	0.0290005	NA
ENSG00000197180	CH17-340M24.3	lincRNA	X	153656795	153656537	3031013467	blue	0.05	0.88	midnightblue	0.0254973	0.566735
ENSG00000215908	CROCCP2	transcribed_unprocessed_pseudogene	1	16971178	16944751	16971178	blue	0.05	0.87	grey	0.020491	NA
ENSG00000258391	RP11-58E21.5	lincRNA	14	50519629	50508361	2247668522	blue	0.05	0.87	grey	0.0143104	NA
ENSG00000266824	AC129492.4	lincRNA	17	8080130	8086130	2505224644	blue	0.05	0.9	grey	0.0098885	NA
ENSG00000134202	GSTM3	protein_coding	1	110284384	110276554	110284384	blue	0.05	0.9	white	0.00148784	0.953052
ENSG00000066230	SLC9A3	protein_coding	5	524447	473425	881525189	blue	0.05	0.86	grey	0.000285675	NA
ENSG00000183844	FAM3B	protein_coding	21	42676139	42729358	2820720763	blue	0.05	0.91	grey	-0.000283598	NA
ENSG00000186704	DTX2P1	transcribed_unprocessed_pseudogene	7	76607934	76673092	1309190669	blue	0.05	0.88	grey	-0.00853473	NA
ENSG00000146574	CCZ1B	protein_coding	7	6866401	6836440	1239449136	blue	0.05	0.9	grey	-0.0326245	NA
ENSG00000233937	AC008443.1	processed_transcript	5	180673523	180699168	1061674265	blue	0.05	0.91	grey	-0.0336338	NA
ENSG00000083123	BCKDHB	protein_coding	6	80816364	81055987	1142505319	blue	0.05	0.91	grey	-0.0438085	NA
ENSG00000236577	SNRPGP14	processed_pseudogene	13	50063106	50063500	2132132011	blue	0.05	0.87	grey	-0.0502318	NA
ENSG00000231245	C1DP1	processed_pseudogene	10	32800665	32800264	1711417070	blue	0.05	0.89	grey	-0.0508316	NA
ENSG00000213084	AC008555.2	lincRNA	19	35343055	35343524	2691415689	blue	0.05	0.87	grey	-0.0606564	NA
ENSG00000248445	SEMA6A-AS1	antisense_RNA	5	115783243	115843972	996783985	blue	0.05	0.9	grey	-0.0830126	NA
ENSG00000245954	LINC02273	lincRNA	4	153021906	153025872	843160705	blue	0.05	0.89	cyan	-0.0848481	0.619048
ENSG00000199135	MIR101-1	miRNA	1	65524191	65524117	65524191	blue	0.05	0.87	pink	-0.0864509	0.771277
ENSG00000204428	LY6G5C	protein_coding	6	31651817	31644461	1093340772	blue	0.05	0.89	grey	-0.0938918	NA
ENSG00000227001	NBPF2P	unprocessed_pseudogene	1	21754460	21751118	21754460	blue	0.05	0.89	green	-0.095521	0.768116
ENSG00000117262	GPR89A	protein_coding	1	145827103	145764411	145827103	blue	0.05	0.89	cyan	-0.0988319	0.656746
ENSG00000140181	HERC2P2	transcribed_unprocessed_pseudogene	15	23378228	23282281	2327786753	blue	0.05	0.88	cyan	-0.111664	0.704365
ENSG00000230280	HNRNPA1P59	processed_pseudogene	1	202880940	202881859	202880940	blue	0.05	0.87	yellow	-0.117649	0.539683
ENSG00000181031	RPH3AL	protein_coding	17	236045	62293	2497380559	blue	0.05	0.87	turquoise	-0.118818	0.65025
ENSG00000251739	RNU6-1053P	snRNA	4	184627084	184627184	874765883	blue	0.05	0.89	yellow	-0.120221	0.548501
ENSG00000181523	SGSH	protein_coding	17	78194722	78180515	2575339236	blue	0.05	0.9	lightgreen	-0.130113	0.888462
ENSG00000170379	TCAF2	protein_coding	7	143318043	143427502	1375900778	blue	0.05	0.88	cyan	-0.136314	0.779762
ENSG00000135945	REV1	protein_coding	2	100106497	100016938	349306892	blue	0.05	0.91	orange	-0.144045	0.632432
ENSG00000211799	TRAV19	TR_V_gene	14	22475751	22476420	2219624644	blue	0.05	0.88	darkgreen	-0.154698	0.723596
ENSG00000183628	DGCR6	protein_coding	22	18893541	18901751	2845012099	blue	0.05	0.9	midnightblue	-0.156465	0.728953
ENSG00000230071	RPL4P6	processed_pseudogene	22	40984007	40982710	2867102565	blue	0.05	0.9	grey	-0.18253	NA
ENSG00000099810	MTAP	protein_coding	9	21802542	21932738	1559312310	blue	0.05	0.9	magenta	-0.18866	0.846847
ENSG00000229874	RP11-312O7.2	antisense	1	206137828	206135293	206137828	blue	0.05	0.88	darkred	-0.188856	0.815927
ENSG00000152256	PDK1	protein_coding	2	173420101	173489823	422620496	blue	0.05	0.88	skyblue	-0.205666	0.947059
ENSG00000110888	CAPRIN2	protein_coding	12	30907885	30862486	1979189018	blue	0.05	0.89	yellow	-0.230494	0.865961
ENSG00000067646	ZFY	protein_coding	Y	2803112	2850547	3035409751	blue	0.05	0.9	orangered4	-0.342633	0.779412
ENSG00000215580	BCORP1	transcribed_unprocessed_pseudogene	Y	21665039	21617317	3054271678	blue	0.05	0.89	orangered4	-0.446939	0.941176
ENSG00000145545	SRD5A1	protein_coding	5	6633456	6669675	887634198	blue	0.04	0.92	paleturquoise	0.214416	0.40625
ENSG00000246089	AC016065.1	antisense_RNA	8	6264663	6261072	1397496667	blue	0.04	0.93	grey	0.134637	NA
ENSG00000260318	COX6CP1	processed_pseudogene	16	11997994	11997780	2418907875	blue	0.04	0.92	greenyellow	0.118765	0.883516
ENSG00000252356	SNORD112	snoRNA	19	42648277	42648206	2698720911	blue	0.04	0.93	lightcyan	0.109925	0.607692
ENSG00000212493	SNORD19	snoRNA	3	52723264	52723331	544954443	blue	0.04	0.93	grey	0.0875712	NA
ENSG00000252645	RNU7-111P	snRNA	15	90440808	90440869	2394849333	blue	0.04	0.91	grey	0.0866562	NA
ENSG00000240344	PPIL3	protein_coding	2	201754026	201735630	450954421	blue	0.04	0.94	tan	0.077333	0.508751
ENSG00000229472	RP1-64K7.4	antisense	20	32668955	32669754	2747826531	blue	0.04	0.92	grey	0.073559	NA
ENSG00000197766	CFD	protein_coding	19	859453	863569	2656932087	blue	0.04	0.94	grey	0.0704354	NA
ENSG00000122543	OCM	protein_coding	7	5919458	5925993	1238502193	blue	0.04	0.93	grey	0.0677105	NA
ENSG00000258289	CHURC1	protein_coding	14	65381079	65411309	2262529972	blue	0.04	0.93	grey	0.0604014	NA
ENSG00000229111	MED4-AS1	antisense_RNA	13	48651273	48654127	2130720178	blue	0.04	0.93	grey	0.0559918	NA
ENSG00000237471	AC073115.2	lincRNA	7	46009256	46019790	1278591991	blue	0.04	0.94	grey	0.0510379	NA
ENSG00000251991	RNU7-49P	snRNA	11	14500438	14500499	1828499759	blue	0.04	0.91	grey	0.0424163	NA
ENSG00000232218	AL021937.2	unprocessed_pseudogene	22	32782655	32782855	2858901213	blue	0.04	0.91	grey	0.0386387	NA
ENSG00000128283	CDC42EP1	protein_coding	22	37956454	37965412	2864075012	blue	0.04	0.94	grey	0.0367606	NA
ENSG00000200152	RNU6-216P	snRNA	11	74679337	74679234	1888678658	blue	0.04	0.94	grey	0.0252524	NA
ENSG00000265665	AC008391.1	miRNA	5	55752965	55752865	936753707	blue	0.04	0.92	grey	0.0251546	NA
ENSG00000237133	AC020594.1	antisense_RNA	2	33788614	33780114	282989009	blue	0.04	0.91	grey	0.0104193	NA
ENSG00000200013	RNU6-623P	snRNA	17	58739798	58739694	2555884312	blue	0.04	0.93	grey	-0.0197343	NA
ENSG00000145214	DGKQ	protein_coding	4	980683	952675	691119482	blue	0.04	0.92	midnightblue	-0.0285795	0.620123
ENSG00000116237	ICMT	protein_coding	1	6296032	6281252	6296032	blue	0.04	0.94	grey	-0.0293567	NA
ENSG00000225138	SLC9A3-AS1	processed_transcript	5	478238	480999	881478980	blue	0.04	0.93	grey	-0.0330613	NA
ENSG00000145730	PAM	protein_coding	5	102089685	102366809	983090427	blue	0.04	0.94	grey	-0.0492562	NA
ENSG00000174652	ZNF266	protein_coding	19	9546254	9523272	2665618888	blue	0.04	0.93	grey	-0.0555746	NA
ENSG00000099999	RNF215	protein_coding	22	30817760	30773808	2856936318	blue	0.04	0.94	greenyellow	-0.0568605	0.934066
ENSG00000263350	RP11-13N13.2	lincRNA	18	19210099	19213485	2597415818	blue	0.04	0.93	pink	-0.0911066	0.784574
ENSG00000266471	MIR4458	miRNA	5	8461038	8461112	889461780	blue	0.04	0.92	green	-0.0915611	0.748792
ENSG00000136143	SUCLA2	protein_coding	13	48612125	48510622	2130681030	blue	0.04	0.92	grey	-0.0951134	NA
ENSG00000185838	GNB1L	protein_coding	22	19842462	19770747	2845961020	blue	0.04	0.92	grey	-0.105102	NA
ENSG00000167625	ZNF526	protein_coding	19	42724492	42732353	2698797126	blue	0.04	0.94	green	-0.128006	0.884058
ENSG00000155070	UNC93B2	processed_pseudogene	7	6899461	6895116	1239482196	blue	0.04	0.93	orange	-0.139007	0.627027
ENSG00000180423	HARBI1	protein_coding	11	46639459	46624411	1860638780	blue	0.04	0.92	orange	-0.151108	0.643243
ENSG00000264290	AC104564.4	sense_intronic	17	27896598	27897537	2525041112	blue	0.04	0.94	magenta	-0.161969	0.776276
ENSG00000207280	SNORD20	snoRNA	2	232321234	232321155	481521629	blue	0.04	0.94	black	-0.165174	0.910769
ENSG00000101624	CEP76	protein_coding	18	12702776	12661832	2590908495	blue	0.04	0.92	orange	-0.170874	0.735135
ENSG00000198692	EIF1AY	protein_coding	Y	22737611	22755040	3055344250	blue	0.04	0.91	orangered4	-0.364488	0.794118
ENSG00000260197	AC010889.1	lincRNA	Y	21856492	21853827	3054463131	blue	0.04	0.92	orangered4	-0.422746	0.911765
ENSG00000265458	AC132938.3	antisense_RNA	17	80416397	80412149	2577560911	blue	0.03	0.96	grey	0.242162	NA
ENSG00000197982	C1orf122	protein_coding	1	38272651	38275126	38272651	blue	0.03	0.95	midnightblue	0.148775	0.50308
ENSG00000100362	PVALB	protein_coding	22	37215523	37196728	2863334081	blue	0.03	0.95	darkolivegreen	0.143809	0.916667
ENSG00000186153	WWOX	protein_coding	16	78133310	79246564	2485043191	blue	0.03	0.95	darkred	0.132412	0.458225
ENSG00000242498	ARPIN	protein_coding	15	90456188	90443159	2394864713	blue	0.03	0.96	grey	0.079065	NA
ENSG00000249572	AC034231.1	antisense_RNA	5	33440725	33424131	914441467	blue	0.03	0.96	grey	0.0473673	NA
ENSG00000124224	PPP4R1L	transcribed_unprocessed_pseudogene	20	56884495	56806188	2772042071	blue	0.03	0.95	grey	0.0406944	NA
ENSG00000211451	GNRHR2	transcribed_unitary_pseudogene	1	145516076	145509752	145516076	blue	0.03	0.96	grey	0.0363874	NA
ENSG00000251867	AC009812.1	antisense_RNA	8	81396918	81396824	1472628922	blue	0.03	0.95	grey	-0.00612918	NA
ENSG00000105447	GRWD1	protein_coding	19	48949030	48957164	2705021664	blue	0.03	0.95	turquoise	-0.0144504	0.519199
ENSG00000178381	ZFAND2A	protein_coding	7	1200395	1191707	1233783130	blue	0.03	0.95	grey	-0.0265563	NA
ENSG00000230069	LRRC37A15P	processed_pseudogene	4	103651878	103648431	793790677	blue	0.03	0.95	grey	-0.0403705	NA
ENSG00000267174	AC011472.2	3prime_overlapping_ncRNA	19	11435117	11411453	2667507751	blue	0.03	0.96	grey	-0.052935	NA
ENSG00000265399	AP005329.2	antisense_RNA	18	3190395	3247275	2581396114	blue	0.03	0.96	grey	-0.062357	NA
ENSG00000252821	RNU6-388P	snRNA	7	33041666	33041562	1265624401	blue	0.03	0.95	grey	-0.0990394	NA
ENSG00000255857	PXN-AS1	antisense_RNA	12	120639094	120650941	2068920227	blue	0.03	0.95	turquoise	-0.115561	0.639399
ENSG00000235677	NPM1P26	processed_pseudogene	10	98319942	98320679	1776936347	blue	0.03	0.95	yellow	-0.152414	0.661376
ENSG00000133627	ACTR3B	protein_coding	7	152456834	152552463	1385039569	blue	0.02	0.98	violet	0.158945	0.906832
ENSG00000167720	SRR	protein_coding	17	2206677	2228554	2499351191	blue	0.02	0.98	grey	0.121287	NA
ENSG00000252416	RNU6-885P	snRNA	10	43327998	43327895	1721944403	blue	0.02	0.98	darkred	0.117773	0.498695
ENSG00000206920	RNY1P6	misc_RNA	13	52160668	52160560	2134229573	blue	0.02	0.97	grey	0.0666025	NA
ENSG00000227495	AC004771.1	antisense_RNA	17	4923388	4922509	2502067902	blue	0.02	0.96	grey	0.0615319	NA
ENSG00000124257	NEURL2	protein_coding	20	44519926	44517264	2759677502	blue	0.02	0.97	grey	0.0584086	NA
ENSG00000201830	Y_RNA	misc_RNA	9	100677972	100678078	1638187740	blue	0.02	0.98	grey	0.0542683	NA
ENSG00000179051	RCC2	protein_coding	1	17766220	17733256	17766220	blue	0.02	0.97	blue	0.0542567	0.501281
ENSG00000211854	TRAJ35	TR_J_gene	14	22975629	22975687	2220124522	blue	0.02	0.98	grey	0.028034	NA
ENSG00000200033	RNU6-403P	snRNA	1	222010779	222010676	222010779	blue	0.02	0.97	grey	0.027409	NA
ENSG00000213953	AC018867.2	protein_coding	2	187361840	187365393	436562235	blue	0.02	0.96	grey	0.0193793	NA
ENSG00000167618	LAIR2	protein_coding	19	55009100	55021897	2711081734	blue	0.02	0.97	grey	0.00609346	NA
ENSG00000226970	AL450063.1	processed_pseudogene	1	84710017	84710260	84710017	blue	0.02	0.98	grey	-0.0294006	NA
ENSG00000252274	SCARNA24	scaRNA	17	70815111	70814975	2567959625	blue	0.02	0.96	grey	-0.0362277	NA
ENSG00000243698	RP11-574K11.18	processed_transcript	10	75571556	75570442	1754187961	blue	0.02	0.96	grey	-0.0485563	NA
ENSG00000261490	AC005674.2	sense_overlapping	4	10074643	10069713	700213442	blue	0.02	0.98	grey	-0.0593731	NA
ENSG00000226824	AC006001.2	sense_intronic	7	66119525	66134842	1298702260	blue	0.02	0.97	green	-0.0944394	0.763285
ENSG00000258944	AC004846.2	antisense_RNA	14	73740789	73738890	2270889682	blue	0.02	0.97	cyan	-0.0968121	0.646825
ENSG00000221994	ZNF630	protein_coding	X	47931025	47842756	2925287697	blue	0.02	0.97	grey	-0.0977137	NA
ENSG00000241269	AC093620.1	antisense_RNA	7	5459458	5460398	1238042193	blue	0.02	0.97	magenta	-0.151682	0.747748
ENSG00000212673	AL136115.1	lincRNA	1	32379174	32380745	32379174	blue	0.02	0.98	black	-0.165617	0.913846
ENSG00000176170	SPHK1	protein_coding	17	74372665	74383941	2571517179	blue	0.02	0.97	grey60	-0.18538	0.7806
ENSG00000163611	SPICE1	protein_coding	3	113234034	113161565	605465213	blue	0.02	0.96	yellow	-0.277189	0.961199
ENSG00000106477	CEP41	protein_coding	7	130082274	130036375	1362665009	blue	0.02	0.97	steelblue	-0.320829	0.982759
ENSG00000012817	KDM5D	protein_coding	Y	21906825	21865751	3054513464	blue	0.02	0.98	orangered4	-0.381285	0.852941
ENSG00000243417	AC023424.2	processed_pseudogene	4	153473516	153472429	843612315	blue	0.01	0.99	grey	0.14434	NA
ENSG00000230735	AC093423.2	sense_intronic	1	90095284	90141945	90095284	blue	0.01	0.98	grey	0.10674	NA
ENSG00000110074	FOXRED1	protein_coding	11	126138950	126148026	1940138271	blue	0.01	0.98	darkred	0.101768	0.523499
ENSG00000251911	SNORD112	snoRNA	7	104611734	104611805	1337194469	blue	0.01	0.99	grey	0.0263891	NA
ENSG00000207151	Y_RNA	misc_RNA	X	11134313	11134212	2888490985	blue	0.01	0.99	grey	0.0248225	NA
ENSG00000253540	FAM86HP	transcribed_unprocessed_pseudogene	3	129830315	129817935	622061494	blue	0.01	0.99	grey	0.0228102	NA
ENSG00000188681	TEKT4P2	transcribed_unprocessed_pseudogene	21	9968585	9907190	2788013209	blue	0.01	0.99	lightgreen	-0.0739723	0.757692
ENSG00000079691	CARMIL1	protein_coding	6	25279306	25620758	1086968261	blue	0.01	0.99	green	-0.0931963	0.758454
ENSG00000211855	TRAJ34	TR_J_gene	14	22976651	22976708	2220125544	blue	0.01	0.99	sienna3	-0.117735	0.922535
ENSG00000253203	GUSBP3	transcribed_unprocessed_pseudogene	5	69006341	68790040	950007083	blue	0	0.99	grey	-0.0497266	NA
ENSG00000064687	ABCA7	protein_coding	19	1040102	1065571	2657112736	blue	0	0.99	grey	-0.0636141	NA
ENSG00000164308	ERAP2	protein_coding	5	96211643	96255420	977212385	blue	0	0.99	darkgreen	-0.133889	0.685393
ENSG00000108395	TRIM37	protein_coding	17	57184282	57059999	2554328796	blue	0	1	pink	-0.138643	0.906915
ENSG00000132436	FIGNL1	protein_coding	7	50518088	50511831	1283100823	blue	0	0.99	yellow	-0.139575	0.622575
ENSG00000204618	RNF39	protein_coding	6	30043664	30038043	1091732619	blue	-0.01	1	grey	0.129361	NA
ENSG00000158623	COPG2	protein_coding	7	130353598	130146089	1362936333	blue	-0.01	1	tan	0.0689434	0.515753
ENSG00000250138	AC139495.3	unprocessed_pseudogene	5	68927790	68932312	949928532	blue	-0.02	1	darkred	-0.126959	0.627937
ENSG00000131002	TXLNGY	transcribed_unprocessed_pseudogene	Y	21729199	21768160	3054335838	blue	-0.05	1	orangered4	-0.44143	0.926471
ENSG00000096746	HNRNPH3	protein_coding	10	70090931	70102948	1748707336	brown	0.65	0	turquoise	-0.395817	0.997496
ENSG00000122566	HNRNPA2B1	protein_coding	7	26241149	26229547	1258823884	brown	0.64	0	saddlebrown	0.246681	0.396011
ENSG00000115540	MOB4	protein_coding	2	198380295	198418423	447580690	brown	0.61	0	turquoise	-0.399613	0.998331
ENSG00000136888	ATP6V1G1	protein_coding	9	117350026	117360653	1654859794	brown	0.6	0	lightyellow	0.60852	0.0058997
ENSG00000134049	IER3IP1	protein_coding	18	44702745	44681413	2622908464	brown	0.6	0	lightyellow	0.532575	0.0501475
ENSG00000162385	MAGOH	protein_coding	1	53704282	53692564	53704282	brown	0.58	0.01	lightyellow	0.576585	0.020649
ENSG00000204899	MZT1	protein_coding	13	73301825	73282495	2155370730	brown	0.56	0.01	lightyellow	0.515957	0.0560472
ENSG00000169045	HNRNPH1	protein_coding	5	179061785	179041179	1060062527	brown	0.56	0.01	saddlebrown	0.235194	0.433048
ENSG00000178988	MRFAP1L1	protein_coding	4	6711607	6709428	696850406	brown	0.56	0.01	turquoise	-0.348927	0.994157
ENSG00000115446	UNC50	protein_coding	2	99225042	99234978	348425437	brown	0.52	0.01	turquoise	-0.31947	0.989983
ENSG00000156976	EIF4A2	protein_coding	3	186500994	186507689	678732173	brown	0.51	0.01	turquoise	-0.353553	0.995826
ENSG00000100632	ERH	protein_coding	14	69865344	69846848	2267014237	brown	0.5	0.01	lightyellow	0.590317	0.0176991
ENSG00000000419	DPM1	protein_coding	20	49575092	49551404	2764732668	brown	0.5	0.01	lightyellow	0.572927	0.0265487
ENSG00000164548	TRA2A	protein_coding	7	23571660	23544399	1256154395	brown	0.5	0.01	brown	0.459354	0.0698324
ENSG00000109445	ZNF330	protein_coding	4	142142041	142155851	832280840	brown	0.5	0.01	turquoise	-0.262138	0.952421
ENSG00000152795	HNRNPDL	protein_coding	4	83351294	83343717	773490093	brown	0.49	0.02	saddlebrown	0.0904797	0.703704
ENSG00000168303	MPLKIP	protein_coding	7	40174258	40172342	1272756993	brown	0.48	0.02	lightyellow	0.451245	0.106195
ENSG00000110696	C11orf58	protein_coding	11	16634679	16778649	1830634000	brown	0.48	0.02	lightyellow	0.369387	0.235988
ENSG00000110429	FBXO3	protein_coding	11	33796089	33762485	1847795410	brown	0.48	0.02	black	-0.164286	0.907692
ENSG00000165389	SPTSSA	protein_coding	14	34931562	34901995	2232080455	brown	0.47	0.02	lightyellow	0.374871	0.218289
ENSG00000153037	SRP19	protein_coding	5	112196885	112228776	993197627	brown	0.47	0.02	turquoise	-0.269846	0.957429
ENSG00000125944	HNRNPR	protein_coding	1	23670829	23630264	23670829	brown	0.47	0.02	turquoise	-0.338754	0.992487
ENSG00000143742	SRP9	protein_coding	1	225965531	225978168	225965531	brown	0.46	0.02	lightyellow	0.471916	0.0943953
ENSG00000136527	TRA2B	protein_coding	3	185655924	185633694	677887103	brown	0.46	0.03	red	0.27576	0.300712
ENSG00000120948	TARDBP	protein_coding	1	11072414	11085796	11072414	brown	0.46	0.02	lightcyan	-0.276362	0.923077
ENSG00000107164	FUBP3	protein_coding	9	133454352	133513739	1670964120	brown	0.45	0.03	blue	0.343625	0.088813
ENSG00000100650	SRSF5	protein_coding	14	70193617	70238722	2267342510	brown	0.45	0.03	saddlebrown	0.193481	0.564103
ENSG00000143727	ACP1	protein_coding	2	264140	278283	249464535	brown	0.45	0.03	turquoise	-0.274001	0.963272
ENSG00000128609	NDUFA5	protein_coding	7	123198309	123177051	1355781044	brown	0.44	0.03	lightyellow	0.488795	0.0737463
ENSG00000116030	SUMO1	protein_coding	2	203103331	203070903	452303726	brown	0.44	0.04	lightyellow	0.46106	0.100295
ENSG00000119048	UBE2B	protein_coding	5	133706870	133727683	1014707612	brown	0.44	0.04	lightyellow	0.407632	0.174041
ENSG00000139921	TMX1	protein_coding	14	51706880	51722759	2248855773	brown	0.44	0.03	lightyellow	0.368859	0.238938
ENSG00000113583	C5orf15	protein_coding	5	133304478	133291201	1014305220	brown	0.44	0.03	darkred	0.288373	0.173629
ENSG00000137955	RABGGTB	protein_coding	1	76251879	76260764	76251879	brown	0.44	0.03	black	-0.218599	0.966154
ENSG00000101166	PRELID3B	protein_coding	20	57617964	57608200	2772775540	brown	0.44	0.04	turquoise	-0.247096	0.935726
ENSG00000187866	FAM122A	protein_coding	9	71394964	71398609	1608904732	brown	0.44	0.03	turquoise	-0.293153	0.973289
ENSG00000101843	PSMD10	protein_coding	X	107334848	107327437	2984691520	brown	0.44	0.04	turquoise	-0.3016	0.980801
ENSG00000099246	RAB18	protein_coding	10	27793197	27831143	1706409602	brown	0.44	0.03	tan	-0.424298	0.968495
ENSG00000188612	SUMO2	protein_coding	17	73179078	73163408	2570323592	brown	0.43	0.04	lightyellow	0.54737	0.0442478
ENSG00000075336	TIMM21	protein_coding	18	71815746	71826197	2650021465	brown	0.43	0.04	turquoise	-0.209622	0.880634
ENSG00000164983	TMEM65	protein_coding	8	125384933	125324231	1516616937	brown	0.43	0.04	darkred	-0.31556	0.946475
ENSG00000134996	OSTF1	protein_coding	9	77703459	77762181	1615213227	brown	0.43	0.04	turquoise	-0.407762	0.999165
ENSG00000181061	HIGD1A	protein_coding	3	42846023	42798669	535077202	brown	0.42	0.05	lightyellow	0.606994	0.00884956
ENSG00000182004	SNRPE	protein_coding	1	203830731	203839678	203830731	brown	0.42	0.04	lightyellow	0.604788	0.0117994
ENSG00000166797	FAM96A	protein_coding	15	64386217	64364758	2368794742	brown	0.42	0.04	lightyellow	0.495873	0.0678466
ENSG00000204370	SDHD	protein_coding	11	111957497	111990353	1925956818	brown	0.42	0.05	lightyellow	0.40724	0.176991
ENSG00000214753	HNRNPUL2	protein_coding	11	62494821	62480102	1876494142	brown	0.42	0.05	magenta	0.319199	0.118619
ENSG00000115875	SRSF7	protein_coding	2	38978636	38970741	288179031	brown	0.42	0.05	red	0.221342	0.427046
ENSG00000159596	TMEM69	protein_coding	1	46152886	46160115	46152886	brown	0.42	0.05	turquoise	-0.293423	0.974124
ENSG00000172115	CYCS	protein_coding	7	25164980	25159710	1257747715	brown	0.41	0.06	lightyellow	0.550216	0.0412979
ENSG00000173418	NAA20	protein_coding	20	19997760	20014299	2735155336	brown	0.41	0.05	lightyellow	0.484363	0.0855457
ENSG00000162961	DPY30	protein_coding	2	32264881	32092878	281465276	brown	0.41	0.05	lightyellow	0.451204	0.109145
ENSG00000197223	C1D	protein_coding	2	68338080	68268262	317538475	brown	0.41	0.06	lightyellow	0.440659	0.132743
ENSG00000106615	RHEB	protein_coding	7	151217206	151163098	1383799941	brown	0.41	0.05	lightyellow	0.403267	0.182891
ENSG00000163738	MTHFD2L	protein_coding	4	74979891	75168816	765118690	brown	0.41	0.06	lightyellow	0.313825	0.371681
ENSG00000108946	PRKAR1A	protein_coding	17	66409764	66547460	2563554278	brown	0.41	0.06	saddlebrown	0.304139	0.310541
ENSG00000105829	BET1	protein_coding	7	93633694	93592074	1326216429	brown	0.41	0.05	lightyellow	0.301916	0.439528
ENSG00000126945	HNRNPH2	protein_coding	X	100663283	100669121	2978019955	brown	0.41	0.06	saddlebrown	0.16883	0.615385
ENSG00000121022	COPS5	protein_coding	8	67996018	67955314	1459228022	brown	0.41	0.06	turquoise	-0.273064	0.961603
ENSG00000170791	CHCHD7	protein_coding	8	57124245	57131357	1448356249	brown	0.41	0.06	turquoise	-0.273186	0.962437
ENSG00000117751	PPP1R8	protein_coding	1	28157289	28178187	28157289	brown	0.41	0.06	turquoise	-0.28632	0.96828
ENSG00000143256	PFDN2	protein_coding	1	161087901	161070346	161087901	brown	0.4	0.07	lightyellow	0.445576	0.115044
ENSG00000119707	RBM25	protein_coding	14	73525144	73588122	2270674037	brown	0.4	0.07	saddlebrown	0.381951	0.190883
ENSG00000138668	HNRNPD	protein_coding	4	83295656	83273651	773434455	brown	0.4	0.07	blue	0.357926	0.0734415
ENSG00000135211	TMEM60	protein_coding	7	77427897	77423045	1310010632	brown	0.4	0.07	midnightblue	0.208846	0.412731
ENSG00000135316	SYNCRIP	protein_coding	6	86353510	86267696	1148042465	brown	0.4	0.07	magenta	0.198071	0.340841
ENSG00000134970	TMED7	protein_coding	5	114968689	114949205	995969431	brown	0.4	0.07	black	0.072784	0.784615
ENSG00000117906	RCN2	protein_coding	15	77223960	77242601	2381632485	brown	0.4	0.07	turquoise	-0.204226	0.867279
ENSG00000068697	LAPTM4A	protein_coding	2	20251789	20232411	269452184	brown	0.4	0.06	darkred	-0.270376	0.916449
ENSG00000154473	BUB3	protein_coding	10	124913793	124924886	1803530198	brown	0.4	0.07	turquoise	-0.290971	0.970785
ENSG00000118418	HMGN3	protein_coding	6	79944406	79910962	1141633361	brown	0.4	0.06	turquoise	-0.292121	0.971619
ENSG00000165119	HNRNPK	protein_coding	9	86595569	86582998	1624105337	brown	0.4	0.07	turquoise	-0.301722	0.981636
ENSG00000177917	ARL6IP6	protein_coding	2	153574407	153617688	402774802	brown	0.39	0.08	lightyellow	0.370497	0.233038
ENSG00000100941	PNN	protein_coding	14	39644387	39652422	2236793280	brown	0.39	0.08	saddlebrown	0.369462	0.210826
ENSG00000144048	DUSP11	protein_coding	2	74007284	73989311	323207679	brown	0.39	0.08	lightyellow	0.367608	0.244838
ENSG00000123595	RAB9A	protein_coding	X	13707244	13728625	2891063916	brown	0.39	0.08	brown	0.338709	0.223464
ENSG00000138032	PPM1B	protein_coding	2	44395108	44471523	293595503	brown	0.39	0.08	saddlebrown	0.231674	0.447293
ENSG00000137504	CREBZF	protein_coding	11	85393951	85370752	1899393272	brown	0.39	0.08	saddlebrown	0.214577	0.51567
ENSG00000131876	SNRPA1	protein_coding	15	101835487	101821715	2406244012	brown	0.39	0.08	turquoise	-0.297998	0.978297
ENSG00000125629	INSIG2	protein_coding	2	118846028	118868573	368046423	brown	0.39	0.08	turquoise	-0.303891	0.982471
ENSG00000111726	CMAS	protein_coding	12	22199108	22218608	1970480241	brown	0.39	0.08	turquoise	-0.380141	0.996661
ENSG00000155115	GTF3C6	protein_coding	6	111279763	111289093	1172968718	brown	0.38	0.08	lightyellow	0.309561	0.40118
ENSG00000157869	RAB28	protein_coding	4	13485989	13362978	703624788	brown	0.38	0.09	lightyellow	0.307158	0.410029
ENSG00000186767	SPIN4	protein_coding	X	62571223	62567107	2939927895	brown	0.38	0.09	lightyellow	0.231026	0.628319
ENSG00000255302	EID1	protein_coding	15	49170083	49172380	2353578608	brown	0.38	0.09	turquoise	-0.306626	0.98414
ENSG00000132467	UTP3	protein_coding	4	71554196	71556267	761692995	brown	0.37	0.09	brown	0.473362	0.0586592
ENSG00000141682	PMAIP1	protein_coding	18	57567180	57571538	2635772899	brown	0.37	0.1	brown	0.414309	0.114525
ENSG00000131795	RBM8A	protein_coding	1	145507598	145511444	145507598	brown	0.37	0.09	lightyellow	0.367577	0.247788
ENSG00000186298	PPP1CC	protein_coding	12	111180744	111157485	2059461877	brown	0.37	0.09	paleturquoise	0.256842	0.3375
ENSG00000136450	SRSF1	protein_coding	17	56084707	56080854	2553229221	brown	0.37	0.09	saddlebrown	0.231451	0.450142
ENSG00000170144	HNRNPA3	protein_coding	2	178077291	178086111	427277686	brown	0.37	0.09	saddlebrown	0.196303	0.555556
ENSG00000050130	JKAMP	protein_coding	14	59951161	59971429	2257100054	brown	0.37	0.09	turquoise	-0.221703	0.904841
ENSG00000128699	ORMDL1	protein_coding	2	190649097	190635049	439849492	brown	0.37	0.09	turquoise	-0.287749	0.969115
ENSG00000109270	LAMTOR3	protein_coding	4	100815647	100799493	790954446	brown	0.36	0.1	lightyellow	0.509856	0.0619469
ENSG00000165506	DNAAF2	protein_coding	14	50101948	50091892	2247250841	brown	0.36	0.1	brown	0.452981	0.0782123
ENSG00000150459	SAP18	protein_coding	13	21714653	21723221	2103783558	brown	0.36	0.11	lightyellow	0.396594	0.185841
ENSG00000038274	MAT2B	protein_coding	5	162930120	162946342	1043930862	brown	0.36	0.1	darkred	0.37019	0.10705
ENSG00000086666	ZFAND6	protein_coding	15	80351910	80430735	2384760435	brown	0.36	0.11	lightyellow	0.350777	0.286136
ENSG00000162604	TM2D1	protein_coding	1	62191095	62146717	62191095	brown	0.36	0.11	lightyellow	0.331341	0.336283
ENSG00000124596	OARD1	protein_coding	6	41065526	41001366	1102754481	brown	0.36	0.1	lightyellow	0.311681	0.380531
ENSG00000109534	GAR1	protein_coding	4	110736666	110745893	800875465	brown	0.36	0.1	lightyellow	0.267783	0.536873
ENSG00000112081	SRSF3	protein_coding	6	36562145	36571209	1098251100	brown	0.36	0.11	purple	0.209814	0.465553
ENSG00000183891	TTC32	protein_coding	2	20101747	20096404	269302142	brown	0.36	0.1	purple	0.122905	0.676409
ENSG00000170584	NUDCD2	protein_coding	5	162887146	162880494	1043887888	brown	0.36	0.1	turquoise	-0.240798	0.929883
ENSG00000072849	DERL2	protein_coding	17	5390131	5374571	2502534645	brown	0.36	0.1	turquoise	-0.296435	0.976628
ENSG00000166710	B2M	protein_coding	15	45003675	45011075	2349412200	brown	0.35	0.11	lightyellow	0.486246	0.0766962
ENSG00000105617	LENG1	protein_coding	19	54663620	54658899	2710736254	brown	0.35	0.12	brown	0.47052	0.0614525
ENSG00000127922	SEM1	protein_coding	7	96339203	96110938	1328921938	brown	0.35	0.11	lightyellow	0.444674	0.120944
ENSG00000150316	CWC15	protein_coding	11	94706776	94695787	1908706097	brown	0.35	0.11	lightyellow	0.424638	0.156342
ENSG00000161547	SRSF2	protein_coding	17	74733456	74730197	2571877970	brown	0.35	0.12	saddlebrown	0.399434	0.162393
ENSG00000177879	AP3S1	protein_coding	5	115177178	115249778	996177920	brown	0.35	0.12	lightyellow	0.394336	0.188791
ENSG00000183340	JRKL	protein_coding	11	96123153	96240738	1910122474	brown	0.35	0.12	red	0.346581	0.19573
ENSG00000198783	ZNF830	protein_coding	17	33288549	33290205	2530433063	brown	0.35	0.13	brown	0.302406	0.307263
ENSG00000164040	PGRMC2	protein_coding	4	129209984	129190392	819348783	brown	0.35	0.12	blue	0.289691	0.130658
ENSG00000023041	ZDHHC6	protein_coding	10	114206672	114190058	1792823077	brown	0.35	0.11	red	0.226414	0.411032
ENSG00000134884	ARGLU1	protein_coding	13	107220512	107194021	2189289417	brown	0.35	0.11	saddlebrown	0.191818	0.569801
ENSG00000151247	EIF4E	protein_coding	4	99851788	99792835	789990587	brown	0.35	0.12	turquoise	-0.148046	0.734558
ENSG00000078140	UBE2K	protein_coding	4	39699664	39784412	729838463	brown	0.35	0.12	turquoise	-0.19196	0.838063
ENSG00000103769	RAB11A	protein_coding	15	66018392	66184329	2370426917	brown	0.35	0.12	turquoise	-0.223285	0.905676
ENSG00000138069	RAB1A	protein_coding	2	65357240	65297835	314557635	brown	0.35	0.11	turquoise	-0.297464	0.977462
ENSG00000168291	PDHB	protein_coding	3	58419584	58413357	550650763	brown	0.35	0.12	turquoise	-0.315093	0.986644
ENSG00000136897	MRPL50	protein_coding	9	104160896	104149915	1641670664	brown	0.34	0.13	brown	0.505372	0.0391061
ENSG00000120533	ENY2	protein_coding	8	110346553	110358182	1501578557	brown	0.34	0.13	lightyellow	0.428773	0.150442
ENSG00000177889	UBE2N	protein_coding	12	93836038	93799449	2042117171	brown	0.34	0.13	lightyellow	0.393219	0.19469
ENSG00000129084	PSMA1	protein_coding	11	14665181	14515329	1828664502	brown	0.34	0.13	lightyellow	0.285302	0.486726
ENSG00000226135	LYST-IT1	sense_intronic	1	235991238	235989882	235991238	brown	0.34	0.13	paleturquoise	0.276832	0.3
ENSG00000156642	NPTN	protein_coding	15	73926475	73852355	2378335000	brown	0.34	0.14	blue	0.248285	0.17848
ENSG00000153130	SCOC	protein_coding	4	141178440	141303710	831317239	brown	0.34	0.13	turquoise	-0.16701	0.784641
ENSG00000158092	NCK1	protein_coding	3	136581050	136668665	628812229	brown	0.34	0.13	turquoise	-0.235693	0.923205
ENSG00000164096	C4orf3	protein_coding	4	120225600	120218207	810364399	brown	0.34	0.13	turquoise	-0.237031	0.927379
ENSG00000143401	ANP32E	protein_coding	1	150208504	150190717	150208504	brown	0.34	0.13	turquoise	-0.247839	0.937396
ENSG00000163739	CXCL1	protein_coding	4	74735110	74736959	764873909	brown	0.33	0.15	brown	0.718691	0.00837989
ENSG00000167088	SNRPD1	protein_coding	18	19192228	19210344	2597397947	brown	0.33	0.15	lightyellow	0.461438	0.0973451
ENSG00000120656	TAF12	protein_coding	1	28969597	28915835	28969597	brown	0.33	0.14	lightyellow	0.430273	0.147493
ENSG00000108848	LUC7L3	protein_coding	17	48796905	48833574	2545941419	brown	0.33	0.15	saddlebrown	0.394002	0.17094
ENSG00000196636	SDHAF3	protein_coding	7	96745902	96811075	1329328637	brown	0.33	0.14	lightyellow	0.354098	0.277286
ENSG00000152904	GGPS1	protein_coding	1	235490665	235507847	235490665	brown	0.33	0.14	brown	0.343781	0.201117
ENSG00000113384	GOLPH3	protein_coding	5	32174456	32124810	913175198	brown	0.33	0.14	midnightblue	0.322866	0.246407
ENSG00000117614	SYF2	protein_coding	1	25558993	25549170	25558993	brown	0.33	0.15	lightyellow	0.313158	0.374631
ENSG00000100028	SNRPD3	protein_coding	22	24951471	25005947	2851070029	brown	0.33	0.15	lightyellow	0.303414	0.433628
ENSG00000180694	TMEM64	protein_coding	8	91803860	91634223	1483035864	brown	0.33	0.14	saddlebrown	0.227141	0.464387
ENSG00000136518	ACTL6A	protein_coding	3	179280668	179306196	671511847	brown	0.33	0.14	orange	-0.198101	0.827027
ENSG00000151657	KIN	protein_coding	10	7829990	7795188	1686446395	brown	0.33	0.15	turquoise	-0.229414	0.909015
ENSG00000129518	EAPP	protein_coding	14	35008916	34985135	2232157809	brown	0.33	0.15	turquoise	-0.248884	0.940735
ENSG00000214114	MYCBP	protein_coding	1	39347289	39328636	39347289	brown	0.33	0.14	turquoise	-0.285458	0.967446
ENSG00000101608	MYL12A	protein_coding	18	3247479	3256234	2581453198	brown	0.33	0.14	darkred	-0.291985	0.930809
ENSG00000136682	CBWD2	protein_coding	2	114195268	114253766	363395663	brown	0.32	0.16	paleturquoise	0.440315	0.08125
ENSG00000114491	UMPS	protein_coding	3	124449213	124464040	616680392	brown	0.32	0.16	brown	0.415435	0.111732
ENSG00000106399	RPA3	protein_coding	7	7758238	7676149	1240340973	brown	0.32	0.16	lightyellow	0.413981	0.168142
ENSG00000101138	CSTF1	protein_coding	20	54967427	54979518	2770125003	brown	0.32	0.16	brown	0.408793	0.122905
ENSG00000124380	SNRNP27	protein_coding	2	70120692	70132707	319321087	brown	0.32	0.15	lightyellow	0.311558	0.383481
ENSG00000136940	PDCL	protein_coding	9	125590910	125560668	1663100678	brown	0.32	0.16	lightyellow	0.303103	0.436578
ENSG00000133398	MED10	protein_coding	5	6378707	6371994	887379449	brown	0.32	0.15	lightyellow	0.284671	0.489676
ENSG00000163743	RCHY1	protein_coding	4	76439974	76404247	766578773	brown	0.32	0.16	red	0.256598	0.350534
ENSG00000158201	ABHD3	protein_coding	18	19284766	19230858	2597490485	brown	0.32	0.17	darkmagenta	-0.131332	0.991597
ENSG00000120333	MRPS14	protein_coding	1	174992561	174979925	174992561	brown	0.32	0.16	turquoise	-0.198891	0.858932
ENSG00000088035	ALG6	protein_coding	1	63833261	63904233	63833261	brown	0.32	0.16	turquoise	-0.26941	0.956594
ENSG00000150593	PDCD4	protein_coding	10	112631565	112659764	1791247970	brown	0.32	0.15	turquoise	-0.272302	0.959933
ENSG00000183291	SELENOF	protein_coding	1	87380107	87328132	87380107	brown	0.32	0.16	turquoise	-0.28034	0.964942
ENSG00000255112	CHMP1B	protein_coding	18	11851395	11854448	2590057114	brown	0.32	0.16	turquoise	-0.300554	0.979967
ENSG00000073756	PTGS2	protein_coding	1	186649559	186640923	186649559	brown	0.31	0.18	brown	0.764926	0.0027933
ENSG00000130066	SAT1	protein_coding	X	23801290	23804343	2901157962	brown	0.31	0.17	brown	0.493234	0.0446927
ENSG00000143933	CALM2	protein_coding	2	47403740	47272677	296604135	brown	0.31	0.18	lightyellow	0.440281	0.135693
ENSG00000142168	SOD1	protein_coding	21	33031935	33041244	2811076559	brown	0.31	0.18	lightyellow	0.41773	0.162242
ENSG00000160633	SAFB	protein_coding	19	5623046	5668489	2661695680	brown	0.31	0.17	magenta	0.393989	0.0660661
ENSG00000070831	CDC42	protein_coding	1	22379120	22419437	22379120	brown	0.31	0.18	lightyellow	0.393082	0.19764
ENSG00000096092	TMEM14A	protein_coding	6	52535907	52551386	1114224862	brown	0.31	0.17	lightyellow	0.356722	0.262537
ENSG00000139154	AEBP2	protein_coding	12	19556979	19873735	1967838112	brown	0.31	0.18	blue	0.354252	0.0768574
ENSG00000168301	KCTD6	protein_coding	3	58477841	58488087	550709020	brown	0.31	0.18	brown	0.341151	0.209497
ENSG00000137947	GTF2B	protein_coding	1	89357627	89318615	89357627	brown	0.31	0.19	lightyellow	0.308968	0.40708
ENSG00000169612	FAM103A1	protein_coding	15	83654959	83659809	2388063484	brown	0.31	0.17	lightyellow	0.298128	0.454277
ENSG00000077458	FAM76B	protein_coding	11	95523573	95502106	1909522894	brown	0.31	0.18	black	0.294761	0.384615
ENSG00000139233	LLPH	protein_coding	12	66524548	66516842	2014805681	brown	0.31	0.17	lightyellow	0.289961	0.474926
ENSG00000099783	HNRNPM	protein_coding	19	8509651	8553885	2664582285	brown	0.31	0.18	magenta	0.244481	0.238739
ENSG00000158435	CNOT11	protein_coding	2	101869264	101886778	351069659	brown	0.31	0.17	midnightblue	0.232573	0.379877
ENSG00000134453	RBM17	protein_coding	10	6130950	6159420	1684747355	brown	0.31	0.17	turquoise	-0.198629	0.856427
ENSG00000205208	C4orf46	protein_coding	4	159593407	159587831	849732206	brown	0.31	0.18	turquoise	-0.202146	0.863105
ENSG00000198612	COPS8	protein_coding	2	237993955	238009109	487194350	brown	0.31	0.18	turquoise	-0.231297	0.914858
ENSG00000126216	TUBGCP3	protein_coding	13	113242481	113139325	2195311386	brown	0.31	0.17	turquoise	-0.247646	0.936561
ENSG00000008324	SS18L2	protein_coding	3	42623332	42636606	534854511	brown	0.3	0.19	lightyellow	0.441421	0.126844
ENSG00000140307	GTF2A2	protein_coding	15	59949740	59930261	2364358265	brown	0.3	0.2	lightyellow	0.440948	0.129794
ENSG00000140319	SRP14	protein_coding	15	40331389	40327940	2344739914	brown	0.3	0.19	lightyellow	0.416994	0.165192
ENSG00000181284	TMEM102	protein_coding	17	7338762	7340998	2504483276	brown	0.3	0.19	brown	0.396498	0.142458
ENSG00000124193	SRSF6	protein_coding	20	42086568	42092245	2757244144	brown	0.3	0.19	brown	0.378497	0.178771
ENSG00000156928	MALSU1	protein_coding	7	23338358	23351348	1255921093	brown	0.3	0.19	lightyellow	0.332149	0.327434
ENSG00000069509	FUNDC1	protein_coding	X	44402247	44382885	2921758919	brown	0.3	0.19	lightyellow	0.311415	0.389381
ENSG00000137692	DCUN1D5	protein_coding	11	102962944	102932805	1916962265	brown	0.3	0.2	lightyellow	0.292266	0.471976
ENSG00000150756	FAM173B	protein_coding	5	10250009	10226442	891250751	brown	0.3	0.2	lightyellow	0.27448	0.516224
ENSG00000153485	TMEM251	protein_coding	14	93651296	93653434	2290800189	brown	0.3	0.2	midnightblue	0.260001	0.334702
ENSG00000155099	TMEM55A	protein_coding	8	92053292	92006024	1483285296	brown	0.3	0.19	cyan	0.209416	0.206349
ENSG00000119812	FAM98A	protein_coding	2	33824449	33808725	283024844	brown	0.3	0.2	blue	0.168313	0.318531
ENSG00000151881	TMEM267	protein_coding	5	43483995	43444354	924484737	brown	0.3	0.19	black	0.0497185	0.8
ENSG00000137575	SDCBP	protein_coding	8	59465483	59495419	1450697487	brown	0.3	0.2	turquoise	-0.251405	0.943239
ENSG00000058673	ZC3H11A	protein_coding	1	203764782	203823252	203764782	brown	0.3	0.2	yellow	-0.314405	0.9806
ENSG00000152147	GEMIN6	protein_coding	2	38978676	39009598	288179071	brown	0.29	0.22	brown	0.465942	0.0670391
ENSG00000147586	MRPS28	protein_coding	8	80942524	80830952	1472174528	brown	0.29	0.22	lightyellow	0.411706	0.171091
ENSG00000225973	PIGBOS1	protein_coding	15	55611359	55609382	2360019884	brown	0.29	0.21	brown	0.398157	0.136872
ENSG00000124802	EEF1E1	protein_coding	6	8102811	8073593	1069791766	brown	0.29	0.21	lightyellow	0.347767	0.297935
ENSG00000181631	P2RY13	protein_coding	3	151047336	151044100	643278515	brown	0.29	0.2	brown	0.333941	0.23743
ENSG00000104388	RAB2A	protein_coding	8	61429416	61536186	1452661420	brown	0.29	0.2	lightyellow	0.32796	0.339233
ENSG00000132341	RAN	protein_coding	12	131356424	131362223	2079637557	brown	0.29	0.22	lightyellow	0.32217	0.351032
ENSG00000134375	TIMM17A	protein_coding	1	201924619	201939789	201924619	brown	0.29	0.22	lightyellow	0.296094	0.460177
ENSG00000178307	TMEM11	protein_coding	17	21117937	21100593	2518262451	brown	0.29	0.21	darkred	0.209344	0.284595
ENSG00000162613	FUBP1	protein_coding	1	78444794	78409740	78444794	brown	0.29	0.22	black	0.168226	0.646154
ENSG00000120686	UFM1	protein_coding	13	38923986	38937140	2120992891	brown	0.29	0.22	black	0.158617	0.664615
ENSG00000183527	PSMG1	protein_coding	21	40555777	40546695	2818600401	brown	0.29	0.2	midnightblue	0.156405	0.492813
ENSG00000161057	PSMC2	protein_coding	7	102984701	103009842	1335567436	brown	0.29	0.21	turquoise	-0.132653	0.689482
ENSG00000111850	SMIM8	protein_coding	6	88032306	88052043	1149721261	brown	0.29	0.21	yellow	-0.135672	0.606702
ENSG00000129460	NGDN	protein_coding	14	23938897	23979071	2221087790	brown	0.29	0.21	turquoise	-0.141077	0.711185
ENSG00000148688	RPP30	protein_coding	10	92631473	92668312	1771247878	brown	0.29	0.21	black	-0.174762	0.923077
ENSG00000183513	COA5	protein_coding	2	99224978	99215773	348425373	brown	0.29	0.21	yellow	-0.18703	0.777778
ENSG00000136156	ITM2B	protein_coding	13	48807294	48837063	2130876199	brown	0.29	0.21	turquoise	-0.195748	0.851419
ENSG00000167699	GLOD4	protein_coding	17	685581	660337	2497830095	brown	0.29	0.22	turquoise	-0.210454	0.883973
ENSG00000134058	CDK7	protein_coding	5	68530668	68573250	949531410	brown	0.29	0.22	turquoise	-0.219748	0.900668
ENSG00000130254	SAFB2	protein_coding	19	5624057	5587010	2661696691	brown	0.28	0.24	magenta	0.486092	0.027027
ENSG00000241127	YAE1D1	protein_coding	7	39605975	39649919	1272188710	brown	0.28	0.23	brown	0.412114	0.117318
ENSG00000125870	SNRPB2	protein_coding	20	16710606	16722421	2731868182	brown	0.28	0.24	lightyellow	0.368093	0.241888
ENSG00000146386	ABRACL	protein_coding	6	139349819	139364439	1201038774	brown	0.28	0.24	lightyellow	0.36269	0.250737
ENSG00000176261	ZBTB8OS	protein_coding	1	33116504	33065773	33116504	brown	0.28	0.24	lightyellow	0.358077	0.259587
ENSG00000183808	RBM12B	protein_coding	8	94753245	94741584	1485985249	brown	0.28	0.23	brown	0.35716	0.192737
ENSG00000168216	LMBRD1	protein_coding	6	70507003	70385694	1132195958	brown	0.28	0.22	lightyellow	0.304478	0.427729
ENSG00000116473	RAP1A	protein_coding	1	112084840	112259313	112084840	brown	0.28	0.22	lightyellow	0.301239	0.442478
ENSG00000075089	ACTR6	protein_coding	12	100592900	100635643	2048874033	brown	0.28	0.23	red	0.249551	0.36121
ENSG00000163660	CCNL1	protein_coding	3	156878549	156864297	649109728	brown	0.28	0.24	purple	0.232859	0.402923
ENSG00000179476	C14orf28	protein_coding	14	45366498	45376460	2242515391	brown	0.28	0.23	red	0.209318	0.448399
ENSG00000080819	CPOX	protein_coding	3	98312567	98239976	590543746	brown	0.28	0.24	green	0.152248	0.497585
ENSG00000147162	OGT	protein_coding	X	70752933	70795747	2948109605	brown	0.28	0.24	purple	-0.0605395	0.770355
ENSG00000106591	MRPL32	protein_coding	7	42971799	42988557	1275554534	brown	0.28	0.23	yellow	-0.188293	0.781305
ENSG00000138764	CCNG2	protein_coding	4	78078304	78354542	768217103	brown	0.28	0.23	magenta	-0.191761	0.855856
ENSG00000170633	RNF34	protein_coding	12	121837844	121868389	2070118977	brown	0.28	0.24	turquoise	-0.212839	0.888147
ENSG00000102078	SLC25A14	protein_coding	X	129473874	129507335	3006830546	brown	0.28	0.23	turquoise	-0.220489	0.901503
ENSG00000164219	PGGT1B	protein_coding	5	114598569	114546527	995599311	brown	0.28	0.23	turquoise	-0.227778	0.90818
ENSG00000075975	MKRN2	protein_coding	3	12598513	12625212	504829692	brown	0.28	0.23	turquoise	-0.250647	0.942404
ENSG00000140320	BAHD1	protein_coding	15	40731920	40760441	2345140445	brown	0.28	0.24	orange	-0.292501	0.972973
ENSG00000117450	PRDX1	protein_coding	1	45988719	45976708	45988719	brown	0.28	0.23	turquoise	-0.29532	0.974958
ENSG00000166855	CLPX	protein_coding	15	65477680	65440557	2369886205	brown	0.28	0.25	turquoise	-0.317641	0.989149
ENSG00000105732	ZNF574	protein_coding	19	42572864	42585717	2698645498	brown	0.27	0.25	brown	0.467409	0.0642458
ENSG00000186666	BCDIN3D	protein_coding	12	50236912	50231573	1998518045	brown	0.27	0.25	brown	0.444494	0.0837989
ENSG00000179144	GIMAP7	protein_coding	7	150211918	150218161	1382794653	brown	0.27	0.25	brown	0.379726	0.175978
ENSG00000106028	SSBP1	protein_coding	7	141438121	141487722	1374020856	brown	0.27	0.26	lightyellow	0.356307	0.265487
ENSG00000169019	COMMD8	protein_coding	4	47465736	47452885	737604535	brown	0.27	0.27	lightyellow	0.349453	0.292035
ENSG00000113558	SKP1	protein_coding	5	133561762	133492082	1014562504	brown	0.27	0.25	lightyellow	0.339538	0.312684
ENSG00000081870	HSPB11	protein_coding	1	54411975	54387234	54411975	brown	0.27	0.25	lightyellow	0.318739	0.356932
ENSG00000168288	MMADHC	protein_coding	2	150444330	150426148	399644725	brown	0.27	0.26	lightyellow	0.271494	0.522124
ENSG00000134758	RNF138	protein_coding	18	29671818	29711524	2607877537	brown	0.27	0.26	blue	0.240526	0.190436
ENSG00000127125	PPCS	protein_coding	1	42921788	42948411	42921788	brown	0.27	0.25	lightyellow	0.229077	0.637168
ENSG00000163636	PSMD6	protein_coding	3	64009658	63996225	556240837	brown	0.27	0.27	darkred	0.160948	0.385117
ENSG00000135486	HNRNPA1	protein_coding	12	54673977	54680872	2002955110	brown	0.27	0.25	turquoise	0.00609004	0.509182
ENSG00000164180	TMEM161B	protein_coding	5	87565293	87485450	968566035	brown	0.27	0.26	saddlebrown	-0.149588	0.811966
ENSG00000138641	HERC3	protein_coding	4	89444961	89629693	779583760	brown	0.27	0.26	black	-0.171726	0.916923
ENSG00000185946	RNPC3	protein_coding	1	104068313	104097854	104068313	brown	0.27	0.27	yellow	-0.174418	0.731922
ENSG00000219545	UMAD1	protein_coding	7	7680342	8043689	1240263077	brown	0.27	0.27	greenyellow	-0.205948	0.978022
ENSG00000123178	SPRYD7	protein_coding	13	50510626	50486842	2132579531	brown	0.27	0.26	darkred	-0.207448	0.851175
ENSG00000155729	KCTD18	protein_coding	2	201384507	201353675	450584902	brown	0.27	0.25	turquoise	-0.214645	0.892321
ENSG00000091140	DLD	protein_coding	7	107531415	107572175	1340114150	brown	0.27	0.27	turquoise	-0.216853	0.897329
ENSG00000181467	RAP2B	protein_coding	3	152880029	152886265	645111208	brown	0.27	0.26	turquoise	-0.230344	0.912354
ENSG00000134717	BTF3L4	protein_coding	1	52521797	52556388	52521797	brown	0.27	0.26	turquoise	-0.239098	0.929048
ENSG00000137806	NDUFAF1	protein_coding	15	41694717	41679551	2346103242	brown	0.27	0.26	turquoise	-0.288764	0.96995
ENSG00000223380	SEC22B	protein_coding	1	145096220	145116922	145096220	brown	0.27	0.27	turquoise	-0.295455	0.975793
ENSG00000122692	SMU1	protein_coding	9	33076665	33041762	1570586433	brown	0.27	0.25	turquoise	-0.31637	0.988314
ENSG00000159388	BTG2	protein_coding	1	203274619	203278730	203274619	brown	0.26	0.27	brown	0.68601	0.0139665
ENSG00000185798	WDR53	protein_coding	3	196295545	196281056	688526724	brown	0.26	0.3	brown	0.427735	0.0977654
ENSG00000132485	ZRANB2	protein_coding	1	71546980	71528974	71546980	brown	0.26	0.3	black	0.397999	0.215385
ENSG00000132463	GRSF1	protein_coding	4	71705662	71681499	761844461	brown	0.26	0.29	midnightblue	0.377027	0.182752
ENSG00000164167	LSM6	protein_coding	4	147096837	147121152	837235636	brown	0.26	0.29	lightyellow	0.371446	0.227139
ENSG00000185787	MORF4L1	protein_coding	15	79102829	79190475	2383511354	brown	0.26	0.29	lightyellow	0.342982	0.309735
ENSG00000166012	TAF1D	protein_coding	11	93517557	93463114	1907516878	brown	0.26	0.3	red	0.341584	0.199288
ENSG00000175324	LSM1	protein_coding	8	38034248	38020839	1429266252	brown	0.26	0.28	lightyellow	0.338569	0.315634
ENSG00000155957	TMBIM4	protein_coding	12	66563852	66517709	2014844985	brown	0.26	0.27	lightyellow	0.336858	0.318584
ENSG00000181744	C3orf58	protein_coding	3	143690640	143767561	635921819	brown	0.26	0.3	brown	0.320164	0.27933
ENSG00000135185	TMEM243	protein_coding	7	86849903	86825478	1319432638	brown	0.26	0.28	lightyellow	0.310798	0.39528
ENSG00000107371	EXOSC3	protein_coding	9	37801434	37766975	1575311202	brown	0.26	0.3	lightyellow	0.305017	0.418879
ENSG00000184752	NDUFA12	protein_coding	12	95397546	95290831	2043678679	brown	0.26	0.28	lightyellow	0.279286	0.507375
ENSG00000154719	MRPL39	protein_coding	21	26979829	26957968	2805024453	brown	0.26	0.28	lightyellow	0.257194	0.563422
ENSG00000213782	DDX47	protein_coding	12	12966250	12982915	1961247383	brown	0.26	0.29	saddlebrown	0.256268	0.387464
ENSG00000259943	AL050341.2	antisense_RNA	1	40723639	40722099	40723639	brown	0.26	0.28	red	0.255347	0.354093
ENSG00000172171	TEFM	protein_coding	17	29233838	29224354	2526378352	brown	0.26	0.3	brown	0.2448	0.446927
ENSG00000170340	B3GNT2	protein_coding	2	62423248	62451866	311623643	brown	0.26	0.28	brown	0.230872	0.477654
ENSG00000109220	CHIC2	protein_coding	4	54930857	54875956	745069656	brown	0.26	0.28	cyan	0.226993	0.176587
ENSG00000071243	ING3	protein_coding	7	120590803	120617270	1353173538	brown	0.26	0.3	magenta	0.21019	0.306306
ENSG00000130749	ZC3H4	protein_coding	19	47617009	47567449	2703689643	brown	0.26	0.28	red	0.204573	0.457295
ENSG00000164331	ANKRA2	protein_coding	5	72861511	72848160	953862253	brown	0.26	0.27	blue	0.147515	0.363792
ENSG00000179933	C14orf119	protein_coding	14	23563974	23569665	2220712867	brown	0.26	0.28	turquoise	-0.14343	0.717863
ENSG00000070761	CFAP20	protein_coding	16	58163354	58147496	2465073235	brown	0.26	0.29	turquoise	-0.170181	0.796327
ENSG00000145439	CBR4	protein_coding	4	169931426	169784921	860070225	brown	0.26	0.29	turquoise	-0.195537	0.84975
ENSG00000189403	HMGB1	protein_coding	13	31191734	31032884	2113260639	brown	0.26	0.28	turquoise	-0.198824	0.857262
ENSG00000119414	PPP6C	protein_coding	9	127952218	127908852	1665461986	brown	0.26	0.29	turquoise	-0.212481	0.887312
ENSG00000114503	NCBP2	protein_coding	3	196669468	196662273	688900647	brown	0.26	0.29	turquoise	-0.230157	0.911519
ENSG00000123728	RAP2C	protein_coding	X	131353471	131337053	3008710143	brown	0.26	0.27	turquoise	-0.23565	0.922371
ENSG00000144744	UBA3	protein_coding	3	69129559	69103881	561360738	brown	0.26	0.29	turquoise	-0.271461	0.959098
ENSG00000128016	ZFP36	protein_coding	19	39897487	39900045	2695970121	brown	0.25	0.33	brown	0.701349	0.0111732
ENSG00000169429	CXCL8	protein_coding	4	74606223	74609433	764745022	brown	0.25	0.3	brown	0.61589	0.0223464
ENSG00000118515	SGK1	protein_coding	6	134639250	134490384	1196328205	brown	0.25	0.31	brown	0.557264	0.0307263
ENSG00000263826	AC112907.3	antisense_RNA	3	186501968	186499569	678733147	brown	0.25	0.33	brown	0.390783	0.153631
ENSG00000205542	TMSB4X	protein_coding	X	12993227	12995346	2890349899	brown	0.25	0.31	lightyellow	0.35567	0.268437
ENSG00000133983	COX16	protein_coding	14	70826448	70792102	2267975341	brown	0.25	0.31	lightyellow	0.347989	0.294985
ENSG00000167380	ZNF226	protein_coding	19	44669226	44682534	2700741860	brown	0.25	0.32	darkmagenta	0.335693	0.453782
ENSG00000164032	H2AFZ	protein_coding	4	100871545	100869243	791010344	brown	0.25	0.32	lightyellow	0.317964	0.359882
ENSG00000169714	CNBP	protein_coding	3	128902765	128888327	621133944	brown	0.25	0.32	cyan	0.312991	0.142857
ENSG00000120265	PCMT1	protein_coding	6	150070579	150132556	1211759534	brown	0.25	0.34	lightyellow	0.311545	0.386431
ENSG00000132313	MRPL35	protein_coding	2	86426580	86440917	335626975	brown	0.25	0.32	brown	0.298492	0.310056
ENSG00000082515	MRPL22	protein_coding	5	154320630	154348971	1035321372	brown	0.25	0.33	lightyellow	0.283381	0.495575
ENSG00000179941	BBS10	protein_coding	12	76742222	76738254	2025023355	brown	0.25	0.33	brown	0.248363	0.438547
ENSG00000212084	AL121914.1	processed_pseudogene	20	55035413	55035322	2770192989	brown	0.25	0.33	lightyellow	0.245549	0.59587
ENSG00000123545	NDUFAF4	protein_coding	6	97345757	97337189	1159034712	brown	0.25	0.34	lightyellow	0.241518	0.60767
ENSG00000231607	DLEU2	antisense_RNA	13	50699856	50601269	2132768761	brown	0.25	0.33	lightyellow	0.201712	0.719764
ENSG00000255529	POLR2M	protein_coding	15	57884231	58074960	2362292756	brown	0.25	0.32	lightyellow	0.195502	0.734513
ENSG00000134109	EDEM1	protein_coding	3	5229331	5261642	497460510	brown	0.25	0.31	green	0.181466	0.451691
ENSG00000138660	AP1AR	protein_coding	4	113152893	113191203	803291692	brown	0.25	0.32	black	0.120052	0.753846
ENSG00000153187	HNRNPU	protein_coding	1	245027844	245014468	245027844	brown	0.25	0.32	blue	0.0897343	0.463706
ENSG00000105819	PMPCB	protein_coding	7	102937869	102969958	1335520604	brown	0.25	0.32	saddlebrown	-0.0474503	0.74359
[truncated: 13,808 more rows]

## Sheet: legend
signed	module assignment in the signed network
MM_signed	module membership (MM) of the gene in the signed network
quantMM_signed	1-quantile(MM) of the gene in the signed network
unsigned	module assignment in the unsigned network
MM_unsigned	module membership (MM) of the gene in the unsigned network
quantMM_unsigned	1-quantile(MM) of the gene in the unsigned network
