# Supplementary material for: Transcriptome organization of white blood cells through gene co-expression network analysis in a large RNA-seq dataset
Source: Front Immunol. 2024 Apr 2;15:1350111. doi: 10.3389/fimmu.2024.1350111 (PMC11018966; doi:10.3389/fimmu.2024.1350111)
Supplement: Supplementary file 2 [file DataSheet_2.xlsx]

## Sheet: WGCNA
UNSIGNED	User Defined Categories	Type	Corrected Pvalues	Num Genes	Genes		SIGNED	User Defined Categories	Type	Corrected Pvalues	Num Genes	Genes
black	turquoise_M14_Nucleus__HumanMeta	Brain	0.00157998	34	ABCE1, AGL, ATF1, C12orf29, CDC73, COPS2, CREB1, ERGIC2, EXOC5, FUBP1, GOLT1B, IBTK, IKZF5, IL6ST, LIN7C, MANEA, MAP3K7, MBNL1, MBNL2, MTM1, PIGK, PIK3CA, RABGGTB, RB1, SCYL2, SENP7, SNX16, STXBP3, TIA1, TMED5, TRIM23, TWF1, ZDHHC17, ZNF267		brown	turquoise_M14_Nucleus__MouseMeta	Brain	1.92729e-12	77	ABI1, ACTR2, ACTR6, AP3S1, ARPC2, BMI1, BNIP3, C1D, C6orf62, CAPZA2, CDC42, CITED2, CLK1, CLK4, DDX5, DLD, EID1, EIF4A2, FBXO3, FUBP1, GOLPH3, GRSF1, HERC4, HNRNPA2B1, HNRNPC, HNRNPR, HNRNPU, IMPA1, ITM2B, KLHDC2, KLHL9, LACTB2, MASP2, MAT2B, MRFAP1, MRPL50, NAPB, NDUFAF1, NDUFS1, NPTN, OGT, PCMT1, PNN, PRPF38B, PRPF39, PSMD12, PTBP2, RAB11A, RAB18, RAB1A, RAP1A, RBBP7, RBM25, RBM39, RCN2, RGS2, …
black	lightcyan_M7_unknownHumanSpecific__HumanMeta	Brain	0.0137171	7	DNAJB14, RASA2, SLC16A7, SLC25A36, TMEM106B, TNPO1, ZNF148		brown	124832_KEGG_Spliceosome__Kegg_NCBI_Biosystems	PW_Lists	7.57686e-12	37	CWC15, DDX42, DDX5, DHX15, HNRNPA1, HNRNPA1L2, HNRNPA3, HNRNPC, HNRNPK, HNRNPM, HNRNPU, LSM6, MAGOH, NCBP2, PRPF18, PRPF38B, RBM17, RBM25, RBM8A, RBMX, SNRNP27, SNRNP40, SNRPA1, SNRPB2, SNRPD1, SNRPD3, SNRPE, SRSF1, SRSF2, SRSF3, SRSF5, SRSF6, SRSF7, SRSF8, SYF2, TRA2A, TRA2B
black	yellow_M18__CTX	Brain	0.0239961	31	ABCE1, ATF2, CCPG1, CLK3, COPS2, CPSF6, CREB1, CUL5, DNAJC10, FBXO3, FUBP1, HCFC2, IBTK, KRR1, LARP4, LRRC40, OSBPL8, PRKACB, RAB11FIP2, RABGGTB, RB1, RPS6KB1, SF3A3, SLC35A3, SNX16, TANK, TIA1, TSNAX, TSR1, UFM1, VAMP4		brown	125136_KEGG_Spliceosome__Kegg_NCBI_Biosystems	PW_Lists	7.57686e-12	37	CWC15, DDX42, DDX5, DHX15, HNRNPA1, HNRNPA1L2, HNRNPA3, HNRNPC, HNRNPK, HNRNPM, HNRNPU, LSM6, MAGOH, NCBP2, PRPF18, PRPF38B, RBM17, RBM25, RBM8A, RBMX, SNRNP27, SNRNP40, SNRPA1, SNRPB2, SNRPD1, SNRPD3, SNRPE, SRSF1, SRSF2, SRSF3, SRSF5, SRSF6, SRSF7, SRSF8, SYF2, TRA2A, TRA2B
brown	tan_M12_Hypoxia__CTX	Brain	5.27521e-07	11	BTG2, DNAJB1, DUSP1, EGR1, FOS, IER2, JUN, JUNB, PTGS2, RGS2, SAT1		brown	198843_WikiPathways_mRNA_processing__Wiki_Pathways_NCBI_Biosystems	PW_Lists	2.09498e-11	37	CLK1, CLK4, CSTF1, CSTF3, DDX1, DHX15, HNRNPA1, HNRNPA2B1, HNRNPC, HNRNPD, HNRNPH1, HNRNPH2, HNRNPK, HNRNPL, HNRNPM, HNRNPR, HNRNPU, METTL3, NCBP2, PRPF18, PTBP2, RBM17, RBM39, RBMX, SNRNP40, SNRPA1, SNRPB2, SNRPD1, SNRPD3, SNRPE, SRSF1, SRSF2, SRSF3, SRSF5, SRSF6, SRSF7, TRA2B
cyan	187104_REACTOME_Interferon_alphabeta_signaling__Reactome_NCBI_Biosystems	PW_Lists	2.93505e-14	21	ADAR, IFI27, IFI35, IFI6, IFIT1, IFIT2, IFIT3, IFITM1, IFITM3, IRF7, IRF9, ISG15, MX1, MX2, OAS1, OAS2, OAS3, OASL, STAT2, USP18, XAF1		brown	yellow_M18__CTX	Brain	2.62985e-11	82	AASDHPPT, ABI1, ACADM, ACTR3, ACTR6, ACYP1, ANAPC10, ARPC3, BET1, BMI1, BRF2, BUB3, C11orf58, C1D, C6orf62, CBR4, CBX6, CCNG2, CDC42, COMMD8, COPS5, CPEB3, DCK, DERL1, DLD, DNAJA2, DPM1, DR1, FANCF, FBXO3, FUBP1, GOLPH3, GRSF1, GTF2B, H2AFZ, HIGD1A, INSIG2, LDHB, LYPLA1, MAGOH, MRPS14, MRPS28, NCBP2, NCK1, NDUFA5, OAT, OSTM1, PCMT1, PCNP, PDCD4, PEX3, PGRMC2, PRKAR1A, PSMC2, RAB11A, RAB1A, RABGGT…
cyan	principal sensory nucleus of trigeminal nerve_localMarker(top200)_IN_Pontine Tegmentum__HBA	HumanBrainRegions	2.35785e-13	22	BST2, CHST8, DDX60, EPSTI1, IFI44, IFI44L, IFI6, IFIH1, IFIT1, IFIT3, IRF9, ISG15, MX1, MX2, OAS2, OAS3, PLSCR1, RSAD2, RTP4, SP100, TRIM22, XAF1		brown	red_M11_Neuron__HumanMeta	Brain	4.83634e-10	45	AASDHPPT, ACTR10, ACTR2, ACTR6, CALM2, CAPZA2, CDC42, COPS5, CYCS, DDX1, DLD, DR1, DYNLT3, EEF1E1, EID1, GHITM, GLOD4, GLS, HIGD1A, LDHB, MAP2K1, NDFIP1, NDUFA5, NDUFV2, NPTN, OAT, PCMT1, PPIA, PRKAR1A, PSMA1, PSMD6, PTS, RAB11A, RAB1A, RCN2, RHEB, RNF11, RRAGA, SKP1, SOD1, TIMM17A, TMEM14A, UBE2K, UBE2N, YPEL5
cyan	187103_REACTOME_Interferon_Signaling__Reactome_NCBI_Biosystems	PW_Lists	1.67199e-10	29	ADAR, DDX58, EIF2AK2, HERC5, IFI27, IFI35, IFI6, IFIT1, IFIT2, IFIT3, IFITM1, IFITM3, IRF7, IRF9, ISG15, MT2A, MX1, MX2, NUP93, OAS1, OAS2, OAS3, OASL, PML, RAE1, SP100, STAT2, USP18, XAF1		brown	turquoise_M14_Nucleus__HumanMeta	Brain	2.26686e-09	81	ACADM, ACYP1, ANAPC10, ANKRA2, ARGLU1, ATF1, BBS10, BIRC2, BMI1, C11orf58, C1D, C5orf15, CBX6, CCNG2, CLK1, CLK4, COMMD8, CREBZF, CRIPT, DCK, DDX47, DDX5, DERL1, DERL2, DHX15, DMTF1, DPM1, EIF4E, FUBP1, FUBP3, GOLPH3, HIBCH, HMGN3, HNRNPA2B1, HNRNPC, HNRNPR, HNRNPU, KIN, LYPLA1, MRFAP1L1, MRPS18C, NCK1, OGT, PAIP1, PCNP, PGRMC2, PNN, PPM1B, PPP1CC, PPP1R8, PPP2CB, PRPF39, PRRC1, PRX, RABGGTB, RAP…
cyan	366171_REACTOME_Cytokine_Signaling_in_Immune_system__Reactome_NCBI_Biosystems	PW_Lists	1.66006e-06	32	ADAR, DDX58, EIF2AK2, HERC5, IFI27, IFI35, IFI6, IFIT1, IFIT2, IFIT3, IFITM1, IFITM3, IRF7, IRF9, ISG15, MAP2K1, MT2A, MX1, MX2, NUP93, OAS1, OAS2, OAS3, OASL, PELI2, PML, RAE1, SP100, STAT2, USP18, XAF1, YWHAB		brown	105951_REACTOME_mRNA_Splicing__Reactome_NCBI_Biosystems	PW_Lists	2.27571e-08	31	CSTF1, CSTF3, HNRNPA1, HNRNPA2B1, HNRNPA3, HNRNPC, HNRNPD, HNRNPH1, HNRNPH2, HNRNPK, HNRNPL, HNRNPM, HNRNPR, HNRNPU, MAGOH, NCBP2, RBM8A, RBMX, SNRNP40, SNRPA1, SNRPB2, SNRPD1, SNRPD3, SNRPE, SRSF1, SRSF11, SRSF2, SRSF3, SRSF5, SRSF6, SRSF7
cyan	IFN alpha/beta__ImmunePathway	Immune	2.70772e-05	10	IFI35, IFIH1, IFIT1, IFIT3, IFITM1, IRF9, ISG15, MX1, OAS1, STAT2		brown	105952_REACTOME_mRNA_Splicing_-_Major_Pathway__Reactome_NCBI_Biosystems	PW_Lists	2.27571e-08	31	CSTF1, CSTF3, HNRNPA1, HNRNPA2B1, HNRNPA3, HNRNPC, HNRNPD, HNRNPH1, HNRNPH2, HNRNPK, HNRNPL, HNRNPM, HNRNPR, HNRNPU, MAGOH, NCBP2, RBM8A, RBMX, SNRNP40, SNRPA1, SNRPB2, SNRPD1, SNRPD3, SNRPE, SRSF1, SRSF11, SRSF2, SRSF3, SRSF5, SRSF6, SRSF7
cyan	orange_M5_Microglia(Type2)__CTX	Brain	2.98921e-05	16	HERC6, IFI16, IFI44, IFI44L, IFIT3, IFITM1, ISG15, LAP3, MX1, MX2, NMI, PARP12, PLSCR1, RALGDS, SP110, TRIM22		brown	brown_downAD_mitochondrion__Blalock_AD	Brain	9.1546e-08	41	AASDHPPT, ACP1, ACTR10, ACTR2, ACTR3, ACTR6, ARPC3, ATP6V1E1, C1D, CCNH, CDC42, CMAS, COX11, DDX1, DLD, DNAJA2, EEF1E1, EIF4E, GHITM, HIGD1A, NDFIP1, NDUFA5, NDUFS1, NDUFV2, OAT, PARP2, PCMT1, PDHB, PSMA1, PSMA3, RAB1A, RCN2, RRAGA, SLC25A14, SSBP1, SYNCRIP, TIMM17A, TM2D1, UBE2B, UBE2N, VDAC3
cyan	106386_REACTOME_Immune_System__Reactome_NCBI_Biosystems	PW_Lists	0.0334915	48	ADAR, ASB13, DDX58, DHX58, EIF2AK2, EVL, HERC5, HSP90AB1, ICAM2, ICAM3, IFI27, IFI35, IFI6, IFIH1, IFIT1, IFIT2, IFIT3, IFITM1, IFITM3, IRF7, IRF9, ISG15, LILRB3, MAP2K1, MT2A, MX1, MX2, NFKBIB, NUP93, OAS1, OAS2, OAS3, OASL, PELI2, PML, PSMA4, PSMC6, RAE1, SP100, STAT2, TAPBP, TLR6, UBE2D4, UBE2Z, USP18, XAF1, YWHAB, ZBP1		brown	DownWithAlzheimers_Liang__ADvsCT_inCA1	Brain	3.74611e-07	84	ACP1, ACTR10, ARL6IP1, ARV1, ATP6V1E1, ATP6V1H, BUB3, C14orf119, CALM2, CDC42, CETN2, CNBP, COPS5, DDX1, DECR1, DERL1, DLD, DYRK4, EAPP, EID1, FAM98B, GHITM, GLOD4, GLS, GOLGA7, HNRNPU, ITM2B, KCTD6, LDHB, LMBRD1, MAP2K1, MAT2B, MKKS, MORF4L1, MRFAP1, MRFAP1L1, MRPL39, MRPS28, NASP, NDUFA12, NDUFV2, NGLY1, OCIAD1, OCIAD2, OSTF1, PAIP1, PDHB, PFDN2, PPP2CB, PPP6C, PRDX1, PRKAR1A, PRPF18, PSMA1, PS…
cyan	principal sensory nucleus of trigeminal nerve_localMarker(FC>2)_IN_Pontine Tegmentum__HBA	HumanBrainRegions	0.046061	7	DDX60, IFI44, IFI44L, IFI6, IFIT3, ISG15, XAF1		brown	160950_REACTOME_Processing_of_Capped_Intron-Containing_Pre-mRNA__Reactome_NCBI_Biosystems	PW_Lists	6.51217e-07	33	CSTF1, CSTF3, EIF4E, HNRNPA1, HNRNPA2B1, HNRNPA3, HNRNPC, HNRNPD, HNRNPH1, HNRNPH2, HNRNPK, HNRNPL, HNRNPM, HNRNPR, HNRNPU, MAGOH, METTL3, NCBP2, RBM8A, RBMX, SNRNP40, SNRPA1, SNRPB2, SNRPD1, SNRPD3, SNRPE, SRSF1, SRSF11, SRSF2, SRSF3, SRSF5, SRSF6, SRSF7
darkgreen	NKcell__Blood(composite)	Blood	1.22011e-32	31	ADAMTS1, AKR1C3, CD160, CD247, CLIC3, COLQ, FASLG, FEZ1, GK5, GNLY, IGFBP7, IL2RB, KIR2DL1, KIR3DL1, KIR3DL2, KLRC1, KLRF1, LIM2, MYOM2, NCAM1, NCR1, NMUR1, OSBPL5, PDGFRB, PDZD4, PRF1, PTGDR, PTGDS, SH2D1B, SPON2, TKTL1		brown	brown_pyramidalNeurons_Layer5/basolateralAmygdala__Sugino/Winden	Brain	0.000118504	33	ARPC3, C11orf58, CALM2, CAPZA2, CLK4, CLNS1A, CLPX, CTNNB1, DNAJA2, DPM1, DUSP6, EIF4A2, EIF4E, ENY2, MAGEE1, MAT2B, MRPL50, NAPB, NCBP2, PCMT1, PEX3, PFDN2, PPP2CB, PRPS1, PSMA1, PTBP2, RRAGA, SAP18, SNRPB2, SPTLC1, TM2D1, UBE2B, YPEL5
darkgreen	Lymphcytes_genesCorrelatedAcrossIndividuals__Whitney	Blood	1.32035e-05	11	CD2, CD52, CD6, CD8A, GNLY, IL2RB, IL32, KLRB1, MYOM2, PRF1, SIT1		brown	DownWithAlzheimers_Blalock__ADvsCT_inCA1	Brain	0.000146424	99	AASDHPPT, ACP1, ACTR10, ACTR2, ALG6, AP3S1, ARPC2, ARPC3, ATP6V1E1, ATP6V1G1, ATP6V1H, BNIP3, C1GALT1C1, C6orf62, CALM2, CBX6, CCNG2, CCNH, CDK7, CITED2, CMAS, COMMD3, COPS5, COPS8, CTNNB1, CYCS, DDX1, DDX47, DLD, DUSP6, EEF1E1, EIF4E, ERH, FBXO3, FOS, FUBP3, GHITM, GLS, HCCS, HIC2, JRKL, LMO4, MAP2K1, MKKS, NDFIP1, NDUFA5, NDUFS1, NDUFV2, NRF1, OAT, OGT, PAIP1, PDCD5, PDCL, PDHB, PEX3, PFDN2, PM…
darkgreen	Natural killer cell mediated cytotoxicity__ImmunePathway	Immune	0.000115537	15	CD244, CD247, FASLG, FCER1G, KIR2DL1, KIR2DL3, KIR3DL1, KIR3DL2, KLRC1, LCK, NCR1, NCR3, PRF1, SH2D1B, ZAP70		brown	Down_CD40_stimulation_in_MG_AitGhezala__MicrogialMarkers	Brain	0.00348729	37	ABI1, ANAPC10, ATF1, BET1, BIRC2, BMI1, C1D, CBX3, CCNH, CLK1, DLD, DMTF1, DUSP6, EGR3, EIF4E, GNAI3, GTF2B, MAT2B, NCK1, NGLY1, PCMT1, PDCL, PPM1B, PSMC2, PSMD10, PSMD12, RAB9A, RAN, RBM8A, RGS2, RNF11, SDCBP, SMAD4, SNRPE, SUMO1, SUMO2, VDAC3
darkgreen	106413_REACTOME_Immunoregulatory_interactions_between_a_Lymphoid_and_a_non-Lymphoid_cell__Reactome_NCBI_Biosystems	PW_Lists	0.000322561	14	CD160, CD247, CD3D, CD3E, CD3G, CD8A, CD8B, KIR2DL1, KIR2DL3, KIR3DL1, KIR3DL2, KLRC1, KLRG1, TRAC		brown	salmon_M12_Ribosome__MouseMeta	Brain	0.00764831	21	CETN2, CWC15, DPM1, FAM96A, MAGOH, MRPL35, MRPL39, MRPS14, NDUFV2, NGDN, NSMCE4A, PDCD5, PSMC2, PSMD6, RBM8A, SNRPD1, SNRPE, SRP14, SSBP1, TMEM126A, VDAC3
darkgreen	CTL mediated immune response__ImmunePathway	Immune	0.00171521	6	CD247, CD3D, CD3E, CD3G, FASLG, PRF1		brown	tan_M12_Hypoxia__CTX	Brain	0.010544	11	BTG2, CCNH, CCNL1, DUSP1, FOS, IER2, JUN, JUNB, PTGS2, RGS2, SAT1
darkgreen	490_KEGG_Natural_killer_cell_mediated_cytotoxicity__Kegg_NCBI_Biosystems	PW_Lists	0.00547515	15	CD244, CD247, FASLG, FCER1G, KIR2DL1, KIR2DL3, KIR3DL1, KIR3DL2, KLRC1, LCK, NCR1, NCR3, PRF1, SH2D1B, ZAP70		brown	106559_REACTOME_RNA_Polymerase_II_Transcription_Termination__Reactome_NCBI_Biosystems	PW_Lists	0.0105631	14	CSTF1, CSTF3, MAGOH, NCBP2, RBM8A, SNRPD3, SNRPE, SRSF1, SRSF11, SRSF2, SRSF3, SRSF5, SRSF6, SRSF7
darkgreen	83079_KEGG_Natural_killer_cell_mediated_cytotoxicity__Kegg_NCBI_Biosystems	PW_Lists	0.00547515	15	CD244, CD247, FASLG, FCER1G, KIR2DL1, KIR2DL3, KIR3DL1, KIR3DL2, KLRC1, LCK, NCR1, NCR3, PRF1, SH2D1B, ZAP70		brown	106560_REACTOME_Cleavage_of_Growing_Transcript_in_the_Termination_Region__Reactome_NCBI_Biosystems	PW_Lists	0.0105631	14	CSTF1, CSTF3, MAGOH, NCBP2, RBM8A, SNRPD3, SNRPE, SRSF1, SRSF11, SRSF2, SRSF3, SRSF5, SRSF6, SRSF7
darkgreen	137922_Pathway_Interaction_Database_IL12-mediated_signaling_events__Pathway_Interaction_Database_NCBI_Biosystems	PW_Lists	0.00965596	12	CCR5, CD247, CD3D, CD3E, CD3G, CD8A, CD8B, FASLG, IL18RAP, IL2RB, LCK, STAT4		brown	105957_REACTOME_mRNA_3'-end_processing__Reactome_NCBI_Biosystems	PW_Lists	0.0303751	12	CSTF1, CSTF3, MAGOH, NCBP2, RBM8A, SRSF1, SRSF11, SRSF2, SRSF3, SRSF5, SRSF6, SRSF7
darkgreen	198862_WikiPathways_T_Cell_Receptor_Signaling_Pathway__Wiki_Pathways_NCBI_Biosystems	PW_Lists	0.00987793	17	CARD11, CD2, CD247, CD3D, CD3E, CD3G, CD5, CD8A, FCRL3, LCK, MAPK7, PTPN12, SIT1, STK39, TXK, YWHAQ, ZAP70		cyan	187104_REACTOME_Interferon_alphabeta_signaling__Reactome_NCBI_Biosystems	PW_Lists	8.36224e-16	21	ADAR, IFI27, IFI35, IFI6, IFIT1, IFIT2, IFIT3, IFITM1, IRF5, IRF7, IRF9, ISG15, MX1, MX2, OAS1, OAS2, OAS3, OASL, STAT2, USP18, XAF1
darkgreen	138055_Pathway_Interaction_Database_TCR_signaling_in_naive_CD8+_T_cells__Pathway_Interaction_Database_NCBI_Biosystems	PW_Lists	0.0116883	11	CARD11, CD247, CD3D, CD3E, CD3G, CD8A, CD8B, LCK, PRF1, RASGRP1, ZAP70		cyan	principal sensory nucleus of trigeminal nerve_localMarker(top200)_IN_Pontine Tegmentum__HBA	HumanBrainRegions	3.99102e-15	23	BST2, DDX60, EPSTI1, IFI44, IFI44L, IFI6, IFIH1, IFIT1, IFIT3, IRF9, ISG15, MX1, MX2, OAS2, OAS3, PARP14, PARP9, PLSCR1, RSAD2, RTP4, SP100, TRIM22, XAF1
darkgreen	138018_Pathway_Interaction_Database_Downstream_signaling_in_naive_CD8+_T_cells__Pathway_Interaction_Database_NCBI_Biosystems	PW_Lists	0.0354892	10	CD247, CD3D, CD3E, CD3G, CD8A, CD8B, FASLG, IL2RB, PRF1, STAT4		cyan	187103_REACTOME_Interferon_Signaling__Reactome_NCBI_Biosystems	PW_Lists	3.65888e-10	27	ADAR, DDX58, EIF2AK2, HERC5, IFI27, IFI35, IFI6, IFIT1, IFIT2, IFIT3, IFITM1, IRF5, IRF7, IRF9, ISG15, MT2A, MX1, MX2, OAS1, OAS2, OAS3, OASL, PML, SP100, STAT2, USP18, XAF1
darkgreen	subiculum_localMarker(top200)_IN_Hippocampal Formation__HBA	HumanBrainRegions	0.0449865	10	AMIGO2, BSPRY, CD52, CD6, PHLDB2, PPM1L, PRKCH, STAT4, TOX, UTS2		cyan	orange_M5_Microglia(Type2)__CTX	Brain	6.32228e-08	18	CD163, CLIC1, HERC6, IFI16, IFI44, IFI44L, IFIT3, IFITM1, ISG15, LAP3, MX1, MX2, NMI, PARP12, PLSCR1, RGL1, SP110, TRIM22
darkmagenta	105938_REACTOME_Generic_Transcription_Pathway__Reactome_NCBI_Biosystems	PW_Lists	2.85204e-62	54	ZFP28, ZIK1, ZNF100, ZNF135, ZNF136, ZNF14, ZNF155, ZNF160, ZNF17, ZNF211, ZNF222, ZNF223, ZNF225, ZNF226, ZNF230, ZNF234, ZNF235, ZNF253, ZNF256, ZNF257, ZNF264, ZNF274, ZNF28, ZNF304, ZNF320, ZNF347, ZNF350, ZNF383, ZNF415, ZNF416, ZNF417, ZNF418, ZNF419, ZNF426, ZNF429, ZNF430, ZNF439, ZNF440, ZNF45, ZNF468, ZNF486, ZNF493, ZNF506, ZNF528, ZNF530, ZNF543, ZNF544, ZNF547, ZNF548, ZNF549, ZNF551…		cyan	366171_REACTOME_Cytokine_Signaling_in_Immune_system__Reactome_NCBI_Biosystems	PW_Lists	2.42522e-06	29	ADAR, DDX58, EIF2AK2, HERC5, IFI27, IFI35, IFI6, IFIT1, IFIT2, IFIT3, IFITM1, IRF5, IRF7, IRF9, ISG15, MAP2K6, MT2A, MX1, MX2, MYD88, OAS1, OAS2, OAS3, OASL, PML, SP100, STAT2, USP18, XAF1
darkmagenta	105937_REACTOME_Gene_Expression__Reactome_NCBI_Biosystems	PW_Lists	7.45694e-31	54	ZFP28, ZIK1, ZNF100, ZNF135, ZNF136, ZNF14, ZNF155, ZNF160, ZNF17, ZNF211, ZNF222, ZNF223, ZNF225, ZNF226, ZNF230, ZNF234, ZNF235, ZNF253, ZNF256, ZNF257, ZNF264, ZNF274, ZNF28, ZNF304, ZNF320, ZNF347, ZNF350, ZNF383, ZNF415, ZNF416, ZNF417, ZNF418, ZNF419, ZNF426, ZNF429, ZNF430, ZNF439, ZNF440, ZNF45, ZNF468, ZNF486, ZNF493, ZNF506, ZNF528, ZNF530, ZNF543, ZNF544, ZNF547, ZNF548, ZNF549, ZNF551…		cyan	IFN alpha/beta__ImmunePathway	Immune	9.28703e-06	10	IFI35, IFIH1, IFIT1, IFIT3, IFITM1, IRF9, ISG15, MX1, OAS1, STAT2
darkolivegreen	BloodPlatelets_customArray__Gnatenko2	Blood	9.31327e-46	47	ABCC3, ABCC4, ABLIM3, ALOX12, CALM3, CLU, CTDSPL, CTTN, CXCL5, DAB2, EGF, F13A1, FHL1, FSTL1, GNAZ, GNB5, GNG11, GP9, GPX1, GRAP2, HOMER2, HRASLS, ITGA2B, ITGB3, ITGB5, MGLL, MYL9, NRGN, NT5M, PARVB, PCSK6, PF4, PPBP, PRKAR2B, PTCRA, PTGS1, PVALB, RAB6B, SCN1B, SELP, SLC24A3, SPARC, TPM1, VCL, VIL1, WASF3, ZNF185		cyan	Supraoptic Nucleus_localMarker(FC>2)_IN_Hypothalamus__HBA	HumanBrainRegions	0.00027623	23	BST2, CCL2, CD163, CLIC1, DDX60, DTX3L, EPSTI1, FLI1, IFI16, IFI27, IFI44, IFI44L, IFIH1, JAG1, LGALS9, OASL, PARP14, PARP9, PLXND1, SP100, TNFSF13B, TRIM22, VEGFA
darkolivegreen	106034_REACTOME_Platelet_activation,_signaling_and_aggregation__Reactome_NCBI_Biosystems	PW_Lists	3.55327e-12	20	ABCC4, CALM3, CLU, EGF, F13A1, GNB5, GNG11, GP1BA, GP6, GP9, ITGA2B, ITGB3, MGLL, MMRN1, PF4, PPBP, PROS1, SELP, SPARC, VCL		cyan	principal sensory nucleus of trigeminal nerve_localMarker(FC>2)_IN_Pontine Tegmentum__HBA	HumanBrainRegions	0.00194515	8	DDX60, IFI44, IFI44L, IFI6, IFIT3, ISG15, PARP9, XAF1
darkolivegreen	106050_REACTOME_Platelet_degranulation__Reactome_NCBI_Biosystems	PW_Lists	4.50124e-11	14	ABCC4, CALM3, CLU, EGF, F13A1, ITGA2B, ITGB3, MMRN1, PF4, PPBP, PROS1, SELP, SPARC, VCL		cyan	spinal trigeminal nucleus_localMarker(top200)_IN_Myelencephalon__HBA	HumanBrainRegions	0.0493605	9	AGAP2, CPNE8, IFI44, IFI44L, IFI6, IFIT1, ISG15, MX2, OASL
darkolivegreen	106048_REACTOME_Response_to_elevated_platelet_cytosolic_Ca2+__Reactome_NCBI_Biosystems	PW_Lists	1.27235e-10	14	ABCC4, CALM3, CLU, EGF, F13A1, ITGA2B, ITGB3, MMRN1, PF4, PPBP, PROS1, SELP, SPARC, VCL		darkgreen	NKcell__Blood(composite)	Blood	1.21064e-60	40	ADAMTS1, AKR1C3, CD160, CD247, CHST12, CLIC3, CMKLR1, COLQ, CX3CR1, FASLG, FEZ1, FGFBP2, GK5, GZMB, IGFBP7, IL12RB2, IL2RB, KIR2DL1, KIR3DL1, KIR3DL2, KLRC1, KLRD1, KLRF1, LIM2, MYOM2, NCAM1, NCR1, NMUR1, OSBPL5, PDGFD, PDGFRB, PDZD4, PLEKHF1, PRF1, PRSS23, PTGDR, PTGDS, SH2D1B, SPON2, TKTL1
darkolivegreen	106028_REACTOME_Hemostasis__Reactome_NCBI_Biosystems	PW_Lists	5.77095e-10	24	ABCC4, CALM3, CLU, EGF, ESAM, F13A1, GNB5, GNG11, GP1BA, GP6, GP9, ITGA2B, ITGB3, JAM3, MGLL, MMRN1, PF4, PPBP, PRKAR1B, PRKAR2B, PROS1, SELP, SPARC, VCL		darkgreen	Natural killer cell mediated cytotoxicity__ImmunePathway	Immune	7.96361e-08	16	CD244, CD247, FASLG, FYN, GZMB, KIR2DL1, KIR2DL3, KIR3DL1, KIR3DL2, KLRC1, KLRD1, NCR1, NCR3, PRF1, SH2D1B, ZAP70
darkolivegreen	BloodPlatelets_Top50__Gnatenko	Blood	2.39862e-07	8	CLU, F13A1, GPX1, ITGA2B, NRGN, PF4, PPBP, SPARC		darkgreen	490_KEGG_Natural_killer_cell_mediated_cytotoxicity__Kegg_NCBI_Biosystems	PW_Lists	3.7311e-06	16	CD244, CD247, FASLG, FYN, GZMB, KIR2DL1, KIR2DL3, KIR3DL1, KIR3DL2, KLRC1, KLRD1, NCR1, NCR3, PRF1, SH2D1B, ZAP70
darkolivegreen	161025_REACTOME_Smooth_Muscle_Contraction__Reactome_NCBI_Biosystems	PW_Lists	0.000870633	6	CALM3, ITGB5, MYL9, TPM1, TPM4, VCL		darkgreen	83079_KEGG_Natural_killer_cell_mediated_cytotoxicity__Kegg_NCBI_Biosystems	PW_Lists	3.7311e-06	16	CD244, CD247, FASLG, FYN, GZMB, KIR2DL1, KIR2DL3, KIR3DL1, KIR3DL2, KLRC1, KLRD1, NCR1, NCR3, PRF1, SH2D1B, ZAP70
darkolivegreen	106057_REACTOME_Formation_of_Fibrin_Clot_(Clotting_Cascade)__Reactome_NCBI_Biosystems	PW_Lists	0.0142327	5	F13A1, GP1BA, GP9, PF4, PROS1		darkgreen	536_KEGG_Graft-versus-host_disease__Kegg_NCBI_Biosystems	PW_Lists	0.000799036	9	FASLG, GZMB, KIR2DL1, KIR2DL3, KIR3DL1, KIR3DL2, KLRC1, KLRD1, PRF1
darkolivegreen	106261_REACTOME_Muscle_contraction__Reactome_NCBI_Biosystems	PW_Lists	0.036976	6	CALM3, ITGB5, MYL9, TPM1, TPM4, VCL		darkgreen	83124_KEGG_Graft-versus-host_disease__Kegg_NCBI_Biosystems	PW_Lists	0.000799036	9	FASLG, GZMB, KIR2DL1, KIR2DL3, KIR3DL1, KIR3DL2, KLRC1, KLRD1, PRF1
darkolivegreen	479_KEGG_ECM-receptor_interaction__Kegg_NCBI_Biosystems	PW_Lists	0.0462264	6	GP1BA, GP6, GP9, ITGA2B, ITGB3, ITGB5		darkgreen	Lymphcytes_genesCorrelatedAcrossIndividuals__Whitney	Blood	0.00765699	7	CTSW, GZMA, GZMB, IL2RB, KLRB1, MYOM2, PRF1
darkolivegreen	83068_KEGG_ECM-receptor_interaction__Kegg_NCBI_Biosystems	PW_Lists	0.0462264	6	GP1BA, GP6, GP9, ITGA2B, ITGB3, ITGB5		darkgrey	RedBloodCell__Kabanova	Blood	0.0266662	34	ALOX5AP, ANPEP, APAF1, ATP6V0A1, CKLF, CTSS, CYP4F3, FCAR, FGL2, FOXO3, ICAM3, LBR, LSP1, MMP9, NOV, NPL, NT5C2, NUP214, PNPLA6, PRKCB, PSAP, PYGL, RAB27A, RTN3, RXRA, S100A12, S100A8, S100A9, SELL, STX10, TKT, UBN1, USP3, VNN2
darkorange2	NKcell__Blood(composite)	Blood	7.32148e-07	9	CMKLR1, CX3CR1, FGFBP2, IL12RB2, KLRC3, KLRD1, PDGFD, PLEKHF1, PRSS23		darkmagenta	105938_REACTOME_Generic_Transcription_Pathway__Reactome_NCBI_Biosystems	PW_Lists	5.2572e-66	57	ZFP28, ZIK1, ZNF135, ZNF138, ZNF14, ZNF160, ZNF17, ZNF211, ZNF222, ZNF223, ZNF225, ZNF230, ZNF234, ZNF253, ZNF256, ZNF257, ZNF264, ZNF268, ZNF274, ZNF28, ZNF304, ZNF320, ZNF347, ZNF382, ZNF383, ZNF415, ZNF416, ZNF417, ZNF418, ZNF419, ZNF420, ZNF426, ZNF429, ZNF430, ZNF439, ZNF440, ZNF443, ZNF45, ZNF468, ZNF486, ZNF493, ZNF506, ZNF528, ZNF530, ZNF543, ZNF544, ZNF547, ZNF548, ZNF549, ZNF551, ZNF559…
darkred	187106_REACTOME_Interferon_gamma_signaling__Reactome_NCBI_Biosystems	PW_Lists	8.66163e-09	23	CAMK2D, CIITA, FCGR1A, FCGR1B, GBP1, GBP2, GBP4, GBP5, GBP6, HLA-A, HLA-DMA, HLA-DMB, HLA-DOA, HLA-DPA1, HLA-DPB1, HLA-DRA, HLA-DRB1, HLA-E, HLA-F, ICAM1, IRF1, IRF5, STAT1		darkmagenta	105937_REACTOME_Gene_Expression__Reactome_NCBI_Biosystems	PW_Lists	1.63835e-31	57	ZFP28, ZIK1, ZNF135, ZNF138, ZNF14, ZNF160, ZNF17, ZNF211, ZNF222, ZNF223, ZNF225, ZNF230, ZNF234, ZNF253, ZNF256, ZNF257, ZNF264, ZNF268, ZNF274, ZNF28, ZNF304, ZNF320, ZNF347, ZNF382, ZNF383, ZNF415, ZNF416, ZNF417, ZNF418, ZNF419, ZNF420, ZNF426, ZNF429, ZNF430, ZNF439, ZNF440, ZNF443, ZNF45, ZNF468, ZNF486, ZNF493, ZNF506, ZNF528, ZNF530, ZNF543, ZNF544, ZNF547, ZNF548, ZNF549, ZNF551, ZNF559…
darkred	Antigent processing and presentation__ImmunePathway	Immune	2.73852e-06	18	CD74, CIITA, HLA-A, HLA-DMA, HLA-DMB, HLA-DOA, HLA-DPA1, HLA-DPB1, HLA-DRA, HLA-DRB1, HLA-E, HLA-F, NFYA, PSME1, PSME2, RFX5, TAP1, TAP2		darkolivegreen	BloodPlatelets_customArray__Gnatenko2	Blood	5.42237e-43	44	ABCC3, ABLIM3, AGPAT1, ALOX12, CALM3, CLU, CTDSPL, CTTN, CXCL5, EGF, F13A1, FHL1, FSTL1, GNAZ, GNB5, GNG11, GP9, GPX1, GRAP2, HOMER2, HRASLS, ITGA2B, ITGB3, ITGB5, MGLL, MYL9, NRGN, NT5M, PARVB, PCSK6, PF4, PPBP, PRKAR2B, PTCRA, PTGS1, RAB6B, SCN1B, SELP, SLC24A3, SPARC, ST7, TPM1, VIL1, WASF3
darkred	187103_REACTOME_Interferon_Signaling__Reactome_NCBI_Biosystems	PW_Lists	5.5205e-05	29	CAMK2D, CIITA, FCGR1A, FCGR1B, GBP1, GBP2, GBP4, GBP5, GBP6, HLA-A, HLA-DMA, HLA-DMB, HLA-DOA, HLA-DPA1, HLA-DPB1, HLA-DRA, HLA-DRB1, HLA-E, HLA-F, ICAM1, IFNAR2, IRF1, IRF5, KPNA1, NUP50, PSMB8, RNASEL, STAT1, UBE2L6		darkolivegreen	106034_REACTOME_Platelet_activation,_signaling_and_aggregation__Reactome_NCBI_Biosystems	PW_Lists	1.32088e-10	18	CALM3, CLU, EGF, F13A1, GNB5, GNG11, GP1BA, GP6, GP9, ITGA2B, ITGB3, MGLL, MMRN1, PF4, PPBP, PROS1, SELP, SPARC
darkred	485_KEGG_Antigen_processing_and_presentation__Kegg_NCBI_Biosystems	PW_Lists	0.000129775	18	CD74, CIITA, HLA-A, HLA-DMA, HLA-DMB, HLA-DOA, HLA-DPA1, HLA-DPB1, HLA-DRA, HLA-DRB1, HLA-E, HLA-F, NFYA, PSME1, PSME2, RFX5, TAP1, TAP2		darkolivegreen	106050_REACTOME_Platelet_degranulation__Reactome_NCBI_Biosystems	PW_Lists	8.04387e-09	12	CALM3, CLU, EGF, F13A1, ITGA2B, ITGB3, MMRN1, PF4, PPBP, PROS1, SELP, SPARC
darkred	83074_KEGG_Antigen_processing_and_presentation__Kegg_NCBI_Biosystems	PW_Lists	0.000129775	18	CD74, CIITA, HLA-A, HLA-DMA, HLA-DMB, HLA-DOA, HLA-DPA1, HLA-DPB1, HLA-DRA, HLA-DRB1, HLA-E, HLA-F, NFYA, PSME1, PSME2, RFX5, TAP1, TAP2		darkolivegreen	106028_REACTOME_Hemostasis__Reactome_NCBI_Biosystems	PW_Lists	8.58208e-09	22	CALM3, CLU, EGF, ESAM, F13A1, GNB5, GNG11, GP1BA, GP6, GP9, ITGA2B, ITGB3, JAM3, MGLL, MMRN1, PF4, PPBP, PRKAR1B, PRKAR2B, PROS1, SELP, SPARC
darkred	106386_REACTOME_Immune_System__Reactome_NCBI_Biosystems	PW_Lists	0.000212674	75	ANAPC4, ASB7, C2, CAMK2D, CARD17, CASP1, CD274, CIITA, CUL1, DTX3L, DUSP3, ERAP1, FBXO6, FCGR1A, FCGR1B, GBP1, GBP2, GBP4, GBP5, GBP6, HLA-A, HLA-DMA, HLA-DMB, HLA-DOA, HLA-DPA1, HLA-DPB1, HLA-DRA, HLA-DRB1, HLA-E, HLA-F, ICAM1, IFNAR2, IL1R1, IRF1, IRF5, ITGA4, KPNA1, LY86, MAP2K6, MAP3K8, MICB, MYD88, NLRC5, NUP50, PAG1, PDCD1LG2, PPP2R5B, PSMA5, PSMB10, PSMB2, PSMB3, PSMB4, PSMB8, PSMB9, PSMD3…		darkolivegreen	106048_REACTOME_Response_to_elevated_platelet_cytosolic_Ca2+__Reactome_NCBI_Biosystems	PW_Lists	2.19576e-08	12	CALM3, CLU, EGF, F13A1, ITGA2B, ITGB3, MMRN1, PF4, PPBP, PROS1, SELP, SPARC
darkred	477122_REACTOME_Antigen_processing-Cross_presentation__Reactome_NCBI_Biosystems	PW_Lists	0.0010762	18	FCGR1A, FCGR1B, HLA-A, HLA-E, HLA-F, PSMA5, PSMB10, PSMB2, PSMB3, PSMB4, PSMB8, PSMB9, PSMD3, PSMD6, PSME1, PSME2, TAP1, TAP2		darkolivegreen	BloodPlatelets_Top50__Gnatenko	Blood	2.33991e-07	8	CLU, F13A1, GPX1, ITGA2B, NRGN, PF4, PPBP, SPARC
darkred	366171_REACTOME_Cytokine_Signaling_in_Immune_system__Reactome_NCBI_Biosystems	PW_Lists	0.00119399	37	CAMK2D, CARD17, CASP1, CIITA, CUL1, FCGR1A, FCGR1B, GBP1, GBP2, GBP4, GBP5, GBP6, HLA-A, HLA-DMA, HLA-DMB, HLA-DOA, HLA-DPA1, HLA-DPB1, HLA-DRA, HLA-DRB1, HLA-E, HLA-F, ICAM1, IFNAR2, IL1R1, IRF1, IRF5, KPNA1, MAP2K6, MAP3K8, MYD88, NUP50, PSMB8, RIPK2, RNASEL, STAT1, UBE2L6		darkolivegreen	106057_REACTOME_Formation_of_Fibrin_Clot_(Clotting_Cascade)__Reactome_NCBI_Biosystems	PW_Lists	0.00504343	5	F13A1, GP1BA, GP9, PF4, PROS1
darkred	413412_KEGG_Immunoproteasome__Kegg_NCBI_Biosystems	PW_Lists	0.00276464	9	PSMA5, PSMB10, PSMB2, PSMB3, PSMB4, PSMB8, PSMB9, PSME1, PSME2		darkolivegreen	161025_REACTOME_Smooth_Muscle_Contraction__Reactome_NCBI_Biosystems	PW_Lists	0.0317044	5	CALM3, ITGB5, MYL9, TPM1, TPM4
darkred	533_KEGG_Autoimmune_thyroid_disease__Kegg_NCBI_Biosystems	PW_Lists	0.00311117	11	FAS, HLA-A, HLA-DMA, HLA-DMB, HLA-DOA, HLA-DPA1, HLA-DPB1, HLA-DRA, HLA-DRB1, HLA-E, HLA-F		darkolivegreen	479_KEGG_ECM-receptor_interaction__Kegg_NCBI_Biosystems	PW_Lists	0.0358562	6	GP1BA, GP6, GP9, ITGA2B, ITGB3, ITGB5
darkred	83121_KEGG_Autoimmune_thyroid_disease__Kegg_NCBI_Biosystems	PW_Lists	0.00311117	11	FAS, HLA-A, HLA-DMA, HLA-DMB, HLA-DOA, HLA-DPA1, HLA-DPB1, HLA-DRA, HLA-DRB1, HLA-E, HLA-F		darkolivegreen	83068_KEGG_ECM-receptor_interaction__Kegg_NCBI_Biosystems	PW_Lists	0.0358562	6	GP1BA, GP6, GP9, ITGA2B, ITGB3, ITGB5
darkred	OX40__ImmunePathway	Immune	0.00439793	11	HLA-A, HLA-DMA, HLA-DMB, HLA-DOA, HLA-DPA1, HLA-DPB1, HLA-DRA, HLA-DRB1, HLA-E, HLA-F, TRAF3		darkred	187106_REACTOME_Interferon_gamma_signaling__Reactome_NCBI_Biosystems	PW_Lists	3.15958e-20	25	CAMK2D, CIITA, FCGR1A, FCGR1B, GBP1, GBP2, GBP4, GBP5, GBP6, HLA-A, HLA-DMA, HLA-DMB, HLA-DOA, HLA-DPA1, HLA-DPB1, HLA-DQA1, HLA-DQB1, HLA-DRA, HLA-DRB1, HLA-DRB5, HLA-E, HLA-F, IRF1, JAK2, STAT1
darkred	535_KEGG_Allograft_rejection__Kegg_NCBI_Biosystems	PW_Lists	0.0052647	11	FAS, HLA-A, HLA-DMA, HLA-DMB, HLA-DOA, HLA-DPA1, HLA-DPB1, HLA-DRA, HLA-DRB1, HLA-E, HLA-F		darkred	Antigent processing and presentation__ImmunePathway	Immune	1.06015e-17	21	CD74, CIITA, HLA-A, HLA-DMA, HLA-DMB, HLA-DOA, HLA-DPA1, HLA-DPB1, HLA-DQA1, HLA-DQB1, HLA-DRA, HLA-DRB1, HLA-DRB5, HLA-E, HLA-F, PSME1, PSME2, RFX5, TAP1, TAP2, TAPBP
darkred	83123_KEGG_Allograft_rejection__Kegg_NCBI_Biosystems	PW_Lists	0.0052647	11	FAS, HLA-A, HLA-DMA, HLA-DMB, HLA-DOA, HLA-DPA1, HLA-DPB1, HLA-DRA, HLA-DRB1, HLA-E, HLA-F		darkred	485_KEGG_Antigen_processing_and_presentation__Kegg_NCBI_Biosystems	PW_Lists	8.15056e-16	21	CD74, CIITA, HLA-A, HLA-DMA, HLA-DMB, HLA-DOA, HLA-DPA1, HLA-DPB1, HLA-DQA1, HLA-DQB1, HLA-DRA, HLA-DRB1, HLA-DRB5, HLA-E, HLA-F, PSME1, PSME2, RFX5, TAP1, TAP2, TAPBP
darkred	Supraoptic Nucleus_localMarker(FC>2)_IN_Hypothalamus__HBA	HumanBrainRegions	0.00654665	32	ADPRH, APOL3, CASP1, CD74, CEACAM3, CETP, CIITA, CLEC2B, CLEC9A, DTX3L, GBP1, GBP2, GBP4, GBP5, GPR65, HLA-A, HLA-DMB, HLA-DOA, HLA-DPA1, HLA-DRA, HLA-E, HLA-F, HSPB1, IL1R1, IRF1, NEDD9, PARP14, PARP9, RHBDF2, SLC16A6, TJP2, TRIM21		darkred	83074_KEGG_Antigen_processing_and_presentation__Kegg_NCBI_Biosystems	PW_Lists	8.15056e-16	21	CD74, CIITA, HLA-A, HLA-DMA, HLA-DMB, HLA-DOA, HLA-DPA1, HLA-DPB1, HLA-DQA1, HLA-DQB1, HLA-DRA, HLA-DRB1, HLA-DRB5, HLA-E, HLA-F, PSME1, PSME2, RFX5, TAP1, TAP2, TAPBP
darkred	pink_M10_Microglia(Type1)__HumanMeta	Brain	0.00709022	20	CASP1, CD74, CPVL, EMP3, FCGR1A, FCGR1B, GRN, HLA-A, HLA-DMA, HLA-DMB, HLA-DPA1, HLA-DPB1, HLA-DRA, HLA-DRB1, HLA-E, HLA-F, LHFPL2, LY86, RHBDF2, STAB1		darkred	106386_REACTOME_Immune_System__Reactome_NCBI_Biosystems	PW_Lists	3.52923e-15	58	C2, CAMK2D, CARD17, CD274, CIITA, CUL1, DUSP3, ERAP1, FBXO6, FCGR1A, FCGR1B, GBP1, GBP2, GBP4, GBP5, GBP6, HLA-A, HLA-DMA, HLA-DMB, HLA-DOA, HLA-DPA1, HLA-DPB1, HLA-DQA1, HLA-DQB1, HLA-DRA, HLA-DRB1, HLA-DRB5, HLA-E, HLA-F, IFNAR2, IL6R, IRF1, JAK2, NLRC5, NUP50, P2RX7, PDCD1LG2, PSMA4, PSMA5, PSMB1, PSMB10, PSMB2, PSMB3, PSMB4, PSMB8, PSMB9, PSME1, PSME2, RIPK2, SRC, STAT1, TAP1, TAP2, TAPBP, TL…
darkred	477124_REACTOME_ER-Phagosome_pathway__Reactome_NCBI_Biosystems	PW_Lists	0.00711544	16	HLA-A, HLA-E, HLA-F, PSMA5, PSMB10, PSMB2, PSMB3, PSMB4, PSMB8, PSMB9, PSMD3, PSMD6, PSME1, PSME2, TAP1, TAP2		darkred	187103_REACTOME_Interferon_Signaling__Reactome_NCBI_Biosystems	PW_Lists	5.87701e-15	29	CAMK2D, CIITA, FCGR1A, FCGR1B, GBP1, GBP2, GBP4, GBP5, GBP6, HLA-A, HLA-DMA, HLA-DMB, HLA-DOA, HLA-DPA1, HLA-DPB1, HLA-DQA1, HLA-DQB1, HLA-DRA, HLA-DRB1, HLA-DRB5, HLA-E, HLA-F, IFNAR2, IRF1, JAK2, NUP50, PSMB8, STAT1, UBE2L6
darkred	377865_KEGG_Herpes_simplex_infection__Kegg_NCBI_Biosystems	PW_Lists	0.0120575	26	CD74, CUL1, FAS, HLA-A, HLA-DMA, HLA-DMB, HLA-DOA, HLA-DPA1, HLA-DPB1, HLA-DRA, HLA-DRB1, HLA-E, HLA-F, IFNAR2, IL15, MED8, MYD88, PPP1CB, RNASEL, STAT1, TAP1, TAP2, TBK1, TBPL1, TNFRSF14, TRAF3		darkred	366171_REACTOME_Cytokine_Signaling_in_Immune_system__Reactome_NCBI_Biosystems	PW_Lists	1.7308e-12	33	CAMK2D, CARD17, CIITA, CUL1, FCGR1A, FCGR1B, GBP1, GBP2, GBP4, GBP5, GBP6, HLA-A, HLA-DMA, HLA-DMB, HLA-DOA, HLA-DPA1, HLA-DPB1, HLA-DQA1, HLA-DQB1, HLA-DRA, HLA-DRB1, HLA-DRB5, HLA-E, HLA-F, IFNAR2, IL6R, IRF1, JAK2, NUP50, PSMB8, RIPK2, STAT1, UBE2L6
darkred	377873_KEGG_Herpes_simplex_infection__Kegg_NCBI_Biosystems	PW_Lists	0.0120575	26	CD74, CUL1, FAS, HLA-A, HLA-DMA, HLA-DMB, HLA-DOA, HLA-DPA1, HLA-DPB1, HLA-DRA, HLA-DRB1, HLA-E, HLA-F, IFNAR2, IL15, MED8, MYD88, PPP1CB, RNASEL, STAT1, TAP1, TAP2, TBK1, TBPL1, TNFRSF14, TRAF3		darkred	533_KEGG_Autoimmune_thyroid_disease__Kegg_NCBI_Biosystems	PW_Lists	3.69922e-12	14	FAS, HLA-A, HLA-DMA, HLA-DMB, HLA-DOA, HLA-DPA1, HLA-DPB1, HLA-DQA1, HLA-DQB1, HLA-DRA, HLA-DRB1, HLA-DRB5, HLA-E, HLA-F
darkred	507_KEGG_Type_I_diabetes_mellitus__Kegg_NCBI_Biosystems	PW_Lists	0.0138293	11	FAS, HLA-A, HLA-DMA, HLA-DMB, HLA-DOA, HLA-DPA1, HLA-DPB1, HLA-DRA, HLA-DRB1, HLA-E, HLA-F		darkred	83121_KEGG_Autoimmune_thyroid_disease__Kegg_NCBI_Biosystems	PW_Lists	3.69922e-12	14	FAS, HLA-A, HLA-DMA, HLA-DMB, HLA-DOA, HLA-DPA1, HLA-DPB1, HLA-DQA1, HLA-DQB1, HLA-DRA, HLA-DRB1, HLA-DRB5, HLA-E, HLA-F
darkred	83095_KEGG_Type_I_diabetes_mellitus__Kegg_NCBI_Biosystems	PW_Lists	0.0138293	11	FAS, HLA-A, HLA-DMA, HLA-DMB, HLA-DOA, HLA-DPA1, HLA-DPB1, HLA-DRA, HLA-DRB1, HLA-E, HLA-F		darkred	366160_REACTOME_Adaptive_Immune_System__Reactome_NCBI_Biosystems	PW_Lists	7.68977e-12	39	CD274, CUL1, ERAP1, FBXO6, FCGR1A, FCGR1B, HLA-A, HLA-DMA, HLA-DMB, HLA-DOA, HLA-DPA1, HLA-DPB1, HLA-DQA1, HLA-DQB1, HLA-DRA, HLA-DRB1, HLA-DRB5, HLA-E, HLA-F, PDCD1LG2, PSMA4, PSMA5, PSMB1, PSMB10, PSMB2, PSMB3, PSMB4, PSMB8, PSMB9, PSME1, PSME2, RIPK2, SRC, TAP1, TAP2, TAPBP, TNFRSF14, TRIM21, UBE2L6
darkred	536_KEGG_Graft-versus-host_disease__Kegg_NCBI_Biosystems	PW_Lists	0.0215859	11	FAS, HLA-A, HLA-DMA, HLA-DMB, HLA-DOA, HLA-DPA1, HLA-DPB1, HLA-DRA, HLA-DRB1, HLA-E, HLA-F		darkred	535_KEGG_Allograft_rejection__Kegg_NCBI_Biosystems	PW_Lists	8.22327e-12	14	FAS, HLA-A, HLA-DMA, HLA-DMB, HLA-DOA, HLA-DPA1, HLA-DPB1, HLA-DQA1, HLA-DQB1, HLA-DRA, HLA-DRB1, HLA-DRB5, HLA-E, HLA-F
darkred	83124_KEGG_Graft-versus-host_disease__Kegg_NCBI_Biosystems	PW_Lists	0.0215859	11	FAS, HLA-A, HLA-DMA, HLA-DMB, HLA-DOA, HLA-DPA1, HLA-DPB1, HLA-DRA, HLA-DRB1, HLA-E, HLA-F		darkred	83123_KEGG_Allograft_rejection__Kegg_NCBI_Biosystems	PW_Lists	8.22327e-12	14	FAS, HLA-A, HLA-DMA, HLA-DMB, HLA-DOA, HLA-DPA1, HLA-DPB1, HLA-DQA1, HLA-DQB1, HLA-DRA, HLA-DRB1, HLA-DRB5, HLA-E, HLA-F
darkred	477126_REACTOME_Cross-presentation_of_soluble_exogenous_antigens_(endosomes)__Reactome_NCBI_Biosystems	PW_Lists	0.0317123	13	FCGR1A, FCGR1B, PSMA5, PSMB10, PSMB2, PSMB3, PSMB4, PSMB8, PSMB9, PSMD3, PSMD6, PSME1, PSME2		darkred	477122_REACTOME_Antigen_processing-Cross_presentation__Reactome_NCBI_Biosystems	PW_Lists	2.65322e-11	19	FCGR1A, FCGR1B, HLA-A, HLA-E, HLA-F, PSMA4, PSMA5, PSMB1, PSMB10, PSMB2, PSMB3, PSMB4, PSMB8, PSMB9, PSME1, PSME2, TAP1, TAP2, TAPBP
floralwhite	Mitochondria_Foster__MO	Brain	7.43346e-05	9	AASS, ACAA2, ACADVL, AK3, CPT1A, ECH1, ETFA, ETFB, PC		darkred	507_KEGG_Type_I_diabetes_mellitus__Kegg_NCBI_Biosystems	PW_Lists	3.54022e-11	14	FAS, HLA-A, HLA-DMA, HLA-DMB, HLA-DOA, HLA-DPA1, HLA-DPB1, HLA-DQA1, HLA-DQB1, HLA-DRA, HLA-DRB1, HLA-DRB5, HLA-E, HLA-F
floralwhite	198865_WikiPathways_Fatty_Acid_Beta_Oxidation__Wiki_Pathways_NCBI_Biosystems	PW_Lists	0.00594242	5	ACADS, ACADVL, CPT1A, LIPE, SLC25A20		darkred	83095_KEGG_Type_I_diabetes_mellitus__Kegg_NCBI_Biosystems	PW_Lists	3.54022e-11	14	FAS, HLA-A, HLA-DMA, HLA-DMB, HLA-DOA, HLA-DPA1, HLA-DPB1, HLA-DQA1, HLA-DQB1, HLA-DRA, HLA-DRB1, HLA-DRB5, HLA-E, HLA-F
floralwhite	6206_pad_mito_matrix_123__Palazzolo_and_Wang	PW_Lists	0.00638666	7	ACADS, AK3, BDH1, ETFA, ETFB, PC, PDK4		darkred	OX40__ImmunePathway	Immune	5.72955e-11	13	HLA-A, HLA-DMA, HLA-DMB, HLA-DOA, HLA-DPA1, HLA-DPB1, HLA-DQA1, HLA-DQB1, HLA-DRA, HLA-DRB1, HLA-DRB5, HLA-E, HLA-F
floralwhite	198817_WikiPathways_Mitochondrial_LC-Fatty_Acid_Beta-Oxidation__Wiki_Pathways_NCBI_Biosystems	PW_Lists	0.010578	4	ACADS, ACADVL, CPT1A, SLC25A20		darkred	536_KEGG_Graft-versus-host_disease__Kegg_NCBI_Biosystems	PW_Lists	1.30961e-10	14	FAS, HLA-A, HLA-DMA, HLA-DMB, HLA-DOA, HLA-DPA1, HLA-DPB1, HLA-DQA1, HLA-DQB1, HLA-DRA, HLA-DRB1, HLA-DRB5, HLA-E, HLA-F
green	106409_REACTOME_Classical_antibody-mediated_complement_activation__Reactome_NCBI_Biosystems	PW_Lists	1.24953e-17	16	IGHG1, IGHG2, IGHG3, IGHG4, IGHV3-23, IGKC, IGKV1-5, IGKV3-20, IGKV3D-11, IGKV3D-20, IGKV4-1, IGLC1, IGLC2, IGLC3, IGLC7, IGLV7-43		darkred	83124_KEGG_Graft-versus-host_disease__Kegg_NCBI_Biosystems	PW_Lists	1.30961e-10	14	FAS, HLA-A, HLA-DMA, HLA-DMB, HLA-DOA, HLA-DPA1, HLA-DPB1, HLA-DQA1, HLA-DQB1, HLA-DRA, HLA-DRB1, HLA-DRB5, HLA-E, HLA-F
green	Bcell__Blood(composite)	Blood	6.05419e-17	31	CD37, E2F5, EAF2, GGA2, IFT57, IGHA1, IGHA2, IGHG1, IGHG2, IGHG3, IGHV3-30, IGKC, IGKV1-5, IGKV1D-13, IGKV1D-8, IGKV3-20, IGKV3D-11, IGKV3D-15, IGKV3D-20, IGLV1-44, IGLV2-14, IGLV3-25, IGLV4-3, IGLV6-57, IL24, IRF4, SLC35F2, TMEM156, TNFRSF17, TPD52, TXNDC5		darkred	413412_KEGG_Immunoproteasome__Kegg_NCBI_Biosystems	PW_Lists	2.22086e-10	11	PSMA4, PSMA5, PSMB1, PSMB10, PSMB2, PSMB3, PSMB4, PSMB8, PSMB9, PSME1, PSME2
green	106407_REACTOME_Creation_of_C4_and_C2_activators__Reactome_NCBI_Biosystems	PW_Lists	6.08808e-17	16	IGHG1, IGHG2, IGHG3, IGHG4, IGHV3-23, IGKC, IGKV1-5, IGKV3-20, IGKV3D-11, IGKV3D-20, IGKV4-1, IGLC1, IGLC2, IGLC3, IGLC7, IGLV7-43		darkred	477124_REACTOME_ER-Phagosome_pathway__Reactome_NCBI_Biosystems	PW_Lists	6.2365e-10	17	HLA-A, HLA-E, HLA-F, PSMA4, PSMA5, PSMB1, PSMB10, PSMB2, PSMB3, PSMB4, PSMB8, PSMB9, PSME1, PSME2, TAP1, TAP2, TAPBP
green	106406_REACTOME_Initial_triggering_of_complement__Reactome_NCBI_Biosystems	PW_Lists	8.9028e-16	16	IGHG1, IGHG2, IGHG3, IGHG4, IGHV3-23, IGKC, IGKV1-5, IGKV3-20, IGKV3D-11, IGKV3D-20, IGKV4-1, IGLC1, IGLC2, IGLC3, IGLC7, IGLV7-43		darkred	377865_KEGG_Herpes_simplex_infection__Kegg_NCBI_Biosystems	PW_Lists	8.45185e-09	23	CD74, CUL1, FAS, HLA-A, HLA-DMA, HLA-DMB, HLA-DOA, HLA-DPA1, HLA-DPB1, HLA-DQA1, HLA-DQB1, HLA-DRA, HLA-DRB1, HLA-DRB5, HLA-E, HLA-F, IFNAR2, IL15, JAK2, STAT1, TAP1, TAP2, TNFRSF14
green	106405_REACTOME_Complement_cascade__Reactome_NCBI_Biosystems	PW_Lists	8.33304e-15	16	IGHG1, IGHG2, IGHG3, IGHG4, IGHV3-23, IGKC, IGKV1-5, IGKV3-20, IGKV3D-11, IGKV3D-20, IGKV4-1, IGLC1, IGLC2, IGLC3, IGLC7, IGLV7-43		darkred	377873_KEGG_Herpes_simplex_infection__Kegg_NCBI_Biosystems	PW_Lists	8.45185e-09	23	CD74, CUL1, FAS, HLA-A, HLA-DMA, HLA-DMB, HLA-DOA, HLA-DPA1, HLA-DPB1, HLA-DQA1, HLA-DQB1, HLA-DRA, HLA-DRB1, HLA-DRB5, HLA-E, HLA-F, IFNAR2, IL15, JAK2, STAT1, TAP1, TAP2, TNFRSF14
green	Innate immunity signaling__ImmunePathway	Immune	4.20632e-13	25	IGHV3-23, IGKC, IGKV1-5, IGKV4-1, IGLC1, IGLC2, IGLC3, IGLV1-36, IGLV1-40, IGLV1-44, IGLV10-54, IGLV2-11, IGLV2-18, IGLV2-23, IGLV3-16, IGLV3-25, IGLV3-27, IGLV4-3, IGLV4-60, IGLV4-69, IGLV5-37, IGLV5-45, IGLV7-43, IGLV7-46, IGLV8-61		darkred	119557_REACTOME_PD-1_signaling__Reactome_NCBI_Biosystems	PW_Lists	8.75999e-09	12	CD274, HLA-DMA, HLA-DMB, HLA-DOA, HLA-DPA1, HLA-DPB1, HLA-DQA1, HLA-DQB1, HLA-DRA, HLA-DRB1, HLA-DRB5, PDCD1LG2
green	106413_REACTOME_Immunoregulatory_interactions_between_a_Lymphoid_and_a_non-Lymphoid_cell__Reactome_NCBI_Biosystems	PW_Lists	0.00831878	12	IGHV3-23, IGKC, IGKV1-5, IGKV3-20, IGKV3D-11, IGKV3D-20, IGKV4-1, IGLC1, IGLC2, IGLC3, IGLC7, IGLV7-43		darkred	IFN-gamma__ImmunePathway	Immune	1.14152e-08	14	HLA-DMA, HLA-DMB, HLA-DOA, HLA-DPA1, HLA-DPB1, HLA-DQA1, HLA-DQB1, HLA-DRA, HLA-DRB1, HLA-DRB5, IRF1, JAK2, STAT1, TLR8
grey60	Substantia Nigra, pars reticulata_localMarker(top200)_IN_Mesencephalon__HBA	HumanBrainRegions	0.00504262	15	AIF1, C1QA, C1QB, C3, CD33, CD86, COL8A2, CSF1R, FCGR3A, HMOX1, ITGAL, LILRB1, LST1, MS4A7, VCAN		darkred	Cell adhesion molecules__ImmunePathway	Immune	4.97174e-08	15	CD274, HLA-A, HLA-DMA, HLA-DMB, HLA-DOA, HLA-DPA1, HLA-DPB1, HLA-DQA1, HLA-DQB1, HLA-DRA, HLA-DRB1, HLA-DRB5, HLA-E, HLA-F, PDCD1LG2
grey60	Astrocyte_probable__Cahoy	Brain	0.0418677	74	ACP2, AGPAT3, ALDH16A1, APCDD1, ARRB1, ATF3, ATG7, C20orf194, CDC42EP4, CKB, CLIP4, CLN6, CLPB, COMT, COTL1, CPEB4, CREG1, CTSC, CTSD, CYFIP1, CYP1B1, ENO1, EPHB3, EPS8, FAM20A, FGFRL1, FZD1, GPD2, GPR137B, GSTA4, HEXA, HSD17B4, HTRA1, KCTD15, KLF4, LFNG, LIMD1, LOXL3, MAPKAPK3, MERTK, METTL9, MGST1, MMP14, MPST, MRAS, MRPS35, MTMR11, NFKBIZ, NR4A1, OAF, PAPSS2, PAQR7, PLAGL1, PLXNB2, POFUT1, REP…		darkred	Supraoptic Nucleus_localMarker(FC>2)_IN_Hypothalamus__HBA	HumanBrainRegions	7.44935e-08	25	APOL3, CASP7, CD74, CETP, CIITA, CLEC2B, GBP1, GBP2, GBP4, GBP5, HHEX, HLA-A, HLA-DMB, HLA-DOA, HLA-DPA1, HLA-DRA, HLA-DRB5, HLA-E, HLA-F, IL6R, IRF1, NEDD9, RHBDF2, TJP2, TRIM21
lightcyan1	167190_KEGG_Protein_processing_in_endoplasmic_reticulum__Kegg_NCBI_Biosystems	PW_Lists	5.33494e-27	34	CALR, CANX, DDOST, DERL1, DNAJB11, EDEM2, HSP90B1, HSPA5, HYOU1, LMAN1, LMAN2, OS9, P4HB, PDIA3, PDIA4, PDIA6, PREB, RPN1, RPN2, SEC13, SEC23B, SEC24A, SEC24C, SEC24D, SEC61A1, SEC61B, SEC61G, SIL1, SSR1, SSR3, STT3A, TRAM1, WFS1, XBP1		darkred	125138_KEGG_Viral_myocarditis__Kegg_NCBI_Biosystems	PW_Lists	2.09323e-07	13	HLA-A, HLA-DMA, HLA-DMB, HLA-DOA, HLA-DPA1, HLA-DPB1, HLA-DQA1, HLA-DQB1, HLA-DRA, HLA-DRB1, HLA-DRB5, HLA-E, HLA-F
lightcyan1	167325_KEGG_Protein_processing_in_endoplasmic_reticulum__Kegg_NCBI_Biosystems	PW_Lists	5.33494e-27	34	CALR, CANX, DDOST, DERL1, DNAJB11, EDEM2, HSP90B1, HSPA5, HYOU1, LMAN1, LMAN2, OS9, P4HB, PDIA3, PDIA4, PDIA6, PREB, RPN1, RPN2, SEC13, SEC23B, SEC24A, SEC24C, SEC24D, SEC61A1, SEC61B, SEC61G, SIL1, SSR1, SSR3, STT3A, TRAM1, WFS1, XBP1		darkred	106416_REACTOME_Translocation_of_ZAP-70_to_Immunological_synapse__Reactome_NCBI_Biosystems	PW_Lists	5.64634e-07	10	HLA-DMA, HLA-DMB, HLA-DOA, HLA-DPA1, HLA-DPB1, HLA-DQA1, HLA-DQB1, HLA-DRA, HLA-DRB1, HLA-DRB5
lightcyan1	161013_REACTOME_Asparagine_N-linked_glycosylation__Reactome_NCBI_Biosystems	PW_Lists	8.44056e-20	23	ALG2, ALG8, CALR, CANX, DDOST, DPAGT1, EDEM2, GFPT1, GMPPA, GMPPB, LMAN1, MLEC, PDIA3, PGM3, PMM1, PREB, RPN1, RPN2, SEC13, SEC24A, SEC24C, SEC24D, STT3A		darkred	532_KEGG_Asthma__Kegg_NCBI_Biosystems	PW_Lists	5.64634e-07	10	HLA-DMA, HLA-DMB, HLA-DOA, HLA-DPA1, HLA-DPB1, HLA-DQA1, HLA-DQB1, HLA-DRA, HLA-DRB1, HLA-DRB5
lightcyan1	106230_REACTOME_Metabolism_of_proteins__Reactome_NCBI_Biosystems	PW_Lists	4.2476e-17	36	ALG2, ALG8, CALR, CANX, CCT7, DDOST, DPAGT1, EDEM2, EIF2B4, GFPT1, GMPPA, GMPPB, LMAN1, MLEC, PDIA3, PGM3, PMM1, PREB, RPN1, RPN2, SEC11C, SEC13, SEC24A, SEC24C, SEC24D, SEC61A1, SEC61B, SEC61G, SPCS1, SPCS2, SPCS3, SRPRB, SSR1, SSR3, STT3A, TRAM1		darkred	83120_KEGG_Asthma__Kegg_NCBI_Biosystems	PW_Lists	5.64634e-07	10	HLA-DMA, HLA-DMB, HLA-DOA, HLA-DPA1, HLA-DPB1, HLA-DQA1, HLA-DQB1, HLA-DRA, HLA-DRB1, HLA-DRB5
lightcyan1	161012_REACTOME_Post-translational_protein_modification__Reactome_NCBI_Biosystems	PW_Lists	4.36482e-14	23	ALG2, ALG8, CALR, CANX, DDOST, DPAGT1, EDEM2, GFPT1, GMPPA, GMPPB, LMAN1, MLEC, PDIA3, PGM3, PMM1, PREB, RPN1, RPN2, SEC13, SEC24A, SEC24C, SEC24D, STT3A		darkred	477126_REACTOME_Cross-presentation_of_soluble_exogenous_antigens_(endosomes)__Reactome_NCBI_Biosystems	PW_Lists	6.61675e-07	13	FCGR1A, FCGR1B, PSMA4, PSMA5, PSMB1, PSMB10, PSMB2, PSMB3, PSMB4, PSMB8, PSMB9, PSME1, PSME2
lightcyan1	105902_REACTOME_Diabetes_pathways__Reactome_NCBI_Biosystems	PW_Lists	4.30336e-10	18	CALR, DNAJB11, GFPT1, HSP90B1, HSPA5, HYOU1, PDIA5, PDIA6, PREB, SEC11C, SPCS1, SPCS2, SPCS3, SRPRB, SSR1, WFS1, XBP1, YIF1A		darkred	128670_KEGG_Intestinal_immune_network_for_IgA_production__Kegg_NCBI_Biosystems	PW_Lists	9.42365e-07	12	HLA-DMA, HLA-DMB, HLA-DOA, HLA-DPA1, HLA-DPB1, HLA-DQA1, HLA-DQB1, HLA-DRA, HLA-DRB1, HLA-DRB5, IL15, IL15RA
lightcyan1	105906_REACTOME_Activation_of_Chaperones_by_IRE1alpha__Reactome_NCBI_Biosystems	PW_Lists	4.72287e-08	12	DNAJB11, GFPT1, HSPA5, HYOU1, PDIA5, PDIA6, PREB, SRPRB, SSR1, WFS1, XBP1, YIF1A		darkred	128760_KEGG_Intestinal_immune_network_for_IgA_production__Kegg_NCBI_Biosystems	PW_Lists	9.42365e-07	12	HLA-DMA, HLA-DMB, HLA-DOA, HLA-DPA1, HLA-DPB1, HLA-DQA1, HLA-DQB1, HLA-DRA, HLA-DRB1, HLA-DRB5, IL15, IL15RA
lightcyan1	Endoplasmic_Reticulum_Foster__MO	Brain	1.34377e-07	14	ACSL5, CALU, CANX, HSP90B1, LMAN1, LMAN2, NSDHL, PRDX4, SEC61B, SND1, SURF4, TMED10, TMED2, TMED9		darkred	171867_KEGG_Staphylococcus_aureus_infection__Kegg_NCBI_Biosystems	PW_Lists	9.42365e-07	12	C2, FCGR1A, HLA-DMA, HLA-DMB, HLA-DOA, HLA-DPA1, HLA-DPB1, HLA-DQA1, HLA-DQB1, HLA-DRA, HLA-DRB1, HLA-DRB5
lightcyan1	105904_REACTOME_Unfolded_Protein_Response__Reactome_NCBI_Biosystems	PW_Lists	1.78953e-07	14	CALR, DNAJB11, GFPT1, HSP90B1, HSPA5, HYOU1, PDIA5, PDIA6, PREB, SRPRB, SSR1, WFS1, XBP1, YIF1A		darkred	172846_KEGG_Staphylococcus_aureus_infection__Kegg_NCBI_Biosystems	PW_Lists	9.42365e-07	12	C2, FCGR1A, HLA-DMA, HLA-DMB, HLA-DOA, HLA-DPA1, HLA-DPB1, HLA-DQA1, HLA-DQB1, HLA-DRA, HLA-DRB1, HLA-DRB5
lightcyan1	530771_REACTOME_Activation_of_Chaperone_Genes_by_XBP1(S)__Reactome_NCBI_Biosystems	PW_Lists	7.05628e-07	11	DNAJB11, GFPT1, HYOU1, PDIA5, PDIA6, PREB, SRPRB, SSR1, WFS1, XBP1, YIF1A		darkred	198786_WikiPathways_Proteasome_Degradation__Wiki_Pathways_NCBI_Biosystems	PW_Lists	1.34135e-06	14	HLA-A, HLA-E, HLA-F, PSMA4, PSMA5, PSMB1, PSMB10, PSMB2, PSMB3, PSMB4, PSMB8, PSMB9, PSME1, PSME2
lightcyan1	446_KEGG_Protein_export__Kegg_NCBI_Biosystems	PW_Lists	1.31097e-06	9	HSPA5, SEC11C, SEC61A1, SEC61B, SEC61G, SPCS1, SPCS2, SPCS3, SRPRB		darkred	366161_REACTOME_Class_I_MHC_mediated_antigen_processing_&_presentation__Reactome_NCBI_Biosystems	PW_Lists	1.98804e-06	24	CUL1, ERAP1, FBXO6, FCGR1A, FCGR1B, HLA-A, HLA-E, HLA-F, PSMA4, PSMA5, PSMB1, PSMB10, PSMB2, PSMB3, PSMB4, PSMB8, PSMB9, PSME1, PSME2, TAP1, TAP2, TAPBP, TRIM21, UBE2L6
lightcyan1	83041_KEGG_Protein_export__Kegg_NCBI_Biosystems	PW_Lists	1.31097e-06	9	HSPA5, SEC11C, SEC61A1, SEC61B, SEC61G, SPCS1, SPCS2, SPCS3, SRPRB		darkred	106415_REACTOME_Phosphorylation_of_CD3_and_TCR_zeta_chains__Reactome_NCBI_Biosystems	PW_Lists	2.06343e-06	10	HLA-DMA, HLA-DMB, HLA-DOA, HLA-DPA1, HLA-DPB1, HLA-DQA1, HLA-DQB1, HLA-DRA, HLA-DRB1, HLA-DRB5
lightcyan1	366163_REACTOME_Antigen_Presentation__Folding,_assembly_and_peptide_loading_of_class_I_MHC__Reactome_NCBI_Biosystems	PW_Lists	3.72017e-05	8	CALR, CANX, HSPA5, PDIA3, SEC13, SEC24A, SEC24C, SEC24D		darkred	480_KEGG_Cell_adhesion_molecules_(CAMs)__Kegg_NCBI_Biosystems	PW_Lists	2.32935e-06	15	CD274, HLA-A, HLA-DMA, HLA-DMB, HLA-DOA, HLA-DPA1, HLA-DPB1, HLA-DQA1, HLA-DQB1, HLA-DRA, HLA-DRB1, HLA-DRB5, HLA-E, HLA-F, PDCD1LG2
lightcyan1	530746_REACTOME_SRP-dependent_cotranslational_protein_targeting_to_membrane__Reactome_NCBI_Biosystems	PW_Lists	9.96657e-05	14	DDOST, RPN1, RPN2, SEC11C, SEC61A1, SEC61B, SEC61G, SPCS1, SPCS2, SPCS3, SRPRB, SSR1, SSR3, TRAM1		darkred	83069_KEGG_Cell_adhesion_molecules_(CAMs)__Kegg_NCBI_Biosystems	PW_Lists	2.32935e-06	15	CD274, HLA-A, HLA-DMA, HLA-DMB, HLA-DOA, HLA-DPA1, HLA-DPB1, HLA-DQA1, HLA-DQB1, HLA-DRA, HLA-DRB1, HLA-DRB5, HLA-E, HLA-F, PDCD1LG2
lightcyan1	161014_REACTOME_Biosynthesis_of_the_N-glycan_precursor_(dolichol_lipid-linked_oligosaccharide,_LLO)_and_transfer_to_a_nascent_protein__Reactome_NCBI_Biosystems	PW_Lists	0.000298545	8	ALG2, ALG8, DPAGT1, GFPT1, GMPPA, GMPPB, PGM3, PMM1		darkred	IL-13__ImmunePathway	Immune	3.43269e-06	11	HLA-DMA, HLA-DMB, HLA-DOA, HLA-DPA1, HLA-DPB1, HLA-DQA1, HLA-DQB1, HLA-DRA, HLA-DRB1, HLA-DRB5, STAT1
lightcyan1	105965_REACTOME_Translation__Reactome_NCBI_Biosystems	PW_Lists	0.000445254	15	DDOST, EIF2B4, RPN1, RPN2, SEC11C, SEC61A1, SEC61B, SEC61G, SPCS1, SPCS2, SPCS3, SRPRB, SSR1, SSR3, TRAM1		darkred	213743_KEGG_Tuberculosis__Kegg_NCBI_Biosystems	PW_Lists	5.44702e-06	19	CAMK2D, CD74, CIITA, FCGR1A, HLA-DMA, HLA-DMB, HLA-DOA, HLA-DPA1, HLA-DPB1, HLA-DQA1, HLA-DQB1, HLA-DRA, HLA-DRB1, HLA-DRB5, JAK2, RFX5, RIPK2, SRC, STAT1
lightcyan1	106161_REACTOME_ER_to_Golgi_Transport__Reactome_NCBI_Biosystems	PW_Lists	0.00522016	5	PREB, SEC13, SEC24A, SEC24C, SEC24D		darkred	213780_KEGG_Tuberculosis__Kegg_NCBI_Biosystems	PW_Lists	5.44702e-06	19	CAMK2D, CD74, CIITA, FCGR1A, HLA-DMA, HLA-DMB, HLA-DOA, HLA-DPA1, HLA-DPB1, HLA-DQA1, HLA-DQB1, HLA-DRA, HLA-DRB1, HLA-DRB5, JAK2, RFX5, RIPK2, SRC, STAT1
lightcyan1	106162_REACTOME_COPII_(Coat_Protein_2)_Mediated_Vesicle_Transport__Reactome_NCBI_Biosystems	PW_Lists	0.00522016	5	PREB, SEC13, SEC24A, SEC24C, SEC24D		darkred	119552_REACTOME_Costimulation_by_the_CD28_family__Reactome_NCBI_Biosystems	PW_Lists	1.15601e-05	14	CD274, HLA-DMA, HLA-DMB, HLA-DOA, HLA-DPA1, HLA-DPB1, HLA-DQA1, HLA-DQB1, HLA-DRA, HLA-DRB1, HLA-DRB5, PDCD1LG2, SRC, TNFRSF14
lightcyan1	413469_KEGG_COPII_complex__Kegg_NCBI_Biosystems	PW_Lists	0.0115948	5	SEC13, SEC23B, SEC24A, SEC24C, SEC24D		darkred	CTLA4__ImmunePathway	Immune	2.99208e-05	11	HLA-DMA, HLA-DMB, HLA-DOA, HLA-DPA1, HLA-DPB1, HLA-DQA1, HLA-DQB1, HLA-DRA, HLA-DRB1, HLA-DRB5, JAK2
lightcyan1	513_KEGG_Vibrio_cholerae_infection__Kegg_NCBI_Biosystems	PW_Lists	0.0173364	8	ARF1, ATP6V0E2, ATP6V1C2, KDELR2, PDIA4, SEC61A1, SEC61B, SEC61G		darkred	105770_REACTOME_Cyclin_E_associated_events_during_G1S_transition__Reactome_NCBI_Biosystems	PW_Lists	4.47191e-05	13	CUL1, MAX, PSMA4, PSMA5, PSMB1, PSMB10, PSMB2, PSMB3, PSMB4, PSMB8, PSMB9, PSME1, PSME2
lightcyan1	83101_KEGG_Vibrio_cholerae_infection__Kegg_NCBI_Biosystems	PW_Lists	0.0173364	8	ARF1, ATP6V0E2, ATP6V1C2, KDELR2, PDIA4, SEC61A1, SEC61B, SEC61G		darkred	153859_KEGG_Phagosome__Kegg_NCBI_Biosystems	PW_Lists	5.13646e-05	17	ATP6V1B2, FCGR1A, HLA-A, HLA-DMA, HLA-DMB, HLA-DOA, HLA-DPA1, HLA-DPB1, HLA-DQA1, HLA-DQB1, HLA-DRA, HLA-DRB1, HLA-DRB5, HLA-E, HLA-F, TAP1, TAP2
lightcyan1	magenta_M8_Microglia(Type2)__MouseMeta	Brain	0.0197396	8	CCDC117, CRELD2, DNAJB11, HSP90B1, HSPA5, PDIA6, RPN1, XBP1		darkred	153910_KEGG_Phagosome__Kegg_NCBI_Biosystems	PW_Lists	5.13646e-05	17	ATP6V1B2, FCGR1A, HLA-A, HLA-DMA, HLA-DMB, HLA-DOA, HLA-DPA1, HLA-DPB1, HLA-DQA1, HLA-DQB1, HLA-DRA, HLA-DRB1, HLA-DRB5, HLA-E, HLA-F, TAP1, TAP2
lightcyan1	187217_REACTOME_N-glycan_trimming_in_the_ER_and_CalnexinCalreticulin_cycle__Reactome_NCBI_Biosystems	PW_Lists	0.0228924	5	CALR, CANX, EDEM2, MLEC, PDIA3		darkred	144028_KEGG_Leishmaniasis__Kegg_NCBI_Biosystems	PW_Lists	5.72809e-05	13	FCGR1A, HLA-DMA, HLA-DMB, HLA-DOA, HLA-DPA1, HLA-DPB1, HLA-DQA1, HLA-DQB1, HLA-DRA, HLA-DRB1, HLA-DRB5, JAK2, STAT1
lightsteelblue1	142269_BIOCYC_superpathway_of_cholesterol_biosynthesis__Biocyc_NCBI_Biosystems	PW_Lists	3.05775e-19	11	ACAT2, DHCR24, DHCR7, EBP, FDFT1, FDPS, HMGCS1, LSS, MSMO1, MVK, SQLE		darkred	144181_KEGG_Leishmaniasis__Kegg_NCBI_Biosystems	PW_Lists	5.72809e-05	13	FCGR1A, HLA-DMA, HLA-DMB, HLA-DOA, HLA-DPA1, HLA-DPB1, HLA-DQA1, HLA-DQB1, HLA-DRA, HLA-DRB1, HLA-DRB5, JAK2, STAT1
lightsteelblue1	160976_REACTOME_Metabolism_of_lipids_and_lipoproteins__Reactome_NCBI_Biosystems	PW_Lists	8.28531e-18	18	ABCA1, ABCD1, ABCG1, ACACA, DHCR24, DHCR7, EBP, FADS1, FDFT1, FDPS, HMGCS1, LDLR, LSS, MSMO1, MVK, SQLE, SREBF2, STARD4		darkred	106417_REACTOME_Generation_of_second_messenger_molecules__Reactome_NCBI_Biosystems	PW_Lists	6.58583e-05	10	HLA-DMA, HLA-DMB, HLA-DOA, HLA-DPA1, HLA-DPB1, HLA-DQA1, HLA-DQB1, HLA-DRA, HLA-DRB1, HLA-DRB5
lightsteelblue1	106142_REACTOME_Cholesterol_biosynthesis__Reactome_NCBI_Biosystems	PW_Lists	4.01852e-17	10	DHCR24, DHCR7, EBP, FDFT1, FDPS, HMGCS1, LSS, MSMO1, MVK, SQLE		darkred	105783_REACTOME_Cyclin_A_Cdk2-associated_events_at_S_phase_entry__Reactome_NCBI_Biosystems	PW_Lists	7.29682e-05	13	CUL1, MAX, PSMA4, PSMA5, PSMB1, PSMB10, PSMB2, PSMB3, PSMB4, PSMB8, PSMB9, PSME1, PSME2
lightsteelblue1	138629_BIOCYC_superpathway_of_cholesterol_biosynthesis__Biocyc_NCBI_Biosystems	PW_Lists	4.01852e-17	10	ACAT2, DHCR7, EBP, FDFT1, FDPS, HMGCS1, LSS, MSMO1, MVK, SQLE		darkred	105828_REACTOME_SCF-beta-TrCP_mediated_degradation_of_Emi1__Reactome_NCBI_Biosystems	PW_Lists	0.000101907	12	CUL1, PSMA4, PSMA5, PSMB1, PSMB10, PSMB2, PSMB3, PSMB4, PSMB8, PSMB9, PSME1, PSME2
lightsteelblue1	198809_WikiPathways_Cholesterol_Biosynthesis__Wiki_Pathways_NCBI_Biosystems	PW_Lists	1.01288e-13	8	DHCR7, FDFT1, FDPS, HMGCS1, LSS, MSMO1, MVK, SQLE		darkred	445_KEGG_Proteasome__Kegg_NCBI_Biosystems	PW_Lists	0.000118033	11	PSMA4, PSMA5, PSMB1, PSMB10, PSMB2, PSMB3, PSMB4, PSMB8, PSMB9, PSME1, PSME2
lightsteelblue1	142266_BIOCYC_cholesterol_biosynthesis_II_(via_24,25-dihydrolanosterol)__Biocyc_NCBI_Biosystems	PW_Lists	2.97723e-11	7	DHCR24, DHCR7, EBP, FDFT1, LSS, MSMO1, SQLE		darkred	83040_KEGG_Proteasome__Kegg_NCBI_Biosystems	PW_Lists	0.000118033	11	PSMA4, PSMA5, PSMB1, PSMB10, PSMB2, PSMB3, PSMB4, PSMB8, PSMB9, PSME1, PSME2
lightsteelblue1	142267_BIOCYC_cholesterol_biosynthesis_I__Biocyc_NCBI_Biosystems	PW_Lists	2.97723e-11	7	DHCR24, DHCR7, EBP, FDFT1, LSS, MSMO1, SQLE		darkred	pink_M10_Microglia(Type1)__HumanMeta	Brain	0.000125426	15	CD74, CPVL, FCGR1A, FCGR1B, HLA-A, HLA-DMA, HLA-DMB, HLA-DPA1, HLA-DPB1, HLA-DRA, HLA-DRB1, HLA-E, HLA-F, LHFPL2, RHBDF2
lightsteelblue1	142268_BIOCYC_cholesterol_biosynthesis_III_(via_desmosterol)__Biocyc_NCBI_Biosystems	PW_Lists	2.97723e-11	7	DHCR24, DHCR7, EBP, FDFT1, LSS, MSMO1, SQLE		darkred	106418_REACTOME_Downstream_TCR_signaling__Reactome_NCBI_Biosystems	PW_Lists	0.000160828	11	HLA-DMA, HLA-DMB, HLA-DOA, HLA-DPA1, HLA-DPB1, HLA-DQA1, HLA-DQB1, HLA-DRA, HLA-DRB1, HLA-DRB5, RIPK2
lightsteelblue1	477135_REACTOME_Metabolism__Reactome_NCBI_Biosystems	PW_Lists	2.81776e-10	19	ABCA1, ABCD1, ABCG1, ACACA, ALDOC, DHCR24, DHCR7, EBP, FADS1, FDFT1, FDPS, HMGCS1, LDLR, LSS, MSMO1, MVK, SQLE, SREBF2, STARD4		darkred	ICOS__ImmunePathway	Immune	0.000187281	10	HLA-DMA, HLA-DMB, HLA-DOA, HLA-DPA1, HLA-DPB1, HLA-DQA1, HLA-DQB1, HLA-DRA, HLA-DRB1, HLA-DRB5
lightsteelblue1	138626_BIOCYC_cholesterol_biosynthesis_II_(via_24,25-dihydrolanosterol)__Biocyc_NCBI_Biosystems	PW_Lists	3.21469e-09	6	DHCR7, EBP, FDFT1, LSS, MSMO1, SQLE		darkred	105771_REACTOME_SCF(Skp2)-mediated_degradation_of_p27p21__Reactome_NCBI_Biosystems	PW_Lists	0.000283485	12	CUL1, PSMA4, PSMA5, PSMB1, PSMB10, PSMB2, PSMB3, PSMB4, PSMB8, PSMB9, PSME1, PSME2
lightsteelblue1	138627_BIOCYC_cholesterol_biosynthesis_I__Biocyc_NCBI_Biosystems	PW_Lists	3.21469e-09	6	DHCR7, EBP, FDFT1, LSS, MSMO1, SQLE		darkred	105686_REACTOME_Regulation_of_activated_PAK-2p34_by_proteasome_mediated_degradation__Reactome_NCBI_Biosystems	PW_Lists	0.000384536	11	PSMA4, PSMA5, PSMB1, PSMB10, PSMB2, PSMB3, PSMB4, PSMB8, PSMB9, PSME1, PSME2
lightsteelblue1	138628_BIOCYC_cholesterol_biosynthesis_III_(via_desmosterol)__Biocyc_NCBI_Biosystems	PW_Lists	3.21469e-09	6	DHCR7, EBP, FDFT1, LSS, MSMO1, SQLE		darkred	106176_REACTOME_Regulation_of_ornithine_decarboxylase_(ODC)__Reactome_NCBI_Biosystems	PW_Lists	0.000384536	11	PSMA4, PSMA5, PSMB1, PSMB10, PSMB2, PSMB3, PSMB4, PSMB8, PSMB9, PSME1, PSME2
lightsteelblue1	413390_KEGG_Cholesterol_biosynthesis,_squalene_2,3-epoxide__cholesterol__Kegg_NCBI_Biosystems	PW_Lists	8.72523e-07	5	DHCR24, DHCR7, EBP, LSS, MSMO1		darkred	200269_KEGG_Rheumatoid_arthritis__Kegg_NCBI_Biosystems	PW_Lists	0.000455847	12	ATP6V1B2, HLA-DMA, HLA-DMB, HLA-DOA, HLA-DPA1, HLA-DPB1, HLA-DQA1, HLA-DQB1, HLA-DRA, HLA-DRB1, HLA-DRB5, IL15
lightsteelblue1	468282_KEGG_Cholesterol_biosynthesis,_squalene_2,3-epoxide__cholesterol__Kegg_NCBI_Biosystems	PW_Lists	8.72523e-07	5	DHCR24, DHCR7, EBP, LSS, MSMO1		darkred	200309_KEGG_Rheumatoid_arthritis__Kegg_NCBI_Biosystems	PW_Lists	0.000455847	12	ATP6V1B2, HLA-DMA, HLA-DMB, HLA-DOA, HLA-DPA1, HLA-DPB1, HLA-DQA1, HLA-DQB1, HLA-DRA, HLA-DRB1, HLA-DRB5, IL15
lightsteelblue1	298_KEGG_Steroid_biosynthesis__Kegg_NCBI_Biosystems	PW_Lists	7.1542e-06	5	DHCR24, DHCR7, EBP, LSS, MSMO1		darkred	105796_REACTOME_Ubiquitin-dependent_degradation_of_Cyclin_D__Reactome_NCBI_Biosystems	PW_Lists	0.000505489	11	PSMA4, PSMA5, PSMB1, PSMB10, PSMB2, PSMB3, PSMB4, PSMB8, PSMB9, PSME1, PSME2
lightsteelblue1	82937_KEGG_Steroid_biosynthesis__Kegg_NCBI_Biosystems	PW_Lists	7.1542e-06	5	DHCR24, DHCR7, EBP, LSS, MSMO1		darkred	105797_REACTOME_Ubiquitin-dependent_degradation_of_Cyclin_D1__Reactome_NCBI_Biosystems	PW_Lists	0.000505489	11	PSMA4, PSMA5, PSMB1, PSMB10, PSMB2, PSMB3, PSMB4, PSMB8, PSMB9, PSME1, PSME2
lightsteelblue1	132956_KEGG_Metabolic_pathways__Kegg_NCBI_Biosystems	PW_Lists	0.000277234	14	ACACA, ACAT2, ALDOC, DHCR24, DHCR7, EBP, FDFT1, FDPS, HMGCS1, LSS, MMAB, MSMO1, MVK, SQLE		darkred	534_KEGG_Systemic_lupus_erythematosus__Kegg_NCBI_Biosystems	PW_Lists	0.000633024	13	C2, FCGR1A, HLA-DMA, HLA-DMB, HLA-DOA, HLA-DPA1, HLA-DPB1, HLA-DQA1, HLA-DQB1, HLA-DRA, HLA-DRB1, HLA-DRB5, TRIM21
lightsteelblue1	Alzheimer_possible__DiseaseGenes	Brain	0.000332221	9	ABCA1, ABCG1, ACAT2, DHCR24, EBP, FDPS, HMGCS1, LDLR, LSS		darkred	83122_KEGG_Systemic_lupus_erythematosus__Kegg_NCBI_Biosystems	PW_Lists	0.000633024	13	C2, FCGR1A, HLA-DMA, HLA-DMB, HLA-DOA, HLA-DPA1, HLA-DPB1, HLA-DQA1, HLA-DQB1, HLA-DRA, HLA-DRB1, HLA-DRB5, TRIM21
lightsteelblue1	138389_BIOCYC_superpathway_of_geranylgeranyldiphosphate_biosynthesis_I_(via_mevalonate)__Biocyc_NCBI_Biosystems	PW_Lists	0.000766661	4	ACAT2, FDPS, HMGCS1, MVK		darkred	105788_REACTOME_CDK-mediated_phosphorylation_and_removal_of_Cdc6__Reactome_NCBI_Biosystems	PW_Lists	0.000659336	11	PSMA4, PSMA5, PSMB1, PSMB10, PSMB2, PSMB3, PSMB4, PSMB8, PSMB9, PSME1, PSME2
lightsteelblue1	545288_BIOCYC_superpathway_of_geranylgeranyldiphosphate_biosynthesis_I_(via_mevalonate)__Biocyc_NCBI_Biosystems	PW_Lists	0.00127516	4	ACAT2, FDPS, HMGCS1, MVK		darkred	106017_REACTOME_Vif-mediated_degradation_of_APOBEC3G__Reactome_NCBI_Biosystems	PW_Lists	0.000659336	11	PSMA4, PSMA5, PSMB1, PSMB10, PSMB2, PSMB3, PSMB4, PSMB8, PSMB9, PSME1, PSME2
lightsteelblue1	198852_WikiPathways_Statin_Pathway__Wiki_Pathways_NCBI_Biosystems	PW_Lists	0.00299348	4	ABCA1, FDFT1, LDLR, SQLE		darkred	106026_REACTOME_Vpu_mediated_degradation_of_CD4__Reactome_NCBI_Biosystems	PW_Lists	0.000659336	11	PSMA4, PSMA5, PSMB1, PSMB10, PSMB2, PSMB3, PSMB4, PSMB8, PSMB9, PSME1, PSME2
lightsteelblue1	408_KEGG_Terpenoid_backbone_biosynthesis__Kegg_NCBI_Biosystems	PW_Lists	0.00299348	4	ACAT2, FDPS, HMGCS1, MVK		darkred	105747_REACTOME_p53-Independent_G1S_DNA_damage_checkpoint__Reactome_NCBI_Biosystems	PW_Lists	0.000853686	11	PSMA4, PSMA5, PSMB1, PSMB10, PSMB2, PSMB3, PSMB4, PSMB8, PSMB9, PSME1, PSME2
lightsteelblue1	83022_KEGG_Terpenoid_backbone_biosynthesis__Kegg_NCBI_Biosystems	PW_Lists	0.00299348	4	ACAT2, FDPS, HMGCS1, MVK		darkred	105748_REACTOME_p53-Independent_DNA_Damage_Response__Reactome_NCBI_Biosystems	PW_Lists	0.000853686	11	PSMA4, PSMA5, PSMB1, PSMB10, PSMB2, PSMB3, PSMB4, PSMB8, PSMB9, PSME1, PSME2
lightsteelblue1	Rostral Group of intralaminar Nuclei_localMarker(top200)_IN_Dorthal Thalamus__HBA	HumanBrainRegions	0.00299636	5	ACAT2, FDFT1, FDPS, HMGCS1, TMEM97		darkred	105749_REACTOME_Ubiquitin_Mediated_Degradation_of_Phosphorylated_Cdc25A__Reactome_NCBI_Biosystems	PW_Lists	0.000853686	11	PSMA4, PSMA5, PSMB1, PSMB10, PSMB2, PSMB3, PSMB4, PSMB8, PSMB9, PSME1, PSME2
lightyellow	303_KEGG_Oxidative_phosphorylation__Kegg_NCBI_Biosystems	PW_Lists	6.04667e-17	28	ATP5E, ATP5I, ATP5J, ATP5J2, ATP6V0E1, ATP6V1D, ATP6V1E1, ATP6V1G1, COX17, COX6A1, COX6C, COX7A2, COX7B, NDUFA1, NDUFA12, NDUFA2, NDUFA4, NDUFA5, NDUFA6, NDUFA8, NDUFAB1, NDUFB1, NDUFB6, NDUFC1, SDHC, SDHD, UQCR10, UQCRQ		darkred	160939_REACTOME_Autodegradation_of_the_E3_ubiquitin_ligase_COP1__Reactome_NCBI_Biosystems	PW_Lists	0.000853686	11	PSMA4, PSMA5, PSMB1, PSMB10, PSMB2, PSMB3, PSMB4, PSMB8, PSMB9, PSME1, PSME2
lightyellow	82942_KEGG_Oxidative_phosphorylation__Kegg_NCBI_Biosystems	PW_Lists	6.04667e-17	28	ATP5E, ATP5I, ATP5J, ATP5J2, ATP6V0E1, ATP6V1D, ATP6V1E1, ATP6V1G1, COX17, COX6A1, COX6C, COX7A2, COX7B, NDUFA1, NDUFA12, NDUFA2, NDUFA4, NDUFA5, NDUFA6, NDUFA8, NDUFAB1, NDUFB1, NDUFB6, NDUFC1, SDHC, SDHD, UQCR10, UQCRQ		darkred	105744_REACTOME_Stabilization_of_p53__Reactome_NCBI_Biosystems	PW_Lists	0.0010976	11	PSMA4, PSMA5, PSMB1, PSMB10, PSMB2, PSMB3, PSMB4, PSMB8, PSMB9, PSME1, PSME2
lightyellow	cyan_M4_Mitochondria__MouseMeta	Brain	5.25633e-16	30	ATP5E, ATP5J, ATP5J2, CISD1, COX7A2, DBI, DYNLL1, ISCA2, LSM3, MEA1, MGST3, MRPL52, MRPS21, MRPS28, NDUFA1, NDUFA5, NDUFA8, NDUFB6, NDUFC1, NEDD8, POLR2F, RPP21, RPS27L, S100A6, SDHD, SNRPG, SS18L2, TIMM8B, UQCRQ, VAMP8		darkred	187212_REACTOME_Destabilization_of_mRNA_by_AUF1_(hnRNP_D0)__Reactome_NCBI_Biosystems	PW_Lists	0.00140185	11	PSMA4, PSMA5, PSMB1, PSMB10, PSMB2, PSMB3, PSMB4, PSMB8, PSMB9, PSME1, PSME2
lightyellow	6209_mito_oxidative_phosph_pad_196__Palazzolo_and_Wang	PW_Lists	9.58806e-16	31	ATP5E, ATP5I, ATP5J, ATP5J2, ATP6V0E1, ATP6V1D, ATP6V1E1, ATP6V1G1, ATPIF1, COX17, COX6A1, COX6C, COX7A2, COX7B, CYCS, NDUFA1, NDUFA12, NDUFA2, NDUFA4, NDUFA5, NDUFA6, NDUFA8, NDUFAB1, NDUFB1, NDUFB6, NDUFC1, SDHC, SDHD, TIMM17A, UQCR10, UQCRQ		darkred	106510_REACTOME_Signaling_by_Wnt__Reactome_NCBI_Biosystems	PW_Lists	0.00167592	12	CUL1, PSMA4, PSMA5, PSMB1, PSMB10, PSMB2, PSMB3, PSMB4, PSMB8, PSMB9, PSME1, PSME2
lightyellow	198860_WikiPathways_Electron_Transport_Chain__Wiki_Pathways_NCBI_Biosystems	PW_Lists	2.35463e-15	25	ATP5E, ATP5I, ATP5J, ATP5J2, ATPIF1, COX17, COX6A1, COX6C, COX7A2, COX7B, NDUFA1, NDUFA12, NDUFA2, NDUFA4, NDUFA5, NDUFA6, NDUFA8, NDUFAB1, NDUFB1, NDUFB6, NDUFC1, SDHC, SDHD, UQCR10, UQCRQ		darkred	106511_REACTOME_Degradation_of_beta-catenin_by_the_destruction_complex__Reactome_NCBI_Biosystems	PW_Lists	0.00167592	12	CUL1, PSMA4, PSMA5, PSMB1, PSMB10, PSMB2, PSMB3, PSMB4, PSMB8, PSMB9, PSME1, PSME2
lightyellow	salmon_M12_Ribosome__MouseMeta	Brain	2.36543e-14	25	ATPIF1, CETN2, COX17, COX6C, COX7B, CWC15, DPM1, FAM96A, HSPE1, MAGOH, MRPL13, MRPL20, MRPL39, NDUFA2, NDUFA6, PDCD5, PSMA2, RBM8A, SNRPD1, SNRPE, SRP14, SSBP1, TBCA, TMEM126A, TXNDC17		darkred	105685_REACTOME_Regulation_of_Apoptosis__Reactome_NCBI_Biosystems	PW_Lists	0.00224425	11	PSMA4, PSMA5, PSMB1, PSMB10, PSMB2, PSMB3, PSMB4, PSMB8, PSMB9, PSME1, PSME2
lightyellow	105921_REACTOME_Respiratory_electron_transport,_ATP_synthesis_by_chemiosmotic_coupling,_and_heat_production_by_uncoupling_proteins.__Reactome_NCBI_Biosystems	PW_Lists	1.23999e-13	23	ATP5E, ATP5I, ATP5J, ATP5J2, COX6A1, COX6C, COX7B, CYCS, NDUFA1, NDUFA12, NDUFA2, NDUFA4, NDUFA5, NDUFA6, NDUFA8, NDUFAB1, NDUFB1, NDUFB6, NDUFC1, SDHC, SDHD, UQCR10, UQCRQ		darkred	105824_REACTOME_CDT1_association_with_the_CDC6_ORC_origin_complex__Reactome_NCBI_Biosystems	PW_Lists	0.00224425	11	PSMA4, PSMA5, PSMB1, PSMB10, PSMB2, PSMB3, PSMB4, PSMB8, PSMB9, PSME1, PSME2
lightyellow	brown_downAD_mitochondrion__Blalock_AD	Brain	7.50704e-13	34	ACTR10, ARPC3, ATP5J, ATP6V1D, ATP6V1E1, ATPIF1, BECN1, C14orf2, C1D, CCNH, CDC42, CHCHD2, COX6C, COX7B, EEF1E1, HIGD1A, MDH1, MRPL15, NDUFA4, NDUFA5, NDUFAB1, NDUFB6, PCMT1, POLR2K, PSMA1, SNRPF, SSBP1, TIMM17A, TM2D1, TXNDC9, UBE2B, UBE2N, UBE2V2, ZNHIT3		darkred	105741_REACTOME_p53-Dependent_G1S_DNA_damage_checkpoint__Reactome_NCBI_Biosystems	PW_Lists	0.00281474	11	PSMA4, PSMA5, PSMB1, PSMB10, PSMB2, PSMB3, PSMB4, PSMB8, PSMB9, PSME1, PSME2
lightyellow	160962_REACTOME_Respiratory_electron_transport__Reactome_NCBI_Biosystems	PW_Lists	5.46672e-11	19	COX6A1, COX6C, COX7B, CYCS, NDUFA1, NDUFA12, NDUFA2, NDUFA4, NDUFA5, NDUFA6, NDUFA8, NDUFAB1, NDUFB1, NDUFB6, NDUFC1, SDHC, SDHD, UQCR10, UQCRQ		darkred	105743_REACTOME_p53-Dependent_G1_DNA_Damage_Response__Reactome_NCBI_Biosystems	PW_Lists	0.00281474	11	PSMA4, PSMA5, PSMB1, PSMB10, PSMB2, PSMB3, PSMB4, PSMB8, PSMB9, PSME1, PSME2
lightyellow	red_M11_Neuron__HumanMeta	Brain	7.36326e-11	31	ACTR10, APOO, ATP6V1D, CALM2, CAPZA2, CDC42, CHCHD2, COX6C, CYCS, EEF1E1, HIGD1A, HPRT1, MCTS1, MDH1, MGST3, MRPL15, NDUFA4, NDUFA5, NDUFAB1, PCMT1, PPIA, PSMA1, RHEB, SKP1, SOD1, TIMM17A, TMEM14A, TXNDC9, UBE2N, UBE2V2, ZNHIT3		darkred	217150_KEGG_Influenza_A__Kegg_NCBI_Biosystems	PW_Lists	0.00313734	16	CIITA, CXCL10, FAS, HLA-DMA, HLA-DMB, HLA-DOA, HLA-DPA1, HLA-DPB1, HLA-DQA1, HLA-DQB1, HLA-DRA, HLA-DRB1, HLA-DRB5, IFNAR2, JAK2, STAT1
lightyellow	477137_REACTOME_The_citric_acid_(TCA)_cycle_and_respiratory_electron_transport__Reactome_NCBI_Biosystems	PW_Lists	3.87633e-10	23	ATP5E, ATP5I, ATP5J, ATP5J2, COX6A1, COX6C, COX7B, CYCS, NDUFA1, NDUFA12, NDUFA2, NDUFA4, NDUFA5, NDUFA6, NDUFA8, NDUFAB1, NDUFB1, NDUFB6, NDUFC1, SDHC, SDHD, UQCR10, UQCRQ		darkred	217173_KEGG_Influenza_A__Kegg_NCBI_Biosystems	PW_Lists	0.00313734	16	CIITA, CXCL10, FAS, HLA-DMA, HLA-DMB, HLA-DOA, HLA-DPA1, HLA-DPB1, HLA-DQA1, HLA-DQB1, HLA-DRA, HLA-DRB1, HLA-DRB5, IFNAR2, JAK2, STAT1
lightyellow	83098_KEGG_Parkinson's_disease__Kegg_NCBI_Biosystems	PW_Lists	3.96419e-10	22	ATP5E, ATP5J, COX6A1, COX6C, COX7A2, COX7B, CYCS, NDUFA1, NDUFA12, NDUFA2, NDUFA4, NDUFA5, NDUFA6, NDUFA8, NDUFAB1, NDUFB1, NDUFB6, NDUFC1, SDHC, SDHD, UQCR10, UQCRQ		darkred	105769_REACTOME_G1S_Transition__Reactome_NCBI_Biosystems	PW_Lists	0.00395768	14	CUL1, MAX, POLA2, PSMA4, PSMA5, PSMB1, PSMB10, PSMB2, PSMB3, PSMB4, PSMB8, PSMB9, PSME1, PSME2
lightyellow	512_KEGG_Huntington's_disease__Kegg_NCBI_Biosystems	PW_Lists	4.23349e-09	25	ATP5E, ATP5J, COX6A1, COX6C, COX7A2, COX7B, CYCS, NDUFA1, NDUFA12, NDUFA2, NDUFA4, NDUFA5, NDUFA6, NDUFA8, NDUFAB1, NDUFB1, NDUFB6, NDUFC1, POLR2F, POLR2K, SDHC, SDHD, SOD1, UQCR10, UQCRQ		darkred	105740_REACTOME_G1S_DNA_Damage_Checkpoints__Reactome_NCBI_Biosystems	PW_Lists	0.00435605	11	PSMA4, PSMA5, PSMB1, PSMB10, PSMB2, PSMB3, PSMB4, PSMB8, PSMB9, PSME1, PSME2
lightyellow	83100_KEGG_Huntington's_disease__Kegg_NCBI_Biosystems	PW_Lists	4.23349e-09	25	ATP5E, ATP5J, COX6A1, COX6C, COX7A2, COX7B, CYCS, NDUFA1, NDUFA12, NDUFA2, NDUFA4, NDUFA5, NDUFA6, NDUFA8, NDUFAB1, NDUFB1, NDUFB6, NDUFC1, POLR2F, POLR2K, SDHC, SDHD, SOD1, UQCR10, UQCRQ		darkred	105836_REACTOME_Autodegradation_of_Cdh1_by_Cdh1_APCC__Reactome_NCBI_Biosystems	PW_Lists	0.00435605	11	PSMA4, PSMA5, PSMB1, PSMB10, PSMB2, PSMB3, PSMB4, PSMB8, PSMB9, PSME1, PSME2
lightyellow	509_KEGG_Alzheimer's_disease__Kegg_NCBI_Biosystems	PW_Lists	1.72707e-08	23	ATP5E, ATP5J, CALM2, COX6A1, COX6C, COX7A2, COX7B, CYCS, NDUFA1, NDUFA12, NDUFA2, NDUFA4, NDUFA5, NDUFA6, NDUFA8, NDUFAB1, NDUFB1, NDUFB6, NDUFC1, SDHC, SDHD, UQCR10, UQCRQ		darkred	106414_REACTOME_TCR_signaling__Reactome_NCBI_Biosystems	PW_Lists	0.00435605	11	HLA-DMA, HLA-DMB, HLA-DOA, HLA-DPA1, HLA-DPB1, HLA-DQA1, HLA-DQB1, HLA-DRA, HLA-DRB1, HLA-DRB5, RIPK2
lightyellow	83097_KEGG_Alzheimer's_disease__Kegg_NCBI_Biosystems	PW_Lists	1.72707e-08	23	ATP5E, ATP5J, CALM2, COX6A1, COX6C, COX7A2, COX7B, CYCS, NDUFA1, NDUFA12, NDUFA2, NDUFA4, NDUFA5, NDUFA6, NDUFA8, NDUFAB1, NDUFB1, NDUFB6, NDUFC1, SDHC, SDHD, UQCR10, UQCRQ		darkred	Supraoptic Nucleus_localMarker(top200)_IN_Hypothalamus__HBA	HumanBrainRegions	0.00443431	12	CD74, CIITA, GBP1, GBP2, HLA-DMB, HLA-DPA1, HLA-DRA, HLA-DRB5, HLA-E, NEDD9, RHBDF2, TJP2
lightyellow	DownWithAlzheimers_Blalock__ADvsCT_inCA1	Brain	2.92542e-06	60	ACTR10, AP3S1, ARPC2, ARPC3, ATIC, ATP5E, ATP5I, ATP5J, ATP5J2, ATP6V1D, ATP6V1E1, ATP6V1G1, C14orf2, C1GALT1C1, CALM2, CCNH, COMMD3, COX17, COX6A1, COX6C, COX7A2, COX7B, CYCS, EEF1E1, ERH, HPRT1, MCTS1, MDH1, MGST3, MRPL13, MRPL15, NDUFA1, NDUFA4, NDUFA5, NDUFA8, NDUFB1, NDUFB6, NEDD8, PDCD5, PDCL, PFDN2, POLR2K, PPIA, PSMA1, PURA, SAP18, SDHC, SDHD, SNRPD1, SNRPF, SOD1, SUMO2, TM2D1, TMEM14A, T…		darkred	B7.1 / B7.2 (CD80 CD86) CD28__ImmunePathway	Immune	0.00469567	10	HLA-DMA, HLA-DMB, HLA-DOA, HLA-DPA1, HLA-DPB1, HLA-DQA1, HLA-DQB1, HLA-DRA, HLA-DRB1, HLA-DRB5
lightyellow	DownWithAlzheimers_Liang__ADvsCT_inCA1	Brain	7.07948e-06	47	ACTR10, ATIC, ATP5J2, ATP6V1D, ATP6V1E1, ATPIF1, C14orf2, CALM2, CDC42, CETN2, DAD1, LMBRD1, MGST3, MORF4L1, MRPL13, MRPL39, MRPL47, MRPS23, MRPS28, NDUFA1, NDUFA12, NDUFA4, NDUFA6, NDUFA8, NDUFAB1, OCIAD2, PFDN2, PPIH, PPP2CB, PPP2R1A, PSMA1, PSMA2, RAB2A, RAN, RHEB, SAP18, SNRPD1, SOD1, SSRP1, TIMM17A, TMCO1, TMEM126A, UBE2D2, UBE2N, UCHL3, WDR61, ZNHIT3		darkred	366163_REACTOME_Antigen_Presentation__Folding,_assembly_and_peptide_loading_of_class_I_MHC__Reactome_NCBI_Biosystems	PW_Lists	0.00504169	7	ERAP1, HLA-A, HLA-E, HLA-F, TAP1, TAP2, TAPBP
lightyellow	124832_KEGG_Spliceosome__Kegg_NCBI_Biosystems	PW_Lists	1.29671e-05	19	CWC15, HNRNPC, LSM3, LSM5, LSM6, MAGOH, MAGOHB, PPIH, RBM8A, SNRNP27, SNRPB2, SNRPC, SNRPD1, SNRPD3, SNRPE, SNRPF, SNRPG, SYF2, U2AF2		darkred	105782_REACTOME_S_Phase__Reactome_NCBI_Biosystems	PW_Lists	0.0052781	14	CUL1, MAX, POLA2, PSMA4, PSMA5, PSMB1, PSMB10, PSMB2, PSMB3, PSMB4, PSMB8, PSMB9, PSME1, PSME2
lightyellow	125136_KEGG_Spliceosome__Kegg_NCBI_Biosystems	PW_Lists	1.29671e-05	19	CWC15, HNRNPC, LSM3, LSM5, LSM6, MAGOH, MAGOHB, PPIH, RBM8A, SNRNP27, SNRPB2, SNRPC, SNRPD1, SNRPD3, SNRPE, SNRPF, SNRPG, SYF2, U2AF2		darkred	105826_REACTOME_Regulation_of_APCC_activators_between_G1S_and_early_anaphase__Reactome_NCBI_Biosystems	PW_Lists	0.0052832	12	CUL1, PSMA4, PSMA5, PSMB1, PSMB10, PSMB2, PSMB3, PSMB4, PSMB8, PSMB9, PSME1, PSME2
lightyellow	198870_WikiPathways_Oxidative_phosphorylation__Wiki_Pathways_NCBI_Biosystems	PW_Lists	1.41002e-05	13	ATP5E, ATP5I, ATP5J, ATP5J2, NDUFA2, NDUFA4, NDUFA5, NDUFA6, NDUFA8, NDUFAB1, NDUFB1, NDUFB6, NDUFC1		darkred	Neutrophils_genesCorrelatedAcrossIndividuals__Whitney	Blood	0.00570114	7	FCGR1B, GBP1, GBP2, HLA-DPA1, IL6R, PSMB9, TLR8
lightyellow	413408_KEGG_NADH_dehydrogenase_(ubiquinone)_1_alpha_subcomplex__Kegg_NCBI_Biosystems	PW_Lists	1.73524e-05	8	NDUFA1, NDUFA12, NDUFA2, NDUFA4, NDUFA5, NDUFA6, NDUFA8, NDUFAB1		darkred	105833_REACTOME_APCC_Cdc20_mediated_degradation_of_Securin__Reactome_NCBI_Biosystems	PW_Lists	0.00660652	11	PSMA4, PSMA5, PSMB1, PSMB10, PSMB2, PSMB3, PSMB4, PSMB8, PSMB9, PSME1, PSME2
lightyellow	413445_KEGG_Spliceosome,_U4U6.U5_tri-snRNP__Kegg_NCBI_Biosystems	PW_Lists	0.000104246	10	LSM3, LSM5, LSM6, PPIH, SNRNP27, SNRPD1, SNRPD3, SNRPE, SNRPF, SNRPG		darkred	105820_REACTOME_MG1_Transition__Reactome_NCBI_Biosystems	PW_Lists	0.0105875	12	POLA2, PSMA4, PSMA5, PSMB1, PSMB10, PSMB2, PSMB3, PSMB4, PSMB8, PSMB9, PSME1, PSME2
lightyellow	6213_mito_disease_pad_171__Palazzolo_and_Wang	PW_Lists	0.000217366	18	COX7B, MRPL13, MRPL15, MRPL20, MRPL22, MRPL33, MRPL39, MRPL51, MRPS2, MRPS21, MRPS23, MRPS26, MRPS28, NDUFA1, NDUFA12, SDHC, SDHD, SOD1		darkred	105898_REACTOME_DNA_Replication_Pre-Initiation__Reactome_NCBI_Biosystems	PW_Lists	0.0105875	12	POLA2, PSMA4, PSMA5, PSMB1, PSMB10, PSMB2, PSMB3, PSMB4, PSMB8, PSMB9, PSME1, PSME2
lightyellow	cyan_M4_Mitochondria__HumanMeta	Brain	0.000522026	11	ATP5J2, C14orf2, COX17, COX6A1, COX7B, NDUFA1, NDUFA2, NDUFA8, NDUFB1, NDUFC1, UQCRQ		darkred	169493_KEGG_Toxoplasmosis__Kegg_NCBI_Biosystems	PW_Lists	0.0112501	13	CIITA, HLA-DMA, HLA-DMB, HLA-DOA, HLA-DPA1, HLA-DPB1, HLA-DQA1, HLA-DQB1, HLA-DRA, HLA-DRB1, HLA-DRB5, JAK2, STAT1
lightyellow	106557_REACTOME_RNA_Polymerase_II_Transcription__Reactome_NCBI_Biosystems	PW_Lists	0.000661549	15	CCNH, ERCC2, GTF2A2, GTF2B, MAGOH, POLR2F, POLR2K, RBM8A, SNRPD3, SNRPE, SNRPF, SNRPG, SSRP1, TAF12, U2AF2		darkred	169642_KEGG_Toxoplasmosis__Kegg_NCBI_Biosystems	PW_Lists	0.0112501	13	CIITA, HLA-DMA, HLA-DMB, HLA-DOA, HLA-DPA1, HLA-DPB1, HLA-DQA1, HLA-DQB1, HLA-DRA, HLA-DRB1, HLA-DRB5, JAK2, STAT1
lightyellow	6201_mito_db_pad_2664__Palazzolo_and_Wang	PW_Lists	0.000959001	84	AFG3L2, ATP5E, ATP5I, ATP5J, ATP5J2, ATP6V0E1, ATP6V1D, ATP6V1E1, ATP6V1G1, ATPIF1, BECN1, C14orf2, CHCHD2, CISD1, COX16, COX17, COX6A1, COX6C, COX7A2, COX7B, CYCS, DBI, DDX19A, DDX19B, DUT, DYNLL1, ERAL1, FAM162A, GGCT, H2AFZ, HPRT1, HSPE1, ISCA2, MDH1, MMADHC, MRPL13, MRPL15, MRPL20, MRPL22, MRPL33, MRPL39, MRPL47, MRPL51, MRPL52, MRPS18C, MRPS2, MRPS21, MRPS23, MRPS26, MRPS28, MRPS36, NAA20, N…		darkred	105825_REACTOME_APCC-mediated_degradation_of_cell_cycle_proteins__Reactome_NCBI_Biosystems	PW_Lists	0.0124998	12	CUL1, PSMA4, PSMA5, PSMB1, PSMB10, PSMB2, PSMB3, PSMB4, PSMB8, PSMB9, PSME1, PSME2
lightyellow	6205_mito_inner_membrane_pad_299__Palazzolo_and_Wang	PW_Lists	0.00139394	20	AFG3L2, ATP5I, ATP5J, COX6A1, COX6C, NDUFA1, NDUFA2, NDUFA4, NDUFA5, NDUFA6, NDUFA8, NDUFAB1, NDUFB1, NDUFB6, NDUFC1, SDHC, SDHD, TIMM17A, TIMM8B, UQCRQ		darkred	160944_REACTOME_Regulation_of_mitotic_cell_cycle__Reactome_NCBI_Biosystems	PW_Lists	0.0124998	12	CUL1, PSMA4, PSMA5, PSMB1, PSMB10, PSMB2, PSMB3, PSMB4, PSMB8, PSMB9, PSME1, PSME2
lightyellow	413435_KEGG_Spliceosome,_U1-snRNP__Kegg_NCBI_Biosystems	PW_Lists	0.00393461	6	SNRPC, SNRPD1, SNRPD3, SNRPE, SNRPF, SNRPG		darkred	orange_M5_Microglia(Type2)__CTX	Brain	0.0125605	11	CALCOCO2, FAS, GCH1, HLA-E, PSMB9, PSME2, RARRES3, SERPING1, STAT1, TAP2, WARS
lightyellow	brown_pyramidalNeurons_Layer5/basolateralAmygdala__Sugino/Winden	Brain	0.00951726	18	ARPC3, C11orf58, CALM2, CAPZA2, DPM1, ENY2, MRPL20, PCMT1, PFDN2, PPP2CB, PSMA1, SAP18, SNRPB2, TM2D1, TXNDC9, UBE2B, UBE2D2, UBE2V2		darkred	105821_REACTOME_Assembly_of_the_pre-replicative_complex__Reactome_NCBI_Biosystems	PW_Lists	0.0143937	11	PSMA4, PSMA5, PSMB1, PSMB10, PSMB2, PSMB3, PSMB4, PSMB8, PSMB9, PSME1, PSME2
lightyellow	413463_KEGG_Sm_core_complex__Kegg_NCBI_Biosystems	PW_Lists	0.0105891	5	SNRPD1, SNRPD3, SNRPE, SNRPF, SNRPG		darkred	105831_REACTOME_APCC_Cdc20_mediated_degradation_of_mitotic_proteins__Reactome_NCBI_Biosystems	PW_Lists	0.0143937	11	PSMA4, PSMA5, PSMB1, PSMB10, PSMB2, PSMB3, PSMB4, PSMB8, PSMB9, PSME1, PSME2
lightyellow	yellow_M18__CTX	Brain	0.0216114	34	ANAPC10, ARPC3, ATP5J, ATPIF1, BET1, C11orf58, C1D, CDC42, COMMD8, DPM1, GTF2B, H2AFZ, HIGD1A, LSM5, MAGOH, MRPS28, NDUFA5, OSTM1, PCMT1, RAN, RPL26L1, SDHC, SDHD, SNRPD1, SNRPE, SPAG7, SSBP1, SUMO1, TM2D1, TMCO1, UBE2B, UBE2D2, UBE2V2, ZCCHC10		darkred	Lymphcytes_genesCorrelatedAcrossIndividuals__Whitney	Blood	0.0151473	7	CD74, HLA-DMB, HLA-DPA1, HLA-DQA1, HLA-DQB1, HLA-DRA, HLA-DRB1
midnightblue	green_M5_Mitochondria__MouseMeta	Brain	1.04698e-06	19	ANAPC2, ASNA1, B3GAT3, BAX, CENPB, COMMD4, COPE, EIF6, MRPL34, MRPS34, PIN1, PRDX5, RAB4B, RABAC1, STUB1, TEX264, TXNL4A, UBE2M, UQCRC1		darkred	105786_REACTOME_Switching_of_origins_to_a_post-replicative_state__Reactome_NCBI_Biosystems	PW_Lists	0.0173081	11	PSMA4, PSMA5, PSMB1, PSMB10, PSMB2, PSMB3, PSMB4, PSMB8, PSMB9, PSME1, PSME2
midnightblue	cyan_M4_Mitochondria__MouseMeta	Brain	9.44921e-05	20	ANAPC11, ATP5D, BLOC1S1, C1QBP, CCDC12, CUEDC2, DPM3, ENDOG, FAM96B, FDX1, MRPL28, NDUFA11, NDUFA13, NDUFA3, NDUFB7, SERF2, SSNA1, TAF10, UBL5, VPS28		darkred	105787_REACTOME_Orc1_removal_from_chromatin__Reactome_NCBI_Biosystems	PW_Lists	0.0173081	11	PSMA4, PSMA5, PSMB1, PSMB10, PSMB2, PSMB3, PSMB4, PSMB8, PSMB9, PSME1, PSME2
midnightblue	cyan_M4_Mitochondria__HumanMeta	Brain	0.000501915	12	COX6B1, COX8A, GADD45GIP1, MRPL34, MRPS34, NDUFA13, NDUFB7, RABAC1, TFPT, TXNL4A, UBL5, VPS28		darkred	105829_REACTOME_Activation_of_APCC_and_APCC_Cdc20_mediated_degradation_of_mitotic_proteins__Reactome_NCBI_Biosystems	PW_Lists	0.0173081	11	PSMA4, PSMA5, PSMB1, PSMB10, PSMB2, PSMB3, PSMB4, PSMB8, PSMB9, PSME1, PSME2
midnightblue	honeydew_M7_Mitochondria__CTX	Brain	0.00126398	10	BAD, COX6B1, ENDOG, GADD45GIP1, MRPL28, PDCD2, POLR2L, PPP1CA, RUVBL2, TXNL4A		darkred	105835_REACTOME_APCC_Cdh1_mediated_degradation_of_Cdc20_and_other_APCC_Cdh1_targeted_proteins_in_late_mitosisearly_G1__Reactome_NCBI_Biosystems	PW_Lists	0.0173081	11	PSMA4, PSMA5, PSMB1, PSMB10, PSMB2, PSMB3, PSMB4, PSMB8, PSMB9, PSME1, PSME2
midnightblue	303_KEGG_Oxidative_phosphorylation__Kegg_NCBI_Biosystems	PW_Lists	0.00935595	16	ATP5D, ATP5G1, ATP6V0C, ATP6V1F, COX5A, COX6B1, COX8A, NDUFA11, NDUFA13, NDUFA3, NDUFB4, NDUFB7, NDUFS7, NDUFS8, UQCRC1, UQCRFS1		darkred	106169_REACTOME_Metabolism_of_amino_acids_and_derivatives__Reactome_NCBI_Biosystems	PW_Lists	0.0199677	14	CNDP2, GCLM, PAOX, PSMA4, PSMA5, PSMB1, PSMB10, PSMB2, PSMB3, PSMB4, PSMB8, PSMB9, PSME1, PSME2
midnightblue	82942_KEGG_Oxidative_phosphorylation__Kegg_NCBI_Biosystems	PW_Lists	0.00935595	16	ATP5D, ATP5G1, ATP6V0C, ATP6V1F, COX5A, COX6B1, COX8A, NDUFA11, NDUFA13, NDUFA3, NDUFB4, NDUFB7, NDUFS7, NDUFS8, UQCRC1, UQCRFS1		darkred	105901_REACTOME_Removal_of_licensing_factors_from_origins__Reactome_NCBI_Biosystems	PW_Lists	0.0207336	11	PSMA4, PSMA5, PSMB1, PSMB10, PSMB2, PSMB3, PSMB4, PSMB8, PSMB9, PSME1, PSME2
midnightblue	6209_mito_oxidative_phosph_pad_196__Palazzolo_and_Wang	PW_Lists	0.00991886	19	ATP5D, ATP5G1, ATP6V0C, ATP6V1F, ATPAF1, BAX, COX5A, COX6B1, COX8A, NDUFA11, NDUFA13, NDUFA3, NDUFB4, NDUFB7, NDUFS7, NDUFS8, TIMM17B, UQCRC1, UQCRFS1		darkred	413420_KEGG_Proteasome,_20S_core_particle__Kegg_NCBI_Biosystems	PW_Lists	0.0325988	6	PSMA4, PSMA5, PSMB1, PSMB2, PSMB3, PSMB4
midnightblue	105921_REACTOME_Respiratory_electron_transport,_ATP_synthesis_by_chemiosmotic_coupling,_and_heat_production_by_uncoupling_proteins.__Reactome_NCBI_Biosystems	PW_Lists	0.0163398	14	ATP5D, ATP5G1, COX5A, COX6B1, COX8A, NDUFA11, NDUFA13, NDUFA3, NDUFB4, NDUFB7, NDUFS7, NDUFS8, UQCRC1, UQCRFS1		darkred	105899_REACTOME_Regulation_of_DNA_replication__Reactome_NCBI_Biosystems	PW_Lists	0.0348824	11	PSMA4, PSMA5, PSMB1, PSMB10, PSMB2, PSMB3, PSMB4, PSMB8, PSMB9, PSME1, PSME2
midnightblue	512_KEGG_Huntington's_disease__Kegg_NCBI_Biosystems	PW_Lists	0.020858	19	ATP5D, ATP5G1, BAX, BBC3, CLTA, CLTB, COX5A, COX6B1, COX8A, NDUFA11, NDUFA13, NDUFA3, NDUFB4, NDUFB7, NDUFS7, NDUFS8, POLR2L, UQCRC1, UQCRFS1		darkturquoise	RedBloodCell__Kabanova	Blood	1.82455e-06	42	ACSL1, ADM, ALPL, AQP9, BASP1, BCL6, CCR1, CD59, CREB5, CSF2RB, CSF3R, FAM129A, FAM53C, FCGR2A, FLOT2, FURIN, GCA, GNAQ, GNB2, GNG10, GYG1, HCK, KCNJ15, KLHL2, LITAF, LYN, MMP25, MSL3, NAMPT, NCF4, NDEL1, NFE2, NFIL3, PACSIN2, RBPJ, SERTAD3, SLC2A3, SOD2, SRPK1, SULT1B1, TREM1, VAPA
midnightblue	83100_KEGG_Huntington's_disease__Kegg_NCBI_Biosystems	PW_Lists	0.020858	19	ATP5D, ATP5G1, BAX, BBC3, CLTA, CLTB, COX5A, COX6B1, COX8A, NDUFA11, NDUFA13, NDUFA3, NDUFB4, NDUFB7, NDUFS7, NDUFS8, POLR2L, UQCRC1, UQCRFS1		darkturquoise	Neutrophils_genesCorrelatedAcrossIndividuals__Whitney	Blood	0.00214984	7	ADAM8, BCL6, CSF2RB, CSF3R, GCA, HCK, LYN
orangered4	palegreen_M1_Gender__CTX	Brain	1.7919e-05	4	DDX3X, DDX3Y, EIF1AY, USP9Y		darkturquoise	orange_M5_Microglia(Type2)__CTX	Brain	0.00289357	11	ADM, BCL6, CCR1, GADD45A, H3F3B, HCK, LIMK2, LYN, NFIL3, SOD2, ZC3HAV1
pink	Reticulocytes_genesCorrelatedAcrossIndividuals__Whitney	Blood	1.39446e-34	28	ALAS2, ANK1, BAG1, BCL2L1, BNIP3L, BPGM, EPB42, FKBP8, GMPR, GSPT1, MAP2K3, MKRN1, MXI1, PCGF5, PIM1, PIP4K2A, PPM1A, RBM38, RNF10, SELENBP1, SIAH2, SNCA, STRADB, TBXAS1, TFRC, TSPAN5, UBB, UBXN6		darkturquoise	187183_REACTOME_Inhibition__of_voltage_gated_Ca2+_channels_via_Gbetagamma_subunits__Reactome_NCBI_Biosystems	PW_Lists	0.00377086	6	DNAJC25, DNAJC25-GNG10, GNB2, GNG10, KCNJ15, KCNJ2
pink	RedBloodCell__Kabanova	Blood	2.9258e-09	53	BAG1, BCL2L1, BLVRB, BNIP3L, BPGM, C9orf78, CA1, CHPT1, EIF1B, EIF2AK1, EPB42, FAM117A, FBXO7, FKBP8, GABARAPL2, GMPR, GNAS, GSPT1, GUK1, GYPC, HAL, HBB, HBD, HDGF, HMBS, KLF1, KRT1, LGALS3, MAP2K3, MKRN1, MPP1, MXI1, MYL4, OAZ1, OPTN, PIM1, PIP4K2A, PPM1A, PSMF1, RIOK3, RUNDC3A, SELENBP1, SLC4A1, SNCA, SRRD, ST6GALNAC4, TAL1, TNS1, TRAK2, TSPAN5, TSTA3, UBXN6, VTI1B		darkturquoise	366224_REACTOME_Inwardly_rectifying_K+_channels__Reactome_NCBI_Biosystems	PW_Lists	0.00377086	6	DNAJC25, DNAJC25-GNG10, GNB2, GNG10, KCNJ15, KCNJ2
pink	BloodPlatelets_customArray__Gnatenko2	Blood	0.00456433	19	ADIPOR1, ANK1, ARHGAP6, ARHGEF12, CA1, CTNNAL1, FKBP8, GMPR, GNAS, GPX4, HBA2, HBD, HBG2, LIMS1, MPP1, PRDX6, SNCA, TMOD1, XK		darkturquoise	366225_REACTOME_G_protein_gated_Potassium_channels__Reactome_NCBI_Biosystems	PW_Lists	0.00377086	6	DNAJC25, DNAJC25-GNG10, GNB2, GNG10, KCNJ15, KCNJ2
plum1	105765_REACTOME_Cell_Cycle,_Mitotic__Reactome_NCBI_Biosystems	PW_Lists	4.74613e-42	43	AURKA, AURKB, BIRC5, CCNA2, CCNB1, CCNB2, CCNE2, CDC20, CDC6, CDCA8, CDK1, CDT1, CENPM, CENPN, DHFR, FEN1, GINS2, GMNN, KIF23, KIF2C, LIG1, MAD2L1, MCM2, MCM3, MCM4, MCM5, MCM6, MCM7, NDC80, NUF2, ORC1, PCNA, PLK1, PLK4, POLE2, PRIM1, PTTG1, RFC5, RRM2, TOP2A, TYMS, UBE2C, ZWINT		darkturquoise	366226_REACTOME_Activation_of_G_protein_gated_Potassium_channels__Reactome_NCBI_Biosystems	PW_Lists	0.00377086	6	DNAJC25, DNAJC25-GNG10, GNB2, GNG10, KCNJ15, KCNJ2
plum1	530733_REACTOME_Cell_Cycle__Reactome_NCBI_Biosystems	PW_Lists	1.18071e-41	45	AURKA, AURKB, BIRC5, CCNA2, CCNB1, CCNB2, CCNE2, CDC20, CDC6, CDCA8, CDK1, CDT1, CENPM, CENPN, CHEK1, DHFR, FEN1, GINS2, GMNN, KIF23, KIF2C, LIG1, MAD2L1, MCM2, MCM3, MCM4, MCM5, MCM6, MCM7, NDC80, NUF2, OIP5, ORC1, PCNA, PLK1, PLK4, POLE2, PRIM1, PTTG1, RFC5, RRM2, TOP2A, TYMS, UBE2C, ZWINT		darkturquoise	IL-10__ImmunePathway	Immune	0.0239946	6	CD14, IL1B, MAPK14, SOCS3, STAT5A, STAT5B
plum1	105897_REACTOME_DNA_Replication__Reactome_NCBI_Biosystems	PW_Lists	1.90047e-31	31	AURKB, BIRC5, CCNA2, CDC20, CDC6, CDCA8, CDT1, CENPM, CENPN, FEN1, GINS2, GMNN, KIF23, KIF2C, LIG1, MAD2L1, MCM2, MCM3, MCM4, MCM5, MCM6, MCM7, NDC80, NUF2, ORC1, PCNA, PLK1, POLE2, PRIM1, RFC5, ZWINT		green	106409_REACTOME_Classical_antibody-mediated_complement_activation__Reactome_NCBI_Biosystems	PW_Lists	8.23111e-16	16	IGHG1, IGHG2, IGHG3, IGHG4, IGHV3-23, IGKC, IGKV1-5, IGKV3-20, IGKV3D-11, IGKV3D-20, IGKV4-1, IGLC1, IGLC2, IGLC3, IGLC7, IGLV7-43
plum1	160943_REACTOME_Mitotic_M-MG1_phases__Reactome_NCBI_Biosystems	PW_Lists	2.95596e-23	25	AURKB, BIRC5, CDC20, CDC6, CDCA8, CDT1, CENPM, CENPN, GMNN, KIF23, KIF2C, MAD2L1, MCM2, MCM3, MCM4, MCM5, MCM6, MCM7, NDC80, NUF2, ORC1, PLK1, POLE2, PRIM1, ZWINT		green	106407_REACTOME_Creation_of_C4_and_C2_activators__Reactome_NCBI_Biosystems	PW_Lists	3.97783e-15	16	IGHG1, IGHG2, IGHG3, IGHG4, IGHV3-23, IGKC, IGKV1-5, IGKV3-20, IGKV3D-11, IGKV3D-20, IGKV4-1, IGLC1, IGLC2, IGLC3, IGLC7, IGLV7-43
plum1	198811_WikiPathways_Cell_cycle__Wiki_Pathways_NCBI_Biosystems	PW_Lists	2.89921e-19	19	CCNA2, CCNB1, CCNB2, CCNE2, CDC20, CDC6, CDK1, CHEK1, MAD2L1, MCM2, MCM3, MCM4, MCM5, MCM6, MCM7, ORC1, PCNA, PLK1, PTTG1		green	106406_REACTOME_Initial_triggering_of_complement__Reactome_NCBI_Biosystems	PW_Lists	5.72274e-14	16	IGHG1, IGHG2, IGHG3, IGHG4, IGHV3-23, IGKC, IGKV1-5, IGKV3-20, IGKV3D-11, IGKV3D-20, IGKV4-1, IGLC1, IGLC2, IGLC3, IGLC7, IGLV7-43
plum1	105769_REACTOME_G1S_Transition__Reactome_NCBI_Biosystems	PW_Lists	6.20036e-17	19	CCNA2, CCNB1, CCNE2, CDC6, CDK1, CDT1, DHFR, MCM2, MCM3, MCM4, MCM5, MCM6, MCM7, ORC1, PCNA, POLE2, PRIM1, RRM2, TYMS		green	106405_REACTOME_Complement_cascade__Reactome_NCBI_Biosystems	PW_Lists	5.2698e-13	16	IGHG1, IGHG2, IGHG3, IGHG4, IGHV3-23, IGKC, IGKV1-5, IGKV3-20, IGKV3D-11, IGKV3D-20, IGKV4-1, IGLC1, IGLC2, IGLC3, IGLC7, IGLV7-43
plum1	463_KEGG_Cell_cycle__Kegg_NCBI_Biosystems	PW_Lists	1.15451e-16	19	CCNA2, CCNB1, CCNB2, CCNE2, CDC20, CDC6, CDK1, CHEK1, MAD2L1, MCM2, MCM3, MCM4, MCM5, MCM6, MCM7, ORC1, PCNA, PLK1, PTTG1		green	167190_KEGG_Protein_processing_in_endoplasmic_reticulum__Kegg_NCBI_Biosystems	PW_Lists	8.85965e-13	31	CALR, CANX, DDOST, DERL3, DNAJB11, EIF2AK3, ERLEC1, HSP90B1, HSPA5, HYOU1, LMAN1, LMAN2, P4HB, PDIA4, PDIA6, PREB, RPN1, RPN2, SEC24A, SEC24D, SEC61A1, SEC61B, SEC61G, SIL1, SSR3, STT3A, TRAM1, TXNDC5, UBE2G1, WFS1, XBP1
plum1	83054_KEGG_Cell_cycle__Kegg_NCBI_Biosystems	PW_Lists	1.15451e-16	19	CCNA2, CCNB1, CCNB2, CCNE2, CDC20, CDC6, CDK1, CHEK1, MAD2L1, MCM2, MCM3, MCM4, MCM5, MCM6, MCM7, ORC1, PCNA, PLK1, PTTG1		green	167325_KEGG_Protein_processing_in_endoplasmic_reticulum__Kegg_NCBI_Biosystems	PW_Lists	8.85965e-13	31	CALR, CANX, DDOST, DERL3, DNAJB11, EIF2AK3, ERLEC1, HSP90B1, HSPA5, HYOU1, LMAN1, LMAN2, P4HB, PDIA4, PDIA6, PREB, RPN1, RPN2, SEC24A, SEC24D, SEC61A1, SEC61B, SEC61G, SIL1, SSR3, STT3A, TRAM1, TXNDC5, UBE2G1, WFS1, XBP1
plum1	160941_REACTOME_Mitotic_G1-G1S_phases__Reactome_NCBI_Biosystems	PW_Lists	1.69532e-16	20	CCNA2, CCNB1, CCNE2, CDC6, CDK1, CDT1, DHFR, MCM2, MCM3, MCM4, MCM5, MCM6, MCM7, ORC1, PCNA, POLE2, PRIM1, RRM2, TOP2A, TYMS		green	161013_REACTOME_Asparagine_N-linked_glycosylation__Reactome_NCBI_Biosystems	PW_Lists	5.14495e-12	23	ALG14, ALG2, ALG5, B4GALT2, B4GALT3, CALR, CANX, DDOST, FUT8, GFPT1, GMPPA, GMPPB, LMAN1, MGAT1, PGM3, PMM2, PREB, RPN1, RPN2, SEC24A, SEC24D, STT3A, UAP1
plum1	198771_WikiPathways_DNA_Replication__Wiki_Pathways_NCBI_Biosystems	PW_Lists	6.77058e-16	14	CDC6, CDT1, GMNN, MCM2, MCM3, MCM4, MCM5, MCM6, MCM7, ORC1, PCNA, POLE2, PRIM1, RFC5		green	Innate immunity signaling__ImmunePathway	Immune	8.36267e-11	25	IGHV3-23, IGKC, IGKV1-5, IGKV4-1, IGLC1, IGLC2, IGLC3, IGLV1-36, IGLV1-40, IGLV1-44, IGLV10-54, IGLV2-11, IGLV2-18, IGLV2-23, IGLV3-16, IGLV3-25, IGLV3-27, IGLV4-3, IGLV4-60, IGLV4-69, IGLV5-37, IGLV5-45, IGLV7-43, IGLV7-46, IGLV8-61
plum1	105782_REACTOME_S_Phase__Reactome_NCBI_Biosystems	PW_Lists	3.49331e-15	18	CCNA2, CCNE2, CDC6, CDT1, FEN1, GINS2, LIG1, MCM2, MCM3, MCM4, MCM5, MCM6, MCM7, ORC1, PCNA, POLE2, PRIM1, RFC5		green	Bcell__Blood(composite)	Blood	1.92907e-10	27	EAF2, EIF2AK3, IGHA1, IGHA2, IGHG1, IGHG2, IGHG3, IGHV3-30, IGKC, IGKV1-5, IGKV1D-13, IGKV1D-8, IGKV3-20, IGKV3D-11, IGKV3D-15, IGKV3D-20, IGLV1-44, IGLV2-14, IGLV3-25, IGLV4-3, IGLV6-57, IRF4, SLC35F2, TMEM156, TNFRSF17, TPD52, TXNDC5
plum1	105784_REACTOME_Synthesis_of_DNA__Reactome_NCBI_Biosystems	PW_Lists	7.5303e-15	17	CCNA2, CDC6, CDT1, FEN1, GINS2, LIG1, MCM2, MCM3, MCM4, MCM5, MCM6, MCM7, ORC1, PCNA, POLE2, PRIM1, RFC5		green	161012_REACTOME_Post-translational_protein_modification__Reactome_NCBI_Biosystems	PW_Lists	1.42634e-06	23	ALG14, ALG2, ALG5, B4GALT2, B4GALT3, CALR, CANX, DDOST, FUT8, GFPT1, GMPPA, GMPPB, LMAN1, MGAT1, PGM3, PMM2, PREB, RPN1, RPN2, SEC24A, SEC24D, STT3A, UAP1
plum1	105750_REACTOME_G2M_Checkpoints__Reactome_NCBI_Biosystems	PW_Lists	1.55009e-14	13	CCNB1, CCNB2, CDC6, CDK1, CHEK1, MCM2, MCM3, MCM4, MCM5, MCM6, MCM7, ORC1, RFC5		green	105902_REACTOME_Diabetes_pathways__Reactome_NCBI_Biosystems	PW_Lists	3.55997e-05	19	ASNS, CALR, DNAJB11, DNAJB9, EIF2AK3, GFPT1, HSP90B1, HSPA5, HYOU1, PDIA5, PDIA6, PREB, SEC11C, SPCS1, SPCS3, SRPRB, WFS1, XBP1, YIF1A
plum1	105789_REACTOME_DNA_strand_elongation__Reactome_NCBI_Biosystems	PW_Lists	4.42648e-14	12	FEN1, GINS2, LIG1, MCM2, MCM3, MCM4, MCM5, MCM6, MCM7, PCNA, PRIM1, RFC5		green	105904_REACTOME_Unfolded_Protein_Response__Reactome_NCBI_Biosystems	PW_Lists	6.968e-05	16	ASNS, CALR, DNAJB11, DNAJB9, EIF2AK3, GFPT1, HSP90B1, HSPA5, HYOU1, PDIA5, PDIA6, PREB, SRPRB, WFS1, XBP1, YIF1A
plum1	105739_REACTOME_Cell_Cycle_Checkpoints__Reactome_NCBI_Biosystems	PW_Lists	9.96684e-14	17	CCNB1, CCNB2, CCNE2, CDC20, CDC6, CDK1, CHEK1, MAD2L1, MCM2, MCM3, MCM4, MCM5, MCM6, MCM7, ORC1, RFC5, UBE2C		green	105906_REACTOME_Activation_of_Chaperones_by_IRE1alpha__Reactome_NCBI_Biosystems	PW_Lists	0.000456318	12	DNAJB11, DNAJB9, GFPT1, HSPA5, HYOU1, PDIA5, PDIA6, PREB, SRPRB, WFS1, XBP1, YIF1A
plum1	444_KEGG_DNA_replication__Kegg_NCBI_Biosystems	PW_Lists	1.33597e-12	12	FEN1, LIG1, MCM2, MCM3, MCM4, MCM5, MCM6, MCM7, PCNA, POLE2, PRIM1, RFC5		green	106230_REACTOME_Metabolism_of_proteins__Reactome_NCBI_Biosystems	PW_Lists	0.00207613	32	ALG14, ALG2, ALG5, B4GALT2, B4GALT3, CALR, CANX, DDOST, FUT8, GFPT1, GMPPA, GMPPB, LMAN1, MGAT1, PGM3, PMM2, PREB, RPN1, RPN2, SEC11C, SEC24A, SEC24D, SEC61A1, SEC61B, SEC61G, SPCS1, SPCS3, SRPRB, SSR3, STT3A, TRAM1, UAP1
plum1	83039_KEGG_DNA_replication__Kegg_NCBI_Biosystems	PW_Lists	1.33597e-12	12	FEN1, LIG1, MCM2, MCM3, MCM4, MCM5, MCM6, MCM7, PCNA, POLE2, PRIM1, RFC5		green	530771_REACTOME_Activation_of_Chaperone_Genes_by_XBP1(S)__Reactome_NCBI_Biosystems	PW_Lists	0.00295878	11	DNAJB11, DNAJB9, GFPT1, HYOU1, PDIA5, PDIA6, PREB, SRPRB, WFS1, XBP1, YIF1A
plum1	105777_REACTOME_Activation_of_the_pre-replicative_complex__Reactome_NCBI_Biosystems	PW_Lists	1.65439e-12	11	CDC6, CDT1, MCM2, MCM3, MCM4, MCM5, MCM6, MCM7, ORC1, POLE2, PRIM1		green	161014_REACTOME_Biosynthesis_of_the_N-glycan_precursor_(dolichol_lipid-linked_oligosaccharide,_LLO)_and_transfer_to_a_nascent_protein__Reactome_NCBI_Biosystems	PW_Lists	0.0096269	9	ALG14, ALG2, ALG5, GFPT1, GMPPA, GMPPB, PGM3, PMM2, UAP1
plum1	198805_WikiPathways_G1_to_S_cell_cycle_control__Wiki_Pathways_NCBI_Biosystems	PW_Lists	4.53537e-11	13	CCNB1, CCNE2, CDK1, MCM2, MCM3, MCM4, MCM5, MCM6, MCM7, ORC1, PCNA, POLE2, PRIM1		green	345_KEGG_N-Glycan_biosynthesis__Kegg_NCBI_Biosystems	PW_Lists	0.0103962	11	ALG14, ALG2, ALG5, B4GALT2, B4GALT3, DDOST, FUT8, MGAT1, RPN1, RPN2, STT3A
plum1	105812_REACTOME_M_Phase__Reactome_NCBI_Biosystems	PW_Lists	1.16454e-10	13	AURKB, BIRC5, CDC20, CDCA8, CENPM, CENPN, KIF23, KIF2C, MAD2L1, NDC80, NUF2, PLK1, ZWINT		green	82975_KEGG_N-Glycan_biosynthesis__Kegg_NCBI_Biosystems	PW_Lists	0.0103962	11	ALG14, ALG2, ALG5, B4GALT2, B4GALT3, DDOST, FUT8, MGAT1, RPN1, RPN2, STT3A
plum1	105754_REACTOME_Activation_of_ATR_in_response_to_replication_stress__Reactome_NCBI_Biosystems	PW_Lists	6.78582e-10	10	CDC6, CHEK1, MCM2, MCM3, MCM4, MCM5, MCM6, MCM7, ORC1, RFC5		green	161015_REACTOME_Synthesis_of_substrates_in_N-glycan_biosythesis__Reactome_NCBI_Biosystems	PW_Lists	0.0128953	7	ALG5, GFPT1, GMPPA, GMPPB, PGM3, PMM2, UAP1
plum1	105778_REACTOME_E2F_mediated_regulation_of_DNA_replication__Reactome_NCBI_Biosystems	PW_Lists	1.02914e-09	10	CCNB1, CDC6, CDK1, CDT1, DHFR, ORC1, PCNA, PRIM1, RRM2, TYMS		green	446_KEGG_Protein_export__Kegg_NCBI_Biosystems	PW_Lists	0.0442157	8	HSPA5, SEC11C, SEC61A1, SEC61B, SEC61G, SPCS1, SPCS3, SRPRB
plum1	138080_Pathway_Interaction_Database_Aurora_B_signaling__Pathway_Interaction_Database_NCBI_Biosystems	PW_Lists	1.02914e-09	10	AURKA, AURKB, BIRC5, CDCA8, KIF23, KIF2C, NCAPH, NDC80, RACGAP1, STMN1		green	83041_KEGG_Protein_export__Kegg_NCBI_Biosystems	PW_Lists	0.0442157	8	HSPA5, SEC11C, SEC61A1, SEC61B, SEC61G, SPCS1, SPCS3, SRPRB
plum1	105790_REACTOME_Unwinding_of_DNA__Reactome_NCBI_Biosystems	PW_Lists	1.24514e-09	7	GINS2, MCM2, MCM3, MCM4, MCM5, MCM6, MCM7		lightyellow	198860_WikiPathways_Electron_Transport_Chain__Wiki_Pathways_NCBI_Biosystems	PW_Lists	1.65902e-23	29	ATP5E, ATP5H, ATP5I, ATP5J, ATP5J2, COX17, COX5A, COX5B, COX6A1, COX6C, COX7A2, COX7B, NDUFA1, NDUFA2, NDUFA3, NDUFA4, NDUFA6, NDUFA8, NDUFAB1, NDUFB1, NDUFB6, NDUFC1, NDUFC2, NDUFS6, SCO1, SDHC, UQCR10, UQCR11, UQCRQ
plum1	105815_REACTOME_Mitotic_Prometaphase__Reactome_NCBI_Biosystems	PW_Lists	2.89321e-09	12	AURKB, BIRC5, CDC20, CDCA8, CENPM, CENPN, KIF2C, MAD2L1, NDC80, NUF2, PLK1, ZWINT		lightyellow	cyan_M4_Mitochondria__MouseMeta	Brain	1.17979e-22	33	ATOX1, ATP5E, ATP5J, ATP5J2, AURKAIP1, BLOC1S1, CISD1, COX7A2, DBI, DYNLL1, LSM3, LSM4, MEA1, MED28, MGST3, MRPL28, MRPL52, NDUFA1, NDUFA3, NDUFA8, NDUFB6, NDUFC1, NEDD8, POLR2F, RPP21, RPS27L, S100A11, SERF2, SNRPG, TIMM8B, TXN, UBL5, UQCRQ
plum1	105776_REACTOME_G1S-Specific_Transcription__Reactome_NCBI_Biosystems	PW_Lists	3.29314e-09	8	CDC6, CDK1, CDT1, DHFR, ORC1, PCNA, RRM2, TYMS		lightyellow	303_KEGG_Oxidative_phosphorylation__Kegg_NCBI_Biosystems	PW_Lists	2.5914e-22	30	ATP5E, ATP5H, ATP5I, ATP5J, ATP5J2, ATP6V0E1, COX17, COX5A, COX5B, COX6A1, COX6C, COX7A2, COX7B, NDUFA1, NDUFA2, NDUFA3, NDUFA4, NDUFA6, NDUFA8, NDUFAB1, NDUFB1, NDUFB6, NDUFC1, NDUFC2, NDUFS6, PPA2, SDHC, UQCR10, UQCR11, UQCRQ
plum1	413421_KEGG_MCM_complex__Kegg_NCBI_Biosystems	PW_Lists	2.12568e-08	6	MCM2, MCM3, MCM4, MCM5, MCM6, MCM7		lightyellow	82942_KEGG_Oxidative_phosphorylation__Kegg_NCBI_Biosystems	PW_Lists	2.5914e-22	30	ATP5E, ATP5H, ATP5I, ATP5J, ATP5J2, ATP6V0E1, COX17, COX5A, COX5B, COX6A1, COX6C, COX7A2, COX7B, NDUFA1, NDUFA2, NDUFA3, NDUFA4, NDUFA6, NDUFA8, NDUFAB1, NDUFB1, NDUFB6, NDUFC1, NDUFC2, NDUFS6, PPA2, SDHC, UQCR10, UQCR11, UQCRQ
plum1	105820_REACTOME_MG1_Transition__Reactome_NCBI_Biosystems	PW_Lists	2.94445e-08	12	CDC6, CDT1, GMNN, MCM2, MCM3, MCM4, MCM5, MCM6, MCM7, ORC1, POLE2, PRIM1		lightyellow	105921_REACTOME_Respiratory_electron_transport,_ATP_synthesis_by_chemiosmotic_coupling,_and_heat_production_by_uncoupling_proteins.__Reactome_NCBI_Biosystems	PW_Lists	6.94325e-20	26	ATP5E, ATP5H, ATP5I, ATP5J, ATP5J2, COX5A, COX5B, COX6A1, COX6C, COX7B, NDUFA1, NDUFA2, NDUFA3, NDUFA4, NDUFA6, NDUFA8, NDUFAB1, NDUFB1, NDUFB6, NDUFC1, NDUFC2, NDUFS6, SDHC, UQCR10, UQCR11, UQCRQ
plum1	105898_REACTOME_DNA_Replication_Pre-Initiation__Reactome_NCBI_Biosystems	PW_Lists	2.94445e-08	12	CDC6, CDT1, GMNN, MCM2, MCM3, MCM4, MCM5, MCM6, MCM7, ORC1, POLE2, PRIM1		lightyellow	6209_mito_oxidative_phosph_pad_196__Palazzolo_and_Wang	PW_Lists	2.03288e-18	30	ATP5E, ATP5H, ATP5I, ATP5J, ATP5J2, ATP6V0E1, COX17, COX5A, COX5B, COX6A1, COX6C, COX7A2, COX7B, NDUFA1, NDUFA2, NDUFA3, NDUFA4, NDUFA6, NDUFA8, NDUFAB1, NDUFB1, NDUFB6, NDUFC1, NDUFC2, NDUFS6, PPA2, SDHC, UQCR10, UQCR11, UQCRQ
plum1	137934_Pathway_Interaction_Database_E2F_transcription_factor_network__Pathway_Interaction_Database_NCBI_Biosystems	PW_Lists	1.23452e-07	11	CCNA2, CCNE2, CDC6, CDK1, DHFR, MCM3, ORC1, RRM1, RRM2, TK1, TYMS		lightyellow	477137_REACTOME_The_citric_acid_(TCA)_cycle_and_respiratory_electron_transport__Reactome_NCBI_Biosystems	PW_Lists	2.52636e-16	26	ATP5E, ATP5H, ATP5I, ATP5J, ATP5J2, COX5A, COX5B, COX6A1, COX6C, COX7B, NDUFA1, NDUFA2, NDUFA3, NDUFA4, NDUFA6, NDUFA8, NDUFAB1, NDUFB1, NDUFB6, NDUFC1, NDUFC2, NDUFS6, SDHC, UQCR10, UQCR11, UQCRQ
plum1	105901_REACTOME_Removal_of_licensing_factors_from_origins__Reactome_NCBI_Biosystems	PW_Lists	2.15416e-07	11	CCNA2, CDC6, CDT1, GMNN, MCM2, MCM3, MCM4, MCM5, MCM6, MCM7, ORC1		lightyellow	83098_KEGG_Parkinson's_disease__Kegg_NCBI_Biosystems	PW_Lists	1.44158e-15	25	ATP5E, ATP5H, ATP5J, COX5A, COX5B, COX6A1, COX6C, COX7A2, COX7B, NDUFA1, NDUFA2, NDUFA3, NDUFA4, NDUFA6, NDUFA8, NDUFAB1, NDUFB1, NDUFB6, NDUFC1, NDUFC2, NDUFS6, SDHC, UQCR10, UQCR11, UQCRQ
plum1	105899_REACTOME_Regulation_of_DNA_replication__Reactome_NCBI_Biosystems	PW_Lists	3.65241e-07	11	CCNA2, CDC6, CDT1, GMNN, MCM2, MCM3, MCM4, MCM5, MCM6, MCM7, ORC1		lightyellow	160962_REACTOME_Respiratory_electron_transport__Reactome_NCBI_Biosystems	PW_Lists	4.56418e-15	21	COX5A, COX5B, COX6A1, COX6C, COX7B, NDUFA1, NDUFA2, NDUFA3, NDUFA4, NDUFA6, NDUFA8, NDUFAB1, NDUFB1, NDUFB6, NDUFC1, NDUFC2, NDUFS6, SDHC, UQCR10, UQCR11, UQCRQ
plum1	105821_REACTOME_Assembly_of_the_pre-replicative_complex__Reactome_NCBI_Biosystems	PW_Lists	3.77704e-06	10	CDC6, CDT1, GMNN, MCM2, MCM3, MCM4, MCM5, MCM6, MCM7, ORC1		lightyellow	512_KEGG_Huntington's_disease__Kegg_NCBI_Biosystems	PW_Lists	1.78618e-14	28	ATP5E, ATP5H, ATP5J, COX5A, COX5B, COX6A1, COX6C, COX7A2, COX7B, NDUFA1, NDUFA2, NDUFA3, NDUFA4, NDUFA6, NDUFA8, NDUFAB1, NDUFB1, NDUFB6, NDUFC1, NDUFC2, NDUFS6, POLR2F, POLR2K, SDHC, TFAM, UQCR10, UQCR11, UQCRQ
plum1	105786_REACTOME_Switching_of_origins_to_a_post-replicative_state__Reactome_NCBI_Biosystems	PW_Lists	5.28513e-06	10	CCNA2, CDC6, CDT1, MCM2, MCM3, MCM4, MCM5, MCM6, MCM7, ORC1		lightyellow	83100_KEGG_Huntington's_disease__Kegg_NCBI_Biosystems	PW_Lists	1.78618e-14	28	ATP5E, ATP5H, ATP5J, COX5A, COX5B, COX6A1, COX6C, COX7A2, COX7B, NDUFA1, NDUFA2, NDUFA3, NDUFA4, NDUFA6, NDUFA8, NDUFAB1, NDUFB1, NDUFB6, NDUFC1, NDUFC2, NDUFS6, POLR2F, POLR2K, SDHC, TFAM, UQCR10, UQCR11, UQCRQ
plum1	105787_REACTOME_Orc1_removal_from_chromatin__Reactome_NCBI_Biosystems	PW_Lists	5.28513e-06	10	CCNA2, CDC6, CDT1, MCM2, MCM3, MCM4, MCM5, MCM6, MCM7, ORC1		lightyellow	509_KEGG_Alzheimer's_disease__Kegg_NCBI_Biosystems	PW_Lists	1.35421e-12	25	ATP5E, ATP5H, ATP5J, COX5A, COX5B, COX6A1, COX6C, COX7A2, COX7B, NDUFA1, NDUFA2, NDUFA3, NDUFA4, NDUFA6, NDUFA8, NDUFAB1, NDUFB1, NDUFB6, NDUFC1, NDUFC2, NDUFS6, SDHC, UQCR10, UQCR11, UQCRQ
plum1	105825_REACTOME_APCC-mediated_degradation_of_cell_cycle_proteins__Reactome_NCBI_Biosystems	PW_Lists	2.41032e-05	10	AURKA, AURKB, CCNA2, CCNB1, CDC20, CDK1, MAD2L1, PLK1, PTTG1, UBE2C		lightyellow	83097_KEGG_Alzheimer's_disease__Kegg_NCBI_Biosystems	PW_Lists	1.35421e-12	25	ATP5E, ATP5H, ATP5J, COX5A, COX5B, COX6A1, COX6C, COX7A2, COX7B, NDUFA1, NDUFA2, NDUFA3, NDUFA4, NDUFA6, NDUFA8, NDUFAB1, NDUFB1, NDUFB6, NDUFC1, NDUFC2, NDUFS6, SDHC, UQCR10, UQCR11, UQCRQ
plum1	160944_REACTOME_Regulation_of_mitotic_cell_cycle__Reactome_NCBI_Biosystems	PW_Lists	2.41032e-05	10	AURKA, AURKB, CCNA2, CCNB1, CDC20, CDK1, MAD2L1, PLK1, PTTG1, UBE2C		lightyellow	198870_WikiPathways_Oxidative_phosphorylation__Wiki_Pathways_NCBI_Biosystems	PW_Lists	8.15934e-11	16	ATP5E, ATP5H, ATP5I, ATP5J, ATP5J2, NDUFA2, NDUFA3, NDUFA4, NDUFA6, NDUFA8, NDUFAB1, NDUFB1, NDUFB6, NDUFC1, NDUFC2, NDUFS6
plum1	187197_REACTOME_Kinesins__Reactome_NCBI_Biosystems	PW_Lists	6.06795e-05	6	KIF11, KIF22, KIF23, KIF2C, KIFC1, RACGAP1		lightyellow	6205_mito_inner_membrane_pad_299__Palazzolo_and_Wang	PW_Lists	1.02447e-09	24	ATP5H, ATP5I, ATP5J, COX5A, COX5B, COX6A1, COX6C, DNAJC19, NDUFA1, NDUFA2, NDUFA3, NDUFA4, NDUFA6, NDUFA8, NDUFAB1, NDUFB1, NDUFB6, NDUFC1, NDUFC2, NDUFS6, SDHC, SLC25A24, TIMM8B, UQCRQ
plum1	138007_Pathway_Interaction_Database_PLK1_signaling_events__Pathway_Interaction_Database_NCBI_Biosystems	PW_Lists	0.000275334	7	AURKA, CCNB1, CDC20, CDK1, NDC80, PLK1, TPX2		lightyellow	cyan_M4_Mitochondria__HumanMeta	Brain	4.43836e-08	14	ATP5J2, C14orf2, COX17, COX5B, COX6A1, COX7B, NDUFA1, NDUFA2, NDUFA8, NDUFB1, NDUFC1, NDUFS6, UBL5, UQCRQ
plum1	126872_KEGG_Oocyte_meiosis__Kegg_NCBI_Biosystems	PW_Lists	0.00046532	9	AURKA, CCNB1, CCNB2, CCNE2, CDC20, CDK1, MAD2L1, PLK1, PTTG1		lightyellow	Mitochondria_Foster__MO	Brain	1.12366e-07	21	AMACR, ATP5E, ATP5H, ATP5J, ATP5J2, COX5A, COX5B, COX6C, COX7A2, HSPE1, MRPL28, MRPS23, NDUFA2, NDUFA4, NDUFA6, NDUFAB1, NDUFC2, PPA2, PRDX3, TFAM, UQCRQ
plum1	126909_KEGG_Oocyte_meiosis__Kegg_NCBI_Biosystems	PW_Lists	0.00046532	9	AURKA, CCNB1, CCNB2, CCNE2, CDC20, CDK1, MAD2L1, PLK1, PTTG1		lightyellow	6201_mito_db_pad_2664__Palazzolo_and_Wang	PW_Lists	7.46336e-06	71	AMACR, ATP5E, ATP5H, ATP5I, ATP5J, ATP5J2, ATP6V0E1, C14orf2, CCDC90B, CHCHD2, CISD1, COX17, COX5A, COX5B, COX6A1, COX6C, COX7A2, COX7B, CYB5A, DBI, DNAJC19, DUT, DYNLL1, GGCT, GLRX2, HPRT1, HSPE1, HTATIP2, ITGB3BP, MRPL13, MRPL15, MRPL19, MRPL20, MRPL28, MRPL33, MRPL47, MRPL51, MRPL52, MRPL55, MRPS23, MRPS26, MRPS36, MTIF3, NDUFA1, NDUFA2, NDUFA3, NDUFA4, NDUFA6, NDUFA8, NDUFAB1, NDUFB1, NDUFB6,…
plum1	106543_REACTOME_Telomere_C-strand_(Lagging_Strand)_Synthesis__Reactome_NCBI_Biosystems	PW_Lists	0.00104893	6	FEN1, LIG1, PCNA, POLE2, PRIM1, RFC5		lightyellow	6213_mito_disease_pad_171__Palazzolo_and_Wang	PW_Lists	2.86083e-05	17	COX7B, DNAJC19, MRPL13, MRPL15, MRPL19, MRPL20, MRPL28, MRPL33, MRPL51, MRPS23, MRPS26, MTIF3, NDUFA1, PPA2, SCO1, SDHC, TFAM
plum1	105827_REACTOME_Phosphorylation_of_Emi1__Reactome_NCBI_Biosystems	PW_Lists	0.00187336	4	CCNB1, CDC20, CDK1, PLK1		lightyellow	413408_KEGG_NADH_dehydrogenase_(ubiquinone)_1_alpha_subcomplex__Kegg_NCBI_Biosystems	PW_Lists	0.000181438	7	NDUFA1, NDUFA2, NDUFA3, NDUFA4, NDUFA6, NDUFA8, NDUFAB1
plum1	106541_REACTOME_Extension_of_Telomeres__Reactome_NCBI_Biosystems	PW_Lists	0.00192677	6	FEN1, LIG1, PCNA, POLE2, PRIM1, RFC5		lightyellow	413434_KEGG_Cytochrome_c_oxidase__Kegg_NCBI_Biosystems	PW_Lists	0.00038567	7	COX17, COX5A, COX5B, COX6A1, COX6C, COX7A2, COX7B
plum1	477139_REACTOME_G0_and_Early_G1__Reactome_NCBI_Biosystems	PW_Lists	0.00192677	6	CCNA2, CCNE2, CDC6, CDK1, PCNA, TOP2A		lightyellow	468345_KEGG_Cytochrome_c_oxidase__Kegg_NCBI_Biosystems	PW_Lists	0.00038567	7	COX17, COX5A, COX5B, COX6A1, COX6C, COX7A2, COX7B
plum1	105802_REACTOME_Cyclin_AB1_associated_events_during_G2M_transition__Reactome_NCBI_Biosystems	PW_Lists	0.00215957	5	CCNA2, CCNB1, CCNB2, CDK1, PLK1		lightyellow	93344_KEGG_Cardiac_muscle_contraction__Kegg_NCBI_Biosystems	PW_Lists	0.000690688	10	ATP1B1, COX5A, COX5B, COX6A1, COX6C, COX7A2, COX7B, UQCR10, UQCR11, UQCRQ
plum1	137935_Pathway_Interaction_Database_FOXM1_transcription_factor_network__Pathway_Interaction_Database_NCBI_Biosystems	PW_Lists	0.00333776	6	AURKB, BIRC5, CCNB1, CCNB2, CDK1, PLK1		lightyellow	93992_KEGG_Cardiac_muscle_contraction__Kegg_NCBI_Biosystems	PW_Lists	0.000690688	10	ATP1B1, COX5A, COX5B, COX6A1, COX6C, COX7A2, COX7B, UQCR10, UQCR11, UQCRQ
plum1	p53__ImmunePathway	Immune	0.00682551	6	CCNB1, CCNB2, CCNE2, CDK1, CHEK1, RRM2		lightyellow	brown_downAD_mitochondrion__Blalock_AD	Brain	0.000897643	18	AP4S1, ATP5H, ATP5J, C14orf2, CHCHD2, COX6C, COX7B, MRPL15, NDUFA4, NDUFAB1, NDUFB6, NDUFC2, POLR2K, SNRPF, TIMM23, TXN, TXNDC9, UBE2V2
plum1	161048_REACTOME_Chromosome_Maintenance__Reactome_NCBI_Biosystems	PW_Lists	0.0112545	8	CENPN, FEN1, LIG1, OIP5, PCNA, POLE2, PRIM1, RFC5		lightyellow	477135_REACTOME_Metabolism__Reactome_NCBI_Biosystems	PW_Lists	0.00121996	39	ADI1, AMACR, ATP5E, ATP5H, ATP5I, ATP5J, ATP5J2, COX5A, COX5B, COX6A1, COX6C, COX7B, CYB5A, DUT, GGCT, GNG5, HPRT1, MGST3, NDUFA1, NDUFA2, NDUFA3, NDUFA4, NDUFA6, NDUFA8, NDUFAB1, NDUFB1, NDUFB6, NDUFC1, NDUFC2, NDUFS6, NT5C, NUP37, PSMB5, SDHC, SPCS2, TXN, UQCR10, UQCR11, UQCRQ
plum1	105793_REACTOME_Lagging_Strand_Synthesis__Reactome_NCBI_Biosystems	PW_Lists	0.030353	5	FEN1, LIG1, PCNA, PRIM1, RFC5		lightyellow	132956_KEGG_Metabolic_pathways__Kegg_NCBI_Biosystems	PW_Lists	0.00148607	38	ADI1, AMACR, ATP5E, ATP5H, ATP5I, ATP5J, ATP5J2, ATP6V0E1, COX17, COX5A, COX5B, COX6A1, COX6C, COX7B, DAD1, DUT, HPRT1, MTHFS, NDUFA1, NDUFA2, NDUFA3, NDUFA4, NDUFA6, NDUFA8, NDUFAB1, NDUFB1, NDUFB6, NDUFC1, NDUFC2, NDUFS6, NT5C, PIGP, POLR2F, POLR2K, SDHC, UQCR10, UQCR11, UQCRQ
red	greenyellow_M6_GlutatmatergicSynapse__MouseMeta	Brain	0.00200373	22	ARF3, ARHGDIA, ATN1, CELSR2, CIC, CLPTM1, DLGAP4, DMWD, EPN1, FCHO1, FMNL1, GIT1, LAMP1, MAST3, NCDN, NCOR2, PKD1, RERE, SMARCD1, TRIM28, ZMIZ2, ZNF444		lightyellow	red_M11_Neuron__HumanMeta	Brain	0.00570513	17	APOO, ATP5H, CHCHD2, COMMD10, COX5A, COX6C, HPRT1, MGST3, MLLT11, MRPL15, NDUFA4, NDUFAB1, NDUFC2, PRDX3, TXN, TXNDC9, UBE2V2
royalblue	Bcell__Blood(composite)	Blood	3.21328e-45	52	ABCB4, ADAM28, ADK, AFF3, AGPAT5, BACH2, BANK1, BCL7A, BLK, BTLA, CD19, CD79A, CD79B, CDCA7L, COBLL1, CR2, CRIP3, EIF2AK3, FAM3C, HLA-DOB, HVCN1, ICOSLG, IGHD, IGHM, IL7, INPP5F, ITPR1, KLHL14, MEF2C, NUP88, P2RX5, PAX5, PIK3C2B, PKIG, PLCG2, PLEKHG1, PNOC, QRSL1, RAB30, RALGPS2, RASGRP3, RP9, SAV1, SEMA4B, SHMT2, SMARCB1, SP140, STAG3, STRBP, VPREB3, ZDHHC23, ZNF711		lightyellow	salmon_M12_Ribosome__MouseMeta	Brain	0.0430443	11	COMMD6, COX17, COX6C, COX7B, HSPE1, MRPL13, MRPL20, NDUFA2, NDUFA6, TBCA, TXNDC17
royalblue	B-cell receptor signaling pathway__ImmunePathway	Immune	0.00393061	12	BLK, CD19, CD22, CD79A, CD79B, CR2, DAPP1, MAP4K1, MEF2C, PLCG2, RASGRP3, SYK		pink	Reticulocytes_genesCorrelatedAcrossIndividuals__Whitney	Blood	4.50695e-31	27	ALAS2, ANK1, BAG1, BCL2L1, BNIP3L, BPGM, EPB42, FKBP8, GMPR, GSPT1, MAP2K3, MKRN1, MXI1, PCGF5, PIP4K2A, PPM1A, RBM38, RNF10, SELENBP1, SESN3, SIAH2, SNCA, STRADB, TFRC, TSPAN5, UBB, UBXN6
royalblue	198909_WikiPathways_B_Cell_Receptor_Signaling_Pathway__Wiki_Pathways_NCBI_Biosystems	PW_Lists	0.0104701	17	BANK1, BLK, CD19, CD22, CD72, CD79A, CD79B, CMTM3, CR2, DAPP1, IGHM, ITPR1, MAP4K1, PLCG2, RASGRP3, STAP1, SYK		pink	RedBloodCell__Kabanova	Blood	7.31803e-10	60	ATP2C1, BAG1, BCL2L1, BLVRB, BNIP3L, BPGM, C9orf78, CA1, CHPT1, COPB1, CSDE1, EIF1B, EIF2AK1, EIF5, EPB42, FAM117A, FBXO7, FKBP8, GABARAPL2, GCLC, GMPR, GNAS, GSPT1, GUK1, GYPC, HBB, HBD, HDGF, HMBS, KLF1, KRT1, LGALS3, MAP2K3, MKRN1, MPP1, MXI1, MYL4, OAZ1, OPTN, PDZK1IP1, PIP4K2A, PPM1A, PSMD4, PSMF1, RIOK3, RUNDC3A, SELENBP1, SLC4A1, SNCA, SNW1, SRRD, ST6GALNAC4, TAL1, TNIP1, TNS1, TRAK2, TSPA…
saddlebrown	turquoise_M14_Nucleus__MouseMeta	Brain	0.000697888	34	ACTR2, ARHGAP21, CACYBP, CEBPZ, CGGBP1, CUL3, DEK, DNAJB6, EIF3J, HDAC2, HNRNPA2B1, HSP90AA1, KPNA3, MRFAP1, NBN, NUCKS1, PARG, PLRG1, PNN, PRPF38B, PRPF4B, PSIP1, RBM25, RDX, SSB, TAX1BP1, TGS1, TTC3, UBE3A, USO1, VPS4B, YTHDC1, ZFR, ZNF207		plum1	105765_REACTOME_Cell_Cycle,_Mitotic__Reactome_NCBI_Biosystems	PW_Lists	6.27831e-39	41	AURKA, AURKB, BIRC5, CCNA2, CCNB1, CCNB2, CDC20, CDC6, CDCA8, CDK1, CDT1, CENPM, CENPN, DNA2, FEN1, GINS2, GMNN, KIF23, KIF2C, LIG1, MAD2L1, MCM2, MCM3, MCM4, MCM5, MCM6, MCM7, NDC80, NUF2, ORC1, PCNA, PLK1, PLK4, POLE2, PRIM1, PTTG1, RRM2, TOP2A, TYMS, UBE2C, ZWINT
saddlebrown	black_M11__CTX	Brain	0.00362455	15	ACAD8, ATG12, EHBP1, EPRS, KLHL24, KPNB1, NBN, PPIG, PPP1R12A, PRPF40A, RBM25, TERF1, TTC3, TTF1, VGLL4		plum1	530733_REACTOME_Cell_Cycle__Reactome_NCBI_Biosystems	PW_Lists	3.26699e-38	43	AURKA, AURKB, BIRC5, CCNA2, CCNB1, CCNB2, CDC20, CDC6, CDCA8, CDK1, CDT1, CENPM, CENPN, CHEK1, DNA2, FEN1, GINS2, GMNN, KIF23, KIF2C, LIG1, MAD2L1, MCM2, MCM3, MCM4, MCM5, MCM6, MCM7, NDC80, NUF2, OIP5, ORC1, PCNA, PLK1, PLK4, POLE2, PRIM1, PTTG1, RRM2, TOP2A, TYMS, UBE2C, ZWINT
saddlebrown	160950_REACTOME_Processing_of_Capped_Intron-Containing_Pre-mRNA__Reactome_NCBI_Biosystems	PW_Lists	0.00528498	17	CCAR1, CPSF3, HNRNPA2B1, HNRNPA3, HNRNPF, HNRNPH1, HNRNPH2, METTL3, NCBP1, NUP153, PAPOLA, PCF11, SRSF1, SRSF11, SRSF2, SRSF5, UPF3B		plum1	105897_REACTOME_DNA_Replication__Reactome_NCBI_Biosystems	PW_Lists	2.34683e-31	31	AURKB, BIRC5, CCNA2, CDC20, CDC6, CDCA8, CDT1, CENPM, CENPN, DNA2, FEN1, GINS2, GMNN, KIF23, KIF2C, LIG1, MAD2L1, MCM2, MCM3, MCM4, MCM5, MCM6, MCM7, NDC80, NUF2, ORC1, PCNA, PLK1, POLE2, PRIM1, ZWINT
saddlebrown	105951_REACTOME_mRNA_Splicing__Reactome_NCBI_Biosystems	PW_Lists	0.00600021	15	CCAR1, CPSF3, HNRNPA2B1, HNRNPA3, HNRNPF, HNRNPH1, HNRNPH2, NCBP1, PAPOLA, PCF11, SRSF1, SRSF11, SRSF2, SRSF5, UPF3B		plum1	160943_REACTOME_Mitotic_M-MG1_phases__Reactome_NCBI_Biosystems	PW_Lists	4.52266e-23	25	AURKB, BIRC5, CDC20, CDC6, CDCA8, CDT1, CENPM, CENPN, GMNN, KIF23, KIF2C, MAD2L1, MCM2, MCM3, MCM4, MCM5, MCM6, MCM7, NDC80, NUF2, ORC1, PLK1, POLE2, PRIM1, ZWINT
saddlebrown	105952_REACTOME_mRNA_Splicing_-_Major_Pathway__Reactome_NCBI_Biosystems	PW_Lists	0.00600021	15	CCAR1, CPSF3, HNRNPA2B1, HNRNPA3, HNRNPF, HNRNPH1, HNRNPH2, NCBP1, PAPOLA, PCF11, SRSF1, SRSF11, SRSF2, SRSF5, UPF3B		plum1	198811_WikiPathways_Cell_cycle__Wiki_Pathways_NCBI_Biosystems	PW_Lists	7.17733e-18	18	CCNA2, CCNB1, CCNB2, CDC20, CDC6, CDK1, CHEK1, MAD2L1, MCM2, MCM3, MCM4, MCM5, MCM6, MCM7, ORC1, PCNA, PLK1, PTTG1
saddlebrown	105957_REACTOME_mRNA_3'-end_processing__Reactome_NCBI_Biosystems	PW_Lists	0.00878249	9	CPSF3, NCBP1, PAPOLA, PCF11, SRSF1, SRSF11, SRSF2, SRSF5, UPF3B		plum1	463_KEGG_Cell_cycle__Kegg_NCBI_Biosystems	PW_Lists	1.85613e-15	18	CCNA2, CCNB1, CCNB2, CDC20, CDC6, CDK1, CHEK1, MAD2L1, MCM2, MCM3, MCM4, MCM5, MCM6, MCM7, ORC1, PCNA, PLK1, PTTG1
skyblue	CD4__Blood(composite)	Blood	0.00702555	6	AQP3, CD28, CD40LG, DPP4, DUSP16, TSPAN18		plum1	83054_KEGG_Cell_cycle__Kegg_NCBI_Biosystems	PW_Lists	1.85613e-15	18	CCNA2, CCNB1, CCNB2, CDC20, CDC6, CDK1, CHEK1, MAD2L1, MCM2, MCM3, MCM4, MCM5, MCM6, MCM7, ORC1, PCNA, PLK1, PTTG1
steelblue	CD4__Blood(composite)	Blood	3.88695e-17	16	ANK3, AP3M2, CCR8, CRIP2, CTLA4, DGKA, FBXL16, FLT3LG, FXYD5, MAL, MAST4, NEFL, SUSD4, TIAM1, TRAT1, VSIG1		plum1	105784_REACTOME_Synthesis_of_DNA__Reactome_NCBI_Biosystems	PW_Lists	9.71802e-15	17	CCNA2, CDC6, CDT1, DNA2, FEN1, GINS2, LIG1, MCM2, MCM3, MCM4, MCM5, MCM6, MCM7, ORC1, PCNA, POLE2, PRIM1
steelblue	460_KEGG_Cytokine-cytokine_receptor_interaction__Kegg_NCBI_Biosystems	PW_Lists	0.000577551	14	ACVR1, ACVR2A, CCR10, CCR4, CCR8, EDA, FLT3LG, IL11RA, IL23A, IL2RA, LTA, LTB, TNFRSF18, TNFRSF4		plum1	105789_REACTOME_DNA_strand_elongation__Reactome_NCBI_Biosystems	PW_Lists	5.61114e-14	12	DNA2, FEN1, GINS2, LIG1, MCM2, MCM3, MCM4, MCM5, MCM6, MCM7, PCNA, PRIM1
steelblue	83051_KEGG_Cytokine-cytokine_receptor_interaction__Kegg_NCBI_Biosystems	PW_Lists	0.000577551	14	ACVR1, ACVR2A, CCR10, CCR4, CCR8, EDA, FLT3LG, IL11RA, IL23A, IL2RA, LTA, LTB, TNFRSF18, TNFRSF4		plum1	198771_WikiPathways_DNA_Replication__Wiki_Pathways_NCBI_Biosystems	PW_Lists	5.93601e-14	13	CDC6, CDT1, GMNN, MCM2, MCM3, MCM4, MCM5, MCM6, MCM7, ORC1, PCNA, POLE2, PRIM1
tan	RedBloodCell__Kabanova	Blood	3.71957e-09	89	ACSL1, ALOX5AP, ALPL, AMPD2, ANP32A, ANPEP, ANXA1, APAF1, AQP9, ARHGDIB, ATP6V0A1, ATP6V1B2, BACH1, BASP1, CASP8, CBX1, CD44, CD59, CKLF, COL9A2, CSF2RB, CSF3R, CTSS, CYP4F3, EPOR, EPS15L1, FAM129A, FCAR, FGL2, FLOT2, GNAQ, GNB2, GNG10, GYG1, HCK, IL6R, IQGAP2, JARID2, LBR, LITAF, LSP1, LYN, MAPK1, MAPK13, MARCKS, MBOAT7, MCL1, MMP9, NDRG1, NDUFB3, NFE2, NFIL3, NOV, NPL, NUP214, OAT, PIGB, PIK3CD…		plum1	105769_REACTOME_G1S_Transition__Reactome_NCBI_Biosystems	PW_Lists	6.67054e-14	17	CCNA2, CCNB1, CDC6, CDK1, CDT1, MCM2, MCM3, MCM4, MCM5, MCM6, MCM7, ORC1, PCNA, POLE2, PRIM1, RRM2, TYMS
tan	Neutrophils_genesCorrelatedAcrossIndividuals__Whitney	Blood	1.82161e-08	15	CSF2RB, CSF3R, FGL2, HCK, IL6R, ITGAM, LYN, PI3, PIK3CD, PPTC7, S100A12, SELL, SIGLEC5, TMEM154, VNN2		plum1	105782_REACTOME_S_Phase__Reactome_NCBI_Biosystems	PW_Lists	9.93313e-14	17	CCNA2, CDC6, CDT1, DNA2, FEN1, GINS2, LIG1, MCM2, MCM3, MCM4, MCM5, MCM6, MCM7, ORC1, PCNA, POLE2, PRIM1
tan	central glial substance_localMarker(FC>2)_IN_Myelencephalon__HBA	HumanBrainRegions	0.00114596	46	ABCC6, ANTXR2, ANXA1, ARMC2, BAIAP3, BCL2L11, CCDC153, CCDC96, CHST15, CRIP1, DNAJC25, EFHC1, EFHC2, EMP1, HIPK1, HK2, IQGAP2, ITGB4, KCNE1, KIAA0556, KIAA1257, KIAA1683, LRRC70, LZTFL1, MAK, MDM1, NFE2, PGM5, PPP1R12B, PRDM5, RAB11FIP1, RAB36, RFX2, ROPN1L, RPGR, RSPH3, SLC22A4, SLC24A1, SPAG1, SPATA6, TPPP3, TRDMT1, TTC26, TTC30A, TTC30B, VIM		plum1	160941_REACTOME_Mitotic_G1-G1S_phases__Reactome_NCBI_Biosystems	PW_Lists	1.20707e-13	18	CCNA2, CCNB1, CDC6, CDK1, CDT1, MCM2, MCM3, MCM4, MCM5, MCM6, MCM7, ORC1, PCNA, POLE2, PRIM1, RRM2, TOP2A, TYMS
tan	magenta_M8_Microglia(Type2)__HumanMeta	Brain	0.0176372	15	ANXA1, CD44, CD93, CRISPLD2, EMP1, FAM129A, MAFF, MCL1, NFIL3, S100A10, TAGLN2, TIPARP, TNFRSF1A, TUBB6, VIM		plum1	105777_REACTOME_Activation_of_the_pre-replicative_complex__Reactome_NCBI_Biosystems	PW_Lists	1.07545e-12	11	CDC6, CDT1, MCM2, MCM3, MCM4, MCM5, MCM6, MCM7, ORC1, POLE2, PRIM1
tan	Eotaxin / CCL11__ImmunePathway	Immune	0.0272353	15	BMX, FGR, GNAQ, GNG10, GNG2, HCK, LIMK2, MAPK1, MAPK14, PAK1, PIK3CD, PLCB2, PPP1R12B, PRKACA, PRKCB		plum1	105750_REACTOME_G2M_Checkpoints__Reactome_NCBI_Biosystems	PW_Lists	1.25969e-12	12	CCNB1, CCNB2, CDC6, CDK1, CHEK1, MCM2, MCM3, MCM4, MCM5, MCM6, MCM7, ORC1
turquoise	105976_REACTOME_Eukaryotic_Translation_Elongation__Reactome_NCBI_Biosystems	PW_Lists	1.03209e-77	79	EEF1A1, EEF1B2, EEF1D, EEF2, FAU, RPL10, RPL10A, RPL11, RPL12, RPL13, RPL13A, RPL14, RPL15, RPL17, RPL18, RPL18A, RPL19, RPL21, RPL22, RPL23, RPL23A, RPL24, RPL26, RPL27, RPL27A, RPL28, RPL29, RPL3, RPL30, RPL31, RPL32, RPL34, RPL35, RPL35A, RPL36, RPL36A, RPL37, RPL37A, RPL38, RPL39, RPL4, RPL41, RPL5, RPL6, RPL7, RPL7A, RPL8, RPL9, RPLP0, RPLP1, RPLP2, RPS10, RPS11, RPS12, RPS13, RPS14, RPS15, …		plum1	444_KEGG_DNA_replication__Kegg_NCBI_Biosystems	PW_Lists	1.25969e-12	12	DNA2, FEN1, LIG1, MCM2, MCM3, MCM4, MCM5, MCM6, MCM7, PCNA, POLE2, PRIM1
turquoise	160955_REACTOME_L13a-mediated_translational_silencing_of_Ceruloplasmin_expression__Reactome_NCBI_Biosystems	PW_Lists	1.48922e-76	86	EIF3D, EIF3E, EIF3F, EIF3G, EIF3H, EIF3I, EIF3K, EIF4A2, EIF4B, EIF4E, FAU, PABPC1, RPL10, RPL10A, RPL11, RPL12, RPL13, RPL13A, RPL14, RPL15, RPL17, RPL18, RPL18A, RPL19, RPL21, RPL22, RPL23, RPL23A, RPL24, RPL26, RPL27, RPL27A, RPL28, RPL29, RPL3, RPL30, RPL31, RPL32, RPL34, RPL35, RPL35A, RPL36, RPL36A, RPL37, RPL37A, RPL38, RPL39, RPL4, RPL41, RPL5, RPL6, RPL7, RPL7A, RPL8, RPL9, RPLP0, RPLP1,…		plum1	83039_KEGG_DNA_replication__Kegg_NCBI_Biosystems	PW_Lists	1.25969e-12	12	DNA2, FEN1, LIG1, MCM2, MCM3, MCM4, MCM5, MCM6, MCM7, PCNA, POLE2, PRIM1
turquoise	105968_REACTOME_Formation_of_a_pool_of_free_40S_subunits__Reactome_NCBI_Biosystems	PW_Lists	3.20494e-76	82	EIF3D, EIF3E, EIF3F, EIF3G, EIF3H, EIF3I, EIF3K, FAU, RPL10, RPL10A, RPL11, RPL12, RPL13, RPL13A, RPL14, RPL15, RPL17, RPL18, RPL18A, RPL19, RPL21, RPL22, RPL23, RPL23A, RPL24, RPL26, RPL27, RPL27A, RPL28, RPL29, RPL3, RPL30, RPL31, RPL32, RPL34, RPL35, RPL35A, RPL36, RPL36A, RPL37, RPL37A, RPL38, RPL39, RPL4, RPL41, RPL5, RPL6, RPL7, RPL7A, RPL8, RPL9, RPLP0, RPLP1, RPLP2, RPS10, RPS11, RPS12, R…		plum1	105739_REACTOME_Cell_Cycle_Checkpoints__Reactome_NCBI_Biosystems	PW_Lists	1.11023e-10	15	CCNB1, CCNB2, CDC20, CDC6, CDK1, CHEK1, MAD2L1, MCM2, MCM3, MCM4, MCM5, MCM6, MCM7, ORC1, UBE2C
turquoise	105977_REACTOME_Peptide_chain_elongation__Reactome_NCBI_Biosystems	PW_Lists	1.91058e-75	77	EEF1A1, EEF2, FAU, RPL10, RPL10A, RPL11, RPL12, RPL13, RPL13A, RPL14, RPL15, RPL17, RPL18, RPL18A, RPL19, RPL21, RPL22, RPL23, RPL23A, RPL24, RPL26, RPL27, RPL27A, RPL28, RPL29, RPL3, RPL30, RPL31, RPL32, RPL34, RPL35, RPL35A, RPL36, RPL36A, RPL37, RPL37A, RPL38, RPL39, RPL4, RPL41, RPL5, RPL6, RPL7, RPL7A, RPL8, RPL9, RPLP0, RPLP1, RPLP2, RPS10, RPS11, RPS12, RPS13, RPS14, RPS15, RPS15A, RPS16, …		plum1	105812_REACTOME_M_Phase__Reactome_NCBI_Biosystems	PW_Lists	1.38512e-10	13	AURKB, BIRC5, CDC20, CDCA8, CENPM, CENPN, KIF23, KIF2C, MAD2L1, NDC80, NUF2, PLK1, ZWINT
turquoise	413404_KEGG_Ribosome,_eukaryotes__Kegg_NCBI_Biosystems	PW_Lists	2.13806e-74	77	FAU, RPL10, RPL10A, RPL11, RPL12, RPL13, RPL13A, RPL14, RPL15, RPL17, RPL18, RPL18A, RPL19, RPL21, RPL22, RPL23, RPL23A, RPL24, RPL26, RPL27, RPL27A, RPL28, RPL29, RPL3, RPL30, RPL31, RPL32, RPL34, RPL35, RPL35A, RPL36, RPL36A, RPL36AL, RPL37, RPL37A, RPL38, RPL39, RPL4, RPL41, RPL5, RPL6, RPL7, RPL7A, RPL8, RPL9, RPLP0, RPLP1, RPLP2, RPS10, RPS11, RPS12, RPS13, RPS14, RPS15, RPS15A, RPS16, RPS18…		plum1	105790_REACTOME_Unwinding_of_DNA__Reactome_NCBI_Biosystems	PW_Lists	2.51045e-10	7	GINS2, MCM2, MCM3, MCM4, MCM5, MCM6, MCM7
turquoise	105973_REACTOME_GTP_hydrolysis_and_joining_of_the_60S_ribosomal_subunit__Reactome_NCBI_Biosystems	PW_Lists	5.54671e-74	85	EIF3D, EIF3E, EIF3F, EIF3G, EIF3H, EIF3I, EIF3K, EIF4A2, EIF4B, EIF4E, FAU, RPL10, RPL10A, RPL11, RPL12, RPL13, RPL13A, RPL14, RPL15, RPL17, RPL18, RPL18A, RPL19, RPL21, RPL22, RPL23, RPL23A, RPL24, RPL26, RPL27, RPL27A, RPL28, RPL29, RPL3, RPL30, RPL31, RPL32, RPL34, RPL35, RPL35A, RPL36, RPL36A, RPL37, RPL37A, RPL38, RPL39, RPL4, RPL41, RPL5, RPL6, RPL7, RPL7A, RPL8, RPL9, RPLP0, RPLP1, RPLP2, …		plum1	198805_WikiPathways_G1_to_S_cell_cycle_control__Wiki_Pathways_NCBI_Biosystems	PW_Lists	7.78793e-10	12	CCNB1, CDK1, MCM2, MCM3, MCM4, MCM5, MCM6, MCM7, ORC1, PCNA, POLE2, PRIM1
turquoise	441_KEGG_Ribosome__Kegg_NCBI_Biosystems	PW_Lists	2.11845e-73	77	FAU, RPL10, RPL10A, RPL11, RPL12, RPL13, RPL13A, RPL14, RPL15, RPL17, RPL18, RPL18A, RPL19, RPL21, RPL22, RPL23, RPL23A, RPL24, RPL26, RPL27, RPL27A, RPL28, RPL29, RPL3, RPL30, RPL31, RPL32, RPL34, RPL35, RPL35A, RPL36, RPL36A, RPL36AL, RPL37, RPL37A, RPL38, RPL39, RPL4, RPL41, RPL5, RPL6, RPL7, RPL7A, RPL8, RPL9, RPLP0, RPLP1, RPLP2, RPS10, RPS11, RPS12, RPS13, RPS14, RPS15, RPS15A, RPS16, RPS18…		plum1	105815_REACTOME_Mitotic_Prometaphase__Reactome_NCBI_Biosystems	PW_Lists	2.64804e-09	12	AURKB, BIRC5, CDC20, CDCA8, CENPM, CENPN, KIF2C, MAD2L1, NDC80, NUF2, PLK1, ZWINT
turquoise	83036_KEGG_Ribosome__Kegg_NCBI_Biosystems	PW_Lists	2.11845e-73	77	FAU, RPL10, RPL10A, RPL11, RPL12, RPL13, RPL13A, RPL14, RPL15, RPL17, RPL18, RPL18A, RPL19, RPL21, RPL22, RPL23, RPL23A, RPL24, RPL26, RPL27, RPL27A, RPL28, RPL29, RPL3, RPL30, RPL31, RPL32, RPL34, RPL35, RPL35A, RPL36, RPL36A, RPL36AL, RPL37, RPL37A, RPL38, RPL39, RPL4, RPL41, RPL5, RPL6, RPL7, RPL7A, RPL8, RPL9, RPLP0, RPLP1, RPLP2, RPS10, RPS11, RPS12, RPS13, RPS14, RPS15, RPS15A, RPS16, RPS18…		plum1	138080_Pathway_Interaction_Database_Aurora_B_signaling__Pathway_Interaction_Database_NCBI_Biosystems	PW_Lists	3.01388e-09	10	AURKA, AURKB, BIRC5, CDCA8, KIF23, KIF2C, NCAPH, NDC80, RACGAP1, STMN1
turquoise	105966_REACTOME_Eukaryotic_Translation_Initiation__Reactome_NCBI_Biosystems	PW_Lists	2.52219e-72	86	EIF3D, EIF3E, EIF3F, EIF3G, EIF3H, EIF3I, EIF3K, EIF4A2, EIF4B, EIF4E, FAU, PABPC1, RPL10, RPL10A, RPL11, RPL12, RPL13, RPL13A, RPL14, RPL15, RPL17, RPL18, RPL18A, RPL19, RPL21, RPL22, RPL23, RPL23A, RPL24, RPL26, RPL27, RPL27A, RPL28, RPL29, RPL3, RPL30, RPL31, RPL32, RPL34, RPL35, RPL35A, RPL36, RPL36A, RPL37, RPL37A, RPL38, RPL39, RPL4, RPL41, RPL5, RPL6, RPL7, RPL7A, RPL8, RPL9, RPLP0, RPLP1,…		plum1	413421_KEGG_MCM_complex__Kegg_NCBI_Biosystems	PW_Lists	3.17109e-08	6	MCM2, MCM3, MCM4, MCM5, MCM6, MCM7
turquoise	105967_REACTOME_Cap-dependent_Translation_Initiation__Reactome_NCBI_Biosystems	PW_Lists	2.52219e-72	86	EIF3D, EIF3E, EIF3F, EIF3G, EIF3H, EIF3I, EIF3K, EIF4A2, EIF4B, EIF4E, FAU, PABPC1, RPL10, RPL10A, RPL11, RPL12, RPL13, RPL13A, RPL14, RPL15, RPL17, RPL18, RPL18A, RPL19, RPL21, RPL22, RPL23, RPL23A, RPL24, RPL26, RPL27, RPL27A, RPL28, RPL29, RPL3, RPL30, RPL31, RPL32, RPL34, RPL35, RPL35A, RPL36, RPL36A, RPL37, RPL37A, RPL38, RPL39, RPL4, RPL41, RPL5, RPL6, RPL7, RPL7A, RPL8, RPL9, RPLP0, RPLP1,…		plum1	105820_REACTOME_MG1_Transition__Reactome_NCBI_Biosystems	PW_Lists	3.82788e-08	12	CDC6, CDT1, GMNN, MCM2, MCM3, MCM4, MCM5, MCM6, MCM7, ORC1, POLE2, PRIM1
turquoise	198853_WikiPathways_Cytoplasmic_Ribosomal_Proteins__Wiki_Pathways_NCBI_Biosystems	PW_Lists	3.82886e-72	75	FAU, RPL10, RPL10A, RPL11, RPL12, RPL13, RPL13A, RPL14, RPL15, RPL17, RPL18, RPL18A, RPL19, RPL21, RPL22, RPL23, RPL23A, RPL24, RPL26, RPL27, RPL27A, RPL28, RPL29, RPL3, RPL30, RPL31, RPL32, RPL34, RPL35, RPL35A, RPL36, RPL36A, RPL37, RPL37A, RPL38, RPL39, RPL4, RPL41, RPL5, RPL6, RPL7, RPL7A, RPL8, RPL9, RPLP0, RPLP1, RPLP2, RPS10, RPS11, RPS12, RPS13, RPS14, RPS15, RPS15A, RPS16, RPS18, RPS19, …		plum1	105898_REACTOME_DNA_Replication_Pre-Initiation__Reactome_NCBI_Biosystems	PW_Lists	3.82788e-08	12	CDC6, CDT1, GMNN, MCM2, MCM3, MCM4, MCM5, MCM6, MCM7, ORC1, POLE2, PRIM1
turquoise	105978_REACTOME_Eukaryotic_Translation_Termination__Reactome_NCBI_Biosystems	PW_Lists	3.70389e-71	75	FAU, RPL10, RPL10A, RPL11, RPL12, RPL13, RPL13A, RPL14, RPL15, RPL17, RPL18, RPL18A, RPL19, RPL21, RPL22, RPL23, RPL23A, RPL24, RPL26, RPL27, RPL27A, RPL28, RPL29, RPL3, RPL30, RPL31, RPL32, RPL34, RPL35, RPL35A, RPL36, RPL36A, RPL37, RPL37A, RPL38, RPL39, RPL4, RPL41, RPL5, RPL6, RPL7, RPL7A, RPL8, RPL9, RPLP0, RPLP1, RPLP2, RPS10, RPS11, RPS12, RPS13, RPS14, RPS15, RPS15A, RPS16, RPS18, RPS19, …		plum1	105778_REACTOME_E2F_mediated_regulation_of_DNA_replication__Reactome_NCBI_Biosystems	PW_Lists	4.20434e-08	9	CCNB1, CDC6, CDK1, CDT1, ORC1, PCNA, PRIM1, RRM2, TYMS
turquoise	106077_REACTOME_Viral_mRNA_Translation__Reactome_NCBI_Biosystems	PW_Lists	3.70389e-71	75	FAU, RPL10, RPL10A, RPL11, RPL12, RPL13, RPL13A, RPL14, RPL15, RPL17, RPL18, RPL18A, RPL19, RPL21, RPL22, RPL23, RPL23A, RPL24, RPL26, RPL27, RPL27A, RPL28, RPL29, RPL3, RPL30, RPL31, RPL32, RPL34, RPL35, RPL35A, RPL36, RPL36A, RPL37, RPL37A, RPL38, RPL39, RPL4, RPL41, RPL5, RPL6, RPL7, RPL7A, RPL8, RPL9, RPLP0, RPLP1, RPLP2, RPS10, RPS11, RPS12, RPS13, RPS14, RPS15, RPS15A, RPS16, RPS18, RPS19, …		plum1	105754_REACTOME_Activation_of_ATR_in_response_to_replication_stress__Reactome_NCBI_Biosystems	PW_Lists	6.26332e-08	9	CDC6, CHEK1, MCM2, MCM3, MCM4, MCM5, MCM6, MCM7, ORC1
turquoise	366242_REACTOME_Nonsense_Mediated_Decay_Independent_of_the_Exon_Junction_Complex__Reactome_NCBI_Biosystems	PW_Lists	1.14256e-70	77	FAU, NCBP2, PABPC1, RPL10, RPL10A, RPL11, RPL12, RPL13, RPL13A, RPL14, RPL15, RPL17, RPL18, RPL18A, RPL19, RPL21, RPL22, RPL23, RPL23A, RPL24, RPL26, RPL27, RPL27A, RPL28, RPL29, RPL3, RPL30, RPL31, RPL32, RPL34, RPL35, RPL35A, RPL36, RPL36A, RPL37, RPL37A, RPL38, RPL39, RPL4, RPL41, RPL5, RPL6, RPL7, RPL7A, RPL8, RPL9, RPLP0, RPLP1, RPLP2, RPS10, RPS11, RPS12, RPS13, RPS14, RPS15, RPS15A, RPS16,…		plum1	105901_REACTOME_Removal_of_licensing_factors_from_origins__Reactome_NCBI_Biosystems	PW_Lists	2.11825e-07	11	CCNA2, CDC6, CDT1, GMNN, MCM2, MCM3, MCM4, MCM5, MCM6, MCM7, ORC1
turquoise	105965_REACTOME_Translation__Reactome_NCBI_Biosystems	PW_Lists	3.84537e-70	95	EEF1A1, EEF1B2, EEF1D, EEF2, EIF3D, EIF3E, EIF3F, EIF3G, EIF3H, EIF3I, EIF3K, EIF4A2, EIF4B, EIF4E, FAU, PABPC1, RPL10, RPL10A, RPL11, RPL12, RPL13, RPL13A, RPL14, RPL15, RPL17, RPL18, RPL18A, RPL19, RPL21, RPL22, RPL23, RPL23A, RPL24, RPL26, RPL27, RPL27A, RPL28, RPL29, RPL3, RPL30, RPL31, RPL32, RPL34, RPL35, RPL35A, RPL36, RPL36A, RPL37, RPL37A, RPL38, RPL39, RPL4, RPL41, RPL5, RPL6, RPL7, RPL…		plum1	105899_REACTOME_Regulation_of_DNA_replication__Reactome_NCBI_Biosystems	PW_Lists	3.72913e-07	11	CCNA2, CDC6, CDT1, GMNN, MCM2, MCM3, MCM4, MCM5, MCM6, MCM7, ORC1
turquoise	106074_REACTOME_Influenza_Viral_RNA_Transcription_and_Replication__Reactome_NCBI_Biosystems	PW_Lists	2.82563e-69	80	FAU, GTF2F1, GTF2F2, IPO5, POLR2G, POLR2J, RPL10, RPL10A, RPL11, RPL12, RPL13, RPL13A, RPL14, RPL15, RPL17, RPL18, RPL18A, RPL19, RPL21, RPL22, RPL23, RPL23A, RPL24, RPL26, RPL27, RPL27A, RPL28, RPL29, RPL3, RPL30, RPL31, RPL32, RPL34, RPL35, RPL35A, RPL36, RPL36A, RPL37, RPL37A, RPL38, RPL39, RPL4, RPL41, RPL5, RPL6, RPL7, RPL7A, RPL8, RPL9, RPLP0, RPLP1, RPLP2, RPS10, RPS11, RPS12, RPS13, RPS14…		plum1	105776_REACTOME_G1S-Specific_Transcription__Reactome_NCBI_Biosystems	PW_Lists	1.52921e-06	7	CDC6, CDK1, CDT1, ORC1, PCNA, RRM2, TYMS
turquoise	salmon_M12_Ribosome__HumanMeta	Brain	1.08287e-65	69	BTF3, EEF1A1, EIF3D, EIF3E, EIF3F, FAU, FBL, IK, IMPDH2, NACA, PABPC1, PFDN5, RPL10, RPL10A, RPL11, RPL12, RPL13, RPL13A, RPL17, RPL18, RPL19, RPL22, RPL23, RPL24, RPL27, RPL28, RPL29, RPL3, RPL30, RPL35, RPL35A, RPL36, RPL36AL, RPL39, RPL4, RPL41, RPL5, RPL6, RPL7, RPL7A, RPL8, RPL9, RPLP0, RPLP1, RPLP2, RPS10, RPS11, RPS12, RPS13, RPS14, RPS15, RPS15A, RPS16, RPS19, RPS2, RPS20, RPS21, RPS23, R…		plum1	105821_REACTOME_Assembly_of_the_pre-replicative_complex__Reactome_NCBI_Biosystems	PW_Lists	4.32037e-06	10	CDC6, CDT1, GMNN, MCM2, MCM3, MCM4, MCM5, MCM6, MCM7, ORC1
turquoise	530746_REACTOME_SRP-dependent_cotranslational_protein_targeting_to_membrane__Reactome_NCBI_Biosystems	PW_Lists	4.1718e-64	80	FAU, RPL10, RPL10A, RPL11, RPL12, RPL13, RPL13A, RPL14, RPL15, RPL17, RPL18, RPL18A, RPL19, RPL21, RPL22, RPL23, RPL23A, RPL24, RPL26, RPL27, RPL27A, RPL28, RPL29, RPL3, RPL30, RPL31, RPL32, RPL34, RPL35, RPL35A, RPL36, RPL36A, RPL37, RPL37A, RPL38, RPL39, RPL4, RPL41, RPL5, RPL6, RPL7, RPL7A, RPL8, RPL9, RPLP0, RPLP1, RPLP2, RPS10, RPS11, RPS12, RPS13, RPS14, RPS15, RPS15A, RPS16, RPS18, RPS19, …		plum1	105786_REACTOME_Switching_of_origins_to_a_post-replicative_state__Reactome_NCBI_Biosystems	PW_Lists	5.16653e-06	10	CCNA2, CDC6, CDT1, MCM2, MCM3, MCM4, MCM5, MCM6, MCM7, ORC1
turquoise	366240_REACTOME_Nonsense-Mediated_Decay__Reactome_NCBI_Biosystems	PW_Lists	1.93077e-61	78	FAU, NCBP2, PABPC1, PPP2CA, RPL10, RPL10A, RPL11, RPL12, RPL13, RPL13A, RPL14, RPL15, RPL17, RPL18, RPL18A, RPL19, RPL21, RPL22, RPL23, RPL23A, RPL24, RPL26, RPL27, RPL27A, RPL28, RPL29, RPL3, RPL30, RPL31, RPL32, RPL34, RPL35, RPL35A, RPL36, RPL36A, RPL37, RPL37A, RPL38, RPL39, RPL4, RPL41, RPL5, RPL6, RPL7, RPL7A, RPL8, RPL9, RPLP0, RPLP1, RPLP2, RPS10, RPS11, RPS12, RPS13, RPS14, RPS15, RPS15A…		plum1	105787_REACTOME_Orc1_removal_from_chromatin__Reactome_NCBI_Biosystems	PW_Lists	5.16653e-06	10	CCNA2, CDC6, CDT1, MCM2, MCM3, MCM4, MCM5, MCM6, MCM7, ORC1
turquoise	366241_REACTOME_Nonsense_Mediated_Decay_Enhanced_by_the_Exon_Junction_Complex__Reactome_NCBI_Biosystems	PW_Lists	1.93077e-61	78	FAU, NCBP2, PABPC1, PPP2CA, RPL10, RPL10A, RPL11, RPL12, RPL13, RPL13A, RPL14, RPL15, RPL17, RPL18, RPL18A, RPL19, RPL21, RPL22, RPL23, RPL23A, RPL24, RPL26, RPL27, RPL27A, RPL28, RPL29, RPL3, RPL30, RPL31, RPL32, RPL34, RPL35, RPL35A, RPL36, RPL36A, RPL37, RPL37A, RPL38, RPL39, RPL4, RPL41, RPL5, RPL6, RPL7, RPL7A, RPL8, RPL9, RPLP0, RPLP1, RPLP2, RPS10, RPS11, RPS12, RPS13, RPS14, RPS15, RPS15A…		plum1	187197_REACTOME_Kinesins__Reactome_NCBI_Biosystems	PW_Lists	6.48039e-06	6	KIF11, KIF22, KIF23, KIF2C, KIFC1, RACGAP1
turquoise	106068_REACTOME_Influenza_Life_Cycle__Reactome_NCBI_Biosystems	PW_Lists	4.06335e-54	81	FAU, GTF2F1, GTF2F2, IPO5, NUPL2, POLR2G, POLR2J, RPL10, RPL10A, RPL11, RPL12, RPL13, RPL13A, RPL14, RPL15, RPL17, RPL18, RPL18A, RPL19, RPL21, RPL22, RPL23, RPL23A, RPL24, RPL26, RPL27, RPL27A, RPL28, RPL29, RPL3, RPL30, RPL31, RPL32, RPL34, RPL35, RPL35A, RPL36, RPL36A, RPL37, RPL37A, RPL38, RPL39, RPL4, RPL41, RPL5, RPL6, RPL7, RPL7A, RPL8, RPL9, RPLP0, RPLP1, RPLP2, RPS10, RPS11, RPS12, RPS13…		plum1	105825_REACTOME_APCC-mediated_degradation_of_cell_cycle_proteins__Reactome_NCBI_Biosystems	PW_Lists	3.02516e-05	10	AURKA, AURKB, CCNA2, CCNB1, CDC20, CDK1, MAD2L1, PLK1, PTTG1, UBE2C
turquoise	106067_REACTOME_Influenza_Infection__Reactome_NCBI_Biosystems	PW_Lists	1.57709e-53	82	FAU, GTF2F1, GTF2F2, IPO5, NUPL2, POLR2G, POLR2J, RPL10, RPL10A, RPL11, RPL12, RPL13, RPL13A, RPL14, RPL15, RPL17, RPL18, RPL18A, RPL19, RPL21, RPL22, RPL23, RPL23A, RPL24, RPL26, RPL27, RPL27A, RPL28, RPL29, RPL3, RPL30, RPL31, RPL32, RPL34, RPL35, RPL35A, RPL36, RPL36A, RPL37, RPL37A, RPL38, RPL39, RPL4, RPL41, RPL5, RPL6, RPL7, RPL7A, RPL8, RPL9, RPLP0, RPLP1, RPLP2, RPS10, RPS11, RPS12, RPS13…		plum1	160944_REACTOME_Regulation_of_mitotic_cell_cycle__Reactome_NCBI_Biosystems	PW_Lists	3.02516e-05	10	AURKA, AURKB, CCNA2, CCNB1, CDC20, CDK1, MAD2L1, PLK1, PTTG1, UBE2C
turquoise	106230_REACTOME_Metabolism_of_proteins__Reactome_NCBI_Biosystems	PW_Lists	2.61074e-43	109	ALG3, ALG6, CCT2, CCT3, CCT4, CCT6A, DHPS, EEF1A1, EEF1B2, EEF1D, EEF2, EIF3D, EIF3E, EIF3F, EIF3G, EIF3H, EIF3I, EIF3K, EIF4A2, EIF4B, EIF4E, FAU, FBXW4, GALNT11, PABPC1, PFDN4, PFDN5, PIGH, PIGW, RPL10, RPL10A, RPL11, RPL12, RPL13, RPL13A, RPL14, RPL15, RPL17, RPL18, RPL18A, RPL19, RPL21, RPL22, RPL23, RPL23A, RPL24, RPL26, RPL27, RPL27A, RPL28, RPL29, RPL3, RPL30, RPL31, RPL32, RPL34, RPL35, R…		plum1	137934_Pathway_Interaction_Database_E2F_transcription_factor_network__Pathway_Interaction_Database_NCBI_Biosystems	PW_Lists	0.000114994	9	CCNA2, CDC6, CDK1, MCM3, ORC1, RRM1, RRM2, TK1, TYMS
turquoise	105971_REACTOME_Translation_initiation_complex_formation__Reactome_NCBI_Biosystems	PW_Lists	1.38779e-29	40	EIF3D, EIF3E, EIF3F, EIF3G, EIF3H, EIF3I, EIF3K, EIF4A2, EIF4B, EIF4E, FAU, PABPC1, RPS10, RPS11, RPS12, RPS13, RPS14, RPS15, RPS15A, RPS16, RPS18, RPS19, RPS2, RPS20, RPS21, RPS23, RPS24, RPS25, RPS27, RPS27A, RPS28, RPS29, RPS3, RPS3A, RPS5, RPS6, RPS7, RPS8, RPS9, RPSA		plum1	138007_Pathway_Interaction_Database_PLK1_signaling_events__Pathway_Interaction_Database_NCBI_Biosystems	PW_Lists	0.000194358	7	AURKA, CCNB1, CDC20, CDK1, NDC80, PLK1, TPX2
turquoise	105970_REACTOME_Activation_of_the_mRNA_upon_binding_of_the_cap-binding_complex_and_eIFs,_and_subsequent_binding_to_43S__Reactome_NCBI_Biosystems	PW_Lists	4.97897e-29	40	EIF3D, EIF3E, EIF3F, EIF3G, EIF3H, EIF3I, EIF3K, EIF4A2, EIF4B, EIF4E, FAU, PABPC1, RPS10, RPS11, RPS12, RPS13, RPS14, RPS15, RPS15A, RPS16, RPS18, RPS19, RPS2, RPS20, RPS21, RPS23, RPS24, RPS25, RPS27, RPS27A, RPS28, RPS29, RPS3, RPS3A, RPS5, RPS6, RPS7, RPS8, RPS9, RPSA		plum1	105802_REACTOME_Cyclin_AB1_associated_events_during_G2M_transition__Reactome_NCBI_Biosystems	PW_Lists	0.000963556	5	CCNA2, CCNB1, CCNB2, CDK1, PLK1
turquoise	105972_REACTOME_Ribosomal_scanning_and_start_codon_recognition__Reactome_NCBI_Biosystems	PW_Lists	5.14458e-28	39	EIF3D, EIF3E, EIF3F, EIF3G, EIF3H, EIF3I, EIF3K, EIF4A2, EIF4B, EIF4E, FAU, RPS10, RPS11, RPS12, RPS13, RPS14, RPS15, RPS15A, RPS16, RPS18, RPS19, RPS2, RPS20, RPS21, RPS23, RPS24, RPS25, RPS27, RPS27A, RPS28, RPS29, RPS3, RPS3A, RPS5, RPS6, RPS7, RPS8, RPS9, RPSA		plum1	106543_REACTOME_Telomere_C-strand_(Lagging_Strand)_Synthesis__Reactome_NCBI_Biosystems	PW_Lists	0.00155375	6	DNA2, FEN1, LIG1, PCNA, POLE2, PRIM1
turquoise	105937_REACTOME_Gene_Expression__Reactome_NCBI_Biosystems	PW_Lists	5.37587e-27	147	CDK7, CNOT8, CSTF3, DARS, DNAJC8, EEF1A1, EEF1B2, EEF1D, EEF2, EIF3D, EIF3E, EIF3F, EIF3G, EIF3H, EIF3I, EIF3K, EIF4A2, EIF4B, EIF4E, EXOSC7, FAU, GTF2E1, GTF2F1, GTF2F2, GTF3A, HNRNPK, HNRNPR, HSPA8, MED4, MED6, NARS, NCBP2, NUPL2, PABPC1, PCBP2, POLR1D, POLR2G, POLR2J, POLR3E, PPA1, PPARD, PPP2CA, PRPF6, PSMA7, PSMC2, PSMC3, PSMC4, PSMD10, PSMD11, PSMD7, PSMD8, PSMD9, QARS, RARS2, RPL10, RPL10A…		plum1	137935_Pathway_Interaction_Database_FOXM1_transcription_factor_network__Pathway_Interaction_Database_NCBI_Biosystems	PW_Lists	0.00212192	6	AURKB, BIRC5, CCNB1, CCNB2, CDK1, PLK1
turquoise	105969_REACTOME_Formation_of_the_ternary_complex,_and_subsequently,_the_43S_complex__Reactome_NCBI_Biosystems	PW_Lists	1.24877e-26	36	EIF3D, EIF3E, EIF3F, EIF3G, EIF3H, EIF3I, EIF3K, FAU, RPS10, RPS11, RPS12, RPS13, RPS14, RPS15, RPS15A, RPS16, RPS18, RPS19, RPS2, RPS20, RPS21, RPS23, RPS24, RPS25, RPS27, RPS27A, RPS28, RPS29, RPS3, RPS3A, RPS5, RPS6, RPS7, RPS8, RPS9, RPSA		plum1	106541_REACTOME_Extension_of_Telomeres__Reactome_NCBI_Biosystems	PW_Lists	0.00493481	6	DNA2, FEN1, LIG1, PCNA, POLE2, PRIM1
turquoise	530764_REACTOME_Disease__Reactome_NCBI_Biosystems	PW_Lists	7.8074e-26	114	ADCY7, ATP6V1H, CALM1, CDK7, EXOSC7, FAU, GTF2E1, GTF2F1, GTF2F2, HMGA1, IPO5, ITM2B, MAP2K2, NCBP2, NPM1, NUPL2, POLR2G, POLR2J, PSMA7, PSMC2, PSMC3, PSMC4, PSMD10, PSMD11, PSMD7, PSMD8, PSMD9, RAC1, RCC1, RPL10, RPL10A, RPL11, RPL12, RPL13, RPL13A, RPL14, RPL15, RPL17, RPL18, RPL18A, RPL19, RPL21, RPL22, RPL23, RPL23A, RPL24, RPL26, RPL27, RPL27A, RPL28, RPL29, RPL3, RPL30, RPL31, RPL32, RPL34,…		plum1	105827_REACTOME_Phosphorylation_of_Emi1__Reactome_NCBI_Biosystems	PW_Lists	0.00720661	4	CCNB1, CDC20, CDK1, PLK1
turquoise	upWithABeta_MGactivation_GSE772__MicrogialMarkers	Brain	6.61978e-20	76	AGPAT1, AKR7A2, ATP5A1, ATP5F1, COX4I1, DCTN6, DGCR2, EEF1A1, EEF1B2, EEF2, EIF4E, FTL, GNAI2, HSPA8, IK, NACA, NDUFB2, NME2, NPM1, PABPC1, PFDN5, POLR1D, PRDX1, PSMA7, PSMC3, PSMD7, PSMD8, RPL10, RPL10A, RPL12, RPL13, RPL13A, RPL15, RPL17, RPL19, RPL21, RPL23, RPL23A, RPL24, RPL26, RPL27A, RPL3, RPL30, RPL31, RPL32, RPL35, RPL35A, RPL36, RPL37, RPL41, RPL6, RPL7, RPL7A, RPL8, RPL9, RPLP1, RPS12,…		plum1	105794_REACTOME_Processive_synthesis_on_the_lagging_strand__Reactome_NCBI_Biosystems	PW_Lists	0.00745246	5	DNA2, FEN1, LIG1, PCNA, PRIM1
turquoise	Recycling_endosome_TGN_Foster__MO	Brain	1.28677e-12	41	ARPC5, C14orf166, CCT2, DNAJA2, EEF2, NACA, NPM1, PA2G4, PABPC1, PCBP2, PRDX1, PRPS1, RAB14, RAB4A, RAB6A, RAB8A, RPL11, RPL12, RPL13A, RPL15, RPL18, RPL21, RPL24, RPL27, RPL28, RPL35A, RPL4, RPL5, RPL6, RPL7, RPL9, RPS11, RPS14, RPS18, RPS19, RPS23, RPS27A, RPS7, RPS8, SEC22B, STX12		plum1	126872_KEGG_Oocyte_meiosis__Kegg_NCBI_Biosystems	PW_Lists	0.00755999	8	AURKA, CCNB1, CCNB2, CDC20, CDK1, MAD2L1, PLK1, PTTG1
turquoise	midnightblue_M2_Ribosome__CTX	Brain	8.40633e-12	15	FAU, RPL28, RPL35, RPL37, RPLP1, RPLP2, RPS11, RPS16, RPS19, RPS20, RPS21, RPS24, RPS27, RPS29, RPS5		plum1	126909_KEGG_Oocyte_meiosis__Kegg_NCBI_Biosystems	PW_Lists	0.00755999	8	AURKA, CCNB1, CCNB2, CDC20, CDK1, MAD2L1, PLK1, PTTG1
turquoise	DownWithAlzheimers_Liang__ADvsCT_inCA1	Brain	9.26694e-12	106	ACP1, AHCY, API5, ATP5A1, ATP5C1, ATP5F1, ATP5G3, ATP5O, ATP6AP1, ATP6V1H, BUB3, C11orf1, C14orf119, C14orf166, C18orf32, C1orf43, C5orf22, CALM1, CCDC47, CCT2, CCT3, CCT4, CEPT1, COPS5, COX4I1, CUTC, DAZAP2, DHPS, DLD, DNAJC7, EAPP, EDF1, EID1, EIF3D, EIF3G, EIF3I, EIF3K, EIF4B, ESD, GDI2, GLOD4, GOLGA7, GTF3A, HADHA, HSPA9, IK, ITFG1, ITM2B, LDHB, LEPROTL1, LETMD1, MRFAP1L1, MRPL3, MRPS15, NARS…		plum1	p53__ImmunePathway	Immune	0.00897588	6	CCNB1, CCNB2, CDK1, CHEK1, DDB2, RRM2
turquoise	6012_postsynaptic_proteomics_pad_1097__Palazzolo_and_Wang	PW_Lists	2.10375e-11	117	ADAP1, AGER, ATP5A1, ATP5C1, ATP6V1H, C12orf57, CALM1, CCT2, CCT3, CCT4, CCT6A, CDKL5, CHCHD3, CTNNB1, DLAT, DLD, DNAJA2, DPYSL2, DUSP10, EEF1A1, EEF1B2, EEF2, EIF3D, EIF4A2, EIF4B, EIF4E, GAPDH, GNAI2, HADHA, HSPA9, IDH3G, ITFG1, LDHB, MAP2K2, MLF2, MOB4, NAPG, NDUFS1, NDUFS2, NDUFV2, NIPSNAP1, NME2, OLA1, PABPC1, PDHB, PHB2, PPP2CA, PRDX1, PRPS1, PSMC3, PSMD10, PSMD8, RAB12, RAB5A, RAB6A, RAB8A…		plum1	161048_REACTOME_Chromosome_Maintenance__Reactome_NCBI_Biosystems	PW_Lists	0.0256784	8	CENPN, DNA2, FEN1, LIG1, OIP5, PCNA, POLE2, PRIM1
turquoise	6011_postsynaptic_density_pad_1054__Palazzolo_and_Wang	PW_Lists	2.41382e-11	114	ADAP1, AGER, ATP5A1, ATP5C1, ATP6V1H, C12orf57, CALM1, CCT2, CCT3, CCT4, CCT6A, CDKL5, CHCHD3, CTNNB1, DLAT, DLD, DNAJA2, DPYSL2, DUSP10, EEF1A1, EEF1B2, EEF2, EIF3D, EIF4A2, EIF4B, EIF4E, GAPDH, GNAI2, HADHA, HSPA9, IDH3G, ITFG1, LDHB, MLF2, MOB4, NAPG, NDUFS1, NDUFS2, NDUFV2, NIPSNAP1, NME2, OLA1, PABPC1, PDHB, PHB2, PPP2CA, PRDX1, PRPS1, PSMC3, PSMD10, PSMD8, RAB12, RAB5A, RAB8A, RAC1, RPL10, …		plum1	105793_REACTOME_Lagging_Strand_Synthesis__Reactome_NCBI_Biosystems	PW_Lists	0.0418597	5	DNA2, FEN1, LIG1, PCNA, PRIM1
turquoise	salmon_M12_Ribosome__MouseMeta	Brain	3.52235e-10	32	ATP5C1, BTF3, C14orf166, CCT4, COMMD6, EBNA1BP2, ESD, HAX1, HINT1, IMMP1L, MRPL21, MRPL24, MRPS14, MRPS33, NACA, NDUFS4, NDUFS5, NDUFV2, NGDN, PSMC2, RPL13A, RPL24, RPL37, RPL7, RPL7A, RPL8, RPS11, RPS15A, RPS19, RPS5, SEC11A, TOMM7		purple	turquoise_M14_Nucleus__HumanMeta	Brain	0.0014171	47	AP1G1, AP1G2, ARFGEF1, ASCC3, ATP13A3, ATP8A1, AUP1, CAPN7, CCDC47, CRNKL1, DENND4A, DHX29, EDEM3, EPS15, HGS, ICK, IMPAD1, ITGAV, KIDINS220, LAS1L, MED13, MED23, MGEA5, NCBP1, NUP153, NUP160, PDS5A, PILRB, PTPN11, RAPGEF6, RGL2, SCYL2, SEC24B, SEL1L, SERBP1, SMCHD1, SON, SPG11, TOP2B, TRIP12, UBE4A, UBR5, USP1, USP19, UTP14C, YTHDC2, ZBTB17
turquoise	6201_mito_db_pad_2664__Palazzolo_and_Wang	PW_Lists	5.57804e-10	203	ABCB7, ACBD3, ACOT2, ADSL, AGER, AGPAT1, AIFM2, AIFM3, AKAP10, AKR7A2, ALKBH7, ARL2BP, ATAD1, ATG5, ATP5A1, ATP5C1, ATP5F1, ATP5G2, ATP5G3, ATP5H, ATP5L, ATP5O, ATP6AP1, ATP6V1H, BPHL, BUB3, BZW1, C19orf70, CARD16, CASP4, CASP6, CBFB, CCDC57, CCNG1, CCT3, CCT4, CD48, CDKAL1, CEP89, CHCHD3, CIDEB, CLPX, COQ10B, COQ3, COQ4, COQ7, COX4I1, COX7A2L, COX7C, DAP3, DARS, DCTN6, DCXR, DGUOK, DLAT, DLD, DN…		red	greenyellow_M6_GlutatmatergicSynapse__MouseMeta	Brain	1.56352e-05	26	ARHGDIA, ATN1, CELSR2, CIC, CLPTM1, CYB5R3, DLGAP4, DMWD, EPN1, FCHO1, FMNL1, GIT1, GNAO1, KCNAB2, LAMP1, LRP1, MAST3, NCDN, NCOR2, PKD1, RERE, SMARCD1, TRIM28, VAMP2, WBP2, ZMIZ2
turquoise	RedBloodCell__Kabanova	Blood	7.54122e-10	113	ADAP1, AHCY, ARPC5, ARRB2, ATG5, ATP6AP2, BTF3, CBFB, CD48, COPS5, COX4I1, COX7A2L, CSTA, DAZAP2, EEF1A1, EEF1B2, EEF2, EIF3F, EIF3K, EIF4A2, FAU, FPR1, GAPDH, GDI2, GMFG, GOLGA7, GSTP1, GTF3A, HNRNPK, HSPA8, IK, ITM2B, MLF2, MYCBP, NACA, NCF2, PABPC1, PARK7, PCBP2, PDCD4, PFDN5, PHB2, POLR1D, PPP2CA, PPP6C, PQBP1, PSMC2, RAB1A, RAB5A, RAC1, RAP2B, RIT1, RPL11, RPL12, RPL13A, RPL19, RPL22, RPL24,…		royalblue	Bcell__Blood(composite)	Blood	3.68401e-37	44	ABCB4, ADAM28, ADK, AFF3, AGPAT5, BACH2, BANK1, BCL7A, BTLA, CD180, CD19, CD79A, CD79B, CDCA7L, COBLL1, CR2, CRIP3, FAM3C, HLA-DOB, HVCN1, ICOSLG, IGHD, IGHM, ITPR1, KBTBD8, KLHL14, MEF2C, NUP88, P2RX5, PAX5, PIK3C2B, PKIG, PLEKHG1, PNOC, QRSL1, RAB30, RASGRP3, RP9, SAV1, STAG3, STRBP, VPREB3, ZDHHC23, ZNF711
turquoise	red_M11_Neuron__HumanMeta	Brain	1.18238e-08	47	ATP5A1, ATP5C1, ATP5F1, ATP5G3, ATP5H, ATP5O, ATP6AP2, C5orf22, CALM1, COPS4, COPS5, COX4I1, DLAT, DLD, EID1, GLOD4, HINT1, ITFG1, LDHB, MRPL3, MRPS33, NAPG, NDUFB5, NDUFC2, NDUFS2, NDUFS4, NDUFS5, NDUFV2, OLA1, PPP2CA, PRDX3, PTS, RAB11A, RAB1A, RAB6A, RCN2, SERPINI1, SLBP, SLC25A5, SLC30A9, TASP1, TOMM20, UBE2K, UQCRC2, VDAC2, WRB, ZFAND1		skyblue	CD4__Blood(composite)	Blood	0.00282067	7	ANK3, AQP3, CD28, CD40LG, DPP4, DUSP16, TSPAN18
turquoise	TimeOfBloodDraw_genesCorrelatedAcrossIndividuals__Whitney	Blood	1.58318e-07	12	ATP5H, IK, LDHB, NACA, RPL11, RPL23A, RPL36AL, RPL5, RPS12, RPS20, RPS25, RPS27A		skyblue3	Bcell__Blood(composite)	Blood	1.15807e-05	10	BLK, CELSR1, IFT57, OSBPL10, PLCG2, POU2AF1, RALGPS2, SEMA4B, SMARCB1, TLR10
turquoise	198860_WikiPathways_Electron_Transport_Chain__Wiki_Pathways_NCBI_Biosystems	PW_Lists	3.39929e-07	27	ATP5A1, ATP5C1, ATP5F1, ATP5G2, ATP5G3, ATP5H, ATP5L, ATP5O, COX4I1, COX7A2L, COX7C, NDUFB2, NDUFB5, NDUFC2, NDUFS1, NDUFS2, NDUFS4, NDUFS5, NDUFV1, NDUFV2, SLC25A14, SLC25A5, SLC25A6, SURF1, UQCRB, UQCRC2, UQCRH		steelblue	CD4__Blood(composite)	Blood	2.11588e-14	15	AP3M2, CCR8, CRIP2, CTLA4, DGKA, FBXL16, FLT3LG, FXYD5, MAL, MEOX1, NEFL, SUSD4, TIAM1, TRAT1, VSIG1
turquoise	6209_mito_oxidative_phosph_pad_196__Palazzolo_and_Wang	PW_Lists	8.29713e-07	35	ARL2BP, ATP5A1, ATP5C1, ATP5F1, ATP5G2, ATP5G3, ATP5H, ATP5L, ATP5O, ATP6AP1, ATP6V1H, COX4I1, COX7A2L, COX7C, DCTN6, NDUFAF1, NDUFB2, NDUFB5, NDUFC2, NDUFS1, NDUFS2, NDUFS4, NDUFS5, NDUFV1, NDUFV2, OXA1L, PPA1, SLC25A5, SLC25A6, SURF1, TOMM20, TXN2, UQCRB, UQCRC2, UQCRH		steelblue	460_KEGG_Cytokine-cytokine_receptor_interaction__Kegg_NCBI_Biosystems	PW_Lists	0.0078033	13	ACVR1, ACVR2A, CCR10, CCR4, CCR8, EDA, FLT3LG, IL11RA, IL2RA, LTA, LTB, TNFRSF18, TNFRSF4
turquoise	ER_Golgi_vesicles_Foster__MO	Brain	2.17088e-06	26	ACBD3, ARPC5, C14orf166, CCT4, COPZ1, NPM1, PABPC1, PSMD9, RAB21, RAB6A, RAB8A, RPL13, RPL15, RPL21, RPL3, RPL38, RPL6, RPL9, RPS11, RPS14, RPS18, RPS27A, RPS3A, RPS7, RPS8, SEC22B		steelblue	83051_KEGG_Cytokine-cytokine_receptor_interaction__Kegg_NCBI_Biosystems	PW_Lists	0.0078033	13	ACVR1, ACVR2A, CCR10, CCR4, CCR8, EDA, FLT3LG, IL11RA, IL2RA, LTA, LTB, TNFRSF18, TNFRSF4
turquoise	23_HD_Yang_cortex_569__Yang	PW_Lists	3.07359e-06	69	ABCB7, AKR7A2, ATP5A1, ATP5C1, ATP5F1, ATP5H, ATP5O, CCT2, CCT3, CCT4, CCT6A, CTNNB1, DNAJA2, DPYSL2, EEF1A1, EEF2, GAPDH, GNAI2, HNRNPK, HSPA8, HSPA9, IDH3G, IPO5, LDHB, MLF2, NAPG, NARS, NDUFS1, NDUFS2, NDUFV2, NIPSNAP1, NPM1, PABPC1, PDHB, PPP2CA, PRDX1, PSMC4, RAB11A, RAB12, RAB14, RAB1A, RAB5A, RAB6A, RAB8A, RPL10A, RPL12, RPL18, RPL22, RPL3, RPL6, RPL7, RPL7A, RPL8, RPS10, RPS13, RPS16, RPS…		tan	central glial substance_localMarker(FC>2)_IN_Myelencephalon__HBA	HumanBrainRegions	2.53858e-14	44	ANTXR2, ANXA1, ARMC2, BAIAP3, C10orf105, C5AR1, CCDC96, CRIP1, DLEC1, DUSP18, EFHC1, EFHC2, EMP1, EZR, HIPK1, IQGAP2, KIAA0556, KIAA1257, KIAA1683, KIF27, LRRC56, LRRC70, LZTFL1, MAK, MDM1, NME7, PGM5, RAB11FIP1, RAB36, RFX2, RPGR, RSPH3, SLC24A1, SPAG1, TPPP3, TRDMT1, TTC30A, TTC30B, TXLNB, ULK4, VIM, WDR19, WDR35, ZNF396
turquoise	22556411_tanese_interactome_cytoplasm_329__PMID_22556411_Culver_2012	PW_Lists	3.10952e-06	52	ARL8A, ATP5A1, DNAJA2, EEF1D, EIF3D, EIF3I, EIF4A2, GDI2, HADHA, HNRNPK, HSPA9, MYL6B, NPM1, PSMD8, RAB14, RCN2, RPL11, RPL14, RPL17, RPL18, RPL18A, RPL19, RPL23, RPL23A, RPL27, RPL3, RPL30, RPL32, RPL34, RPL35A, RPL39, RPL4, RPL6, RPL7, RPL7A, RPLP0, RPLP1, RPLP2, RPS10, RPS14, RPS16, RPS18, RPS21, RPS23, RPS25, RPS27, RPS3, RPS6, RPS7, RPS9, SNRPD2, YBX1		tan	magenta_M8_Microglia(Type2)__HumanMeta	Brain	0.0175018	11	ANXA1, C5AR1, CD44, CHI3L1, EMP1, MCL1, S100A10, TAGLN2, TIPARP, TUBB6, VIM
turquoise	cyan_M4_Mitochondria__MouseMeta	Brain	3.80666e-06	32	ATP5O, BUD31, C12orf57, COX7A2L, EDF1, EIF3K, MRPL54, MRPS15, MRPS17, NDUFB2, PARK7, PHPT1, POLR2G, POLR2J, PPA1, PQBP1, PRDX1, PSMA7, RNASEH2C, RPL28, RPL34, RPL37A, RPL41, RPLP1, RPS3, SF3B5, SNRPD2, SURF1, TMSB10, UFC1, UQCRH, USE1		tan	Head of Caudate Nucleus_localMarker(top200)_IN_Striatum__HBA	HumanBrainRegions	0.0217872	7	C10orf105, C5AR1, CD44, DLEC1, MAK, S100A10, TPPP3
turquoise	PostSynapticDensity_proteins__Bayes	Brain	4.72453e-06	127	ACP1, AHCY, AIFM3, AKR7A2, ATAD1, ATP5A1, ATP5C1, ATP5F1, ATP5H, ATP5L, ATP5O, ATP6V1H, CCT2, CCT3, CCT4, CCT6A, CDKL5, CHCHD3, COQ10B, COX4I1, COX7A2L, CTNNB1, DARS, DLAT, DLD, DNAJA2, DNAJC19, DPYSL2, EEF1A1, EEF1D, EEF2, EIF4A2, GAPDH, GDI2, GLOD4, GNAI2, GNPAT, GSTP1, HADHA, HNRNPK, HSPA8, HSPA9, IPO5, IPO7, LDHB, LLGL1, MAP2K2, MYL6B, NAPG, NDUFS1, NDUFS2, NDUFV1, NDUFV2, NIPSNAP1, NPM1, NUD…		turquoise	105968_REACTOME_Formation_of_a_pool_of_free_40S_subunits__Reactome_NCBI_Biosystems	PW_Lists	5.35136e-80	81	EIF3D, EIF3E, EIF3F, EIF3G, EIF3H, EIF3I, EIF3K, FAU, RPL10, RPL10A, RPL11, RPL12, RPL13, RPL13A, RPL14, RPL15, RPL17, RPL18, RPL18A, RPL19, RPL21, RPL22, RPL23, RPL23A, RPL24, RPL26, RPL27, RPL27A, RPL28, RPL29, RPL3, RPL30, RPL31, RPL32, RPL34, RPL35, RPL35A, RPL36, RPL36A, RPL37, RPL37A, RPL38, RPL39, RPL4, RPL41, RPL5, RPL6, RPL7, RPL7A, RPL8, RPL9, RPLP0, RPLP1, RPLP2, RPS10, RPS11, RPS12, R…
turquoise	Mitochondria_Foster__MO	Brain	6.24414e-06	37	ABCB7, ACOT2, ATP5A1, ATP5C1, ATP5F1, ATP5H, ATP5L, ATP5O, BPHL, COQ7, COX4I1, CTNNB1, HIBADH, HSPA9, IDH3G, NDUFB5, NDUFC2, NDUFS1, NDUFS2, NDUFS5, NDUFV1, NIPSNAP1, PDHB, PRDX3, RPL11, RPL18A, RPL37A, RPL38, RPL4, RPL5, RPS3A, SLC25A13, SLC25A5, TXNRD2, UQCRB, UQCRC2, VDAC2		turquoise	105976_REACTOME_Eukaryotic_Translation_Elongation__Reactome_NCBI_Biosystems	PW_Lists	6.37408e-80	78	EEF1A1, EEF1B2, EEF1D, EEF2, FAU, RPL10, RPL10A, RPL11, RPL12, RPL13, RPL13A, RPL14, RPL15, RPL17, RPL18, RPL18A, RPL19, RPL21, RPL22, RPL23, RPL23A, RPL24, RPL26, RPL27, RPL27A, RPL28, RPL29, RPL3, RPL30, RPL31, RPL32, RPL34, RPL35, RPL35A, RPL36, RPL36A, RPL37, RPL37A, RPL38, RPL39, RPL4, RPL41, RPL5, RPL6, RPL7, RPL7A, RPL8, RPL9, RPLP0, RPLP1, RPLP2, RPS10, RPS11, RPS12, RPS13, RPS14, RPS15, …
turquoise	Endoplasmic_Reticulum_Foster__MO	Brain	6.6338e-05	23	C14orf166, CCT2, CCT4, EEF2, NPM1, PA2G4, PABPC1, PRDX1, RAB14, RAB21, RAB4A, RAB8A, RPL10, RPL13A, RPL27, RPL5, RPL6, RPL9, RPS11, RPS13, RPS16, RPS27A, RPS8		turquoise	105977_REACTOME_Peptide_chain_elongation__Reactome_NCBI_Biosystems	PW_Lists	1.32831e-77	76	EEF1A1, EEF2, FAU, RPL10, RPL10A, RPL11, RPL12, RPL13, RPL13A, RPL14, RPL15, RPL17, RPL18, RPL18A, RPL19, RPL21, RPL22, RPL23, RPL23A, RPL24, RPL26, RPL27, RPL27A, RPL28, RPL29, RPL3, RPL30, RPL31, RPL32, RPL34, RPL35, RPL35A, RPL36, RPL36A, RPL37, RPL37A, RPL38, RPL39, RPL4, RPL41, RPL5, RPL6, RPL7, RPL7A, RPL8, RPL9, RPLP0, RPLP1, RPLP2, RPS10, RPS11, RPS12, RPS13, RPS14, RPS15, RPS15A, RPS16, …
turquoise	198870_WikiPathways_Oxidative_phosphorylation__Wiki_Pathways_NCBI_Biosystems	PW_Lists	7.74687e-05	18	ATP5A1, ATP5F1, ATP5G2, ATP5G3, ATP5H, ATP5L, ATP5O, ATP6AP1, ATP6AP2, NDUFB2, NDUFB5, NDUFC2, NDUFS1, NDUFS2, NDUFS4, NDUFS5, NDUFV1, NDUFV2		turquoise	160955_REACTOME_L13a-mediated_translational_silencing_of_Ceruloplasmin_expression__Reactome_NCBI_Biosystems	PW_Lists	6.32295e-76	83	EIF2S2, EIF3D, EIF3E, EIF3F, EIF3G, EIF3H, EIF3I, EIF3K, FAU, PABPC1, RPL10, RPL10A, RPL11, RPL12, RPL13, RPL13A, RPL14, RPL15, RPL17, RPL18, RPL18A, RPL19, RPL21, RPL22, RPL23, RPL23A, RPL24, RPL26, RPL27, RPL27A, RPL28, RPL29, RPL3, RPL30, RPL31, RPL32, RPL34, RPL35, RPL35A, RPL36, RPL36A, RPL37, RPL37A, RPL38, RPL39, RPL4, RPL41, RPL5, RPL6, RPL7, RPL7A, RPL8, RPL9, RPLP0, RPLP1, RPLP2, RPS10,…
turquoise	DownWithAlzheimers_Blalock__ADvsCT_inCA1	Brain	8.60926e-05	115	ACP1, AHCY, AKAP10, ALG6, ATP5A1, ATP5C1, ATP5F1, ATP5G2, ATP5H, ATP5L, ATP5O, ATP6AP2, ATP6V1H, BOP1, BZW2, C12orf10, CALM1, CDK7, CEPT1, CMAS, COPS5, COPS8, COX4I1, COX7A2L, COX7C, CTNNB1, DEAF1, DGUOK, DHPS, DLAT, DLD, DPH5, EBNA1BP2, EDF1, EIF4E, FPR1, GALNT11, GAPDH, GLT8D1, GLTP, GPS1, HMGA1, IDH3G, IMP4, LETMD1, MFN1, MLF2, MRPL16, MRPL3, MRPS15, MTRR, NARS, NDUFB2, NDUFB5, NDUFC2, NDUFS1,…		turquoise	105978_REACTOME_Eukaryotic_Translation_Termination__Reactome_NCBI_Biosystems	PW_Lists	4.05349e-74	74	FAU, RPL10, RPL10A, RPL11, RPL12, RPL13, RPL13A, RPL14, RPL15, RPL17, RPL18, RPL18A, RPL19, RPL21, RPL22, RPL23, RPL23A, RPL24, RPL26, RPL27, RPL27A, RPL28, RPL29, RPL3, RPL30, RPL31, RPL32, RPL34, RPL35, RPL35A, RPL36, RPL36A, RPL37, RPL37A, RPL38, RPL39, RPL4, RPL41, RPL5, RPL6, RPL7, RPL7A, RPL8, RPL9, RPLP0, RPLP1, RPLP2, RPS10, RPS11, RPS12, RPS13, RPS14, RPS15, RPS15A, RPS16, RPS18, RPS19, …
turquoise	83098_KEGG_Parkinson's_disease__Kegg_NCBI_Biosystems	PW_Lists	0.000112184	26	ATP5A1, ATP5C1, ATP5F1, ATP5G2, ATP5G3, ATP5H, ATP5O, COX4I1, COX7A2L, COX7C, NDUFB2, NDUFB5, NDUFC2, NDUFS1, NDUFS2, NDUFS4, NDUFS5, NDUFV1, NDUFV2, PARK7, SLC25A5, SLC25A6, UQCRB, UQCRC2, UQCRH, VDAC2		turquoise	105973_REACTOME_GTP_hydrolysis_and_joining_of_the_60S_ribosomal_subunit__Reactome_NCBI_Biosystems	PW_Lists	2.8672e-73	82	EIF2S2, EIF3D, EIF3E, EIF3F, EIF3G, EIF3H, EIF3I, EIF3K, FAU, RPL10, RPL10A, RPL11, RPL12, RPL13, RPL13A, RPL14, RPL15, RPL17, RPL18, RPL18A, RPL19, RPL21, RPL22, RPL23, RPL23A, RPL24, RPL26, RPL27, RPL27A, RPL28, RPL29, RPL3, RPL30, RPL31, RPL32, RPL34, RPL35, RPL35A, RPL36, RPL36A, RPL37, RPL37A, RPL38, RPL39, RPL4, RPL41, RPL5, RPL6, RPL7, RPL7A, RPL8, RPL9, RPLP0, RPLP1, RPLP2, RPS10, RPS11, …
turquoise	303_KEGG_Oxidative_phosphorylation__Kegg_NCBI_Biosystems	PW_Lists	0.000146073	26	ATP5A1, ATP5C1, ATP5F1, ATP5G2, ATP5G3, ATP5H, ATP5L, ATP5O, ATP6AP1, ATP6V1H, COX4I1, COX7A2L, COX7C, NDUFB2, NDUFB5, NDUFC2, NDUFS1, NDUFS2, NDUFS4, NDUFS5, NDUFV1, NDUFV2, PPA1, UQCRB, UQCRC2, UQCRH		turquoise	413404_KEGG_Ribosome,_eukaryotes__Kegg_NCBI_Biosystems	PW_Lists	3.95127e-73	75	FAU, RPL10, RPL10A, RPL11, RPL12, RPL13, RPL13A, RPL14, RPL15, RPL17, RPL18, RPL18A, RPL19, RPL21, RPL22, RPL23, RPL23A, RPL24, RPL26, RPL27, RPL27A, RPL28, RPL29, RPL3, RPL30, RPL31, RPL32, RPL34, RPL35, RPL35A, RPL36, RPL36A, RPL37, RPL37A, RPL38, RPL39, RPL4, RPL41, RPL5, RPL6, RPL7, RPL7A, RPL8, RPL9, RPLP0, RPLP1, RPLP2, RPS10, RPS11, RPS12, RPS13, RPS14, RPS15, RPS15A, RPS16, RPS18, RPS19, …
turquoise	82942_KEGG_Oxidative_phosphorylation__Kegg_NCBI_Biosystems	PW_Lists	0.000146073	26	ATP5A1, ATP5C1, ATP5F1, ATP5G2, ATP5G3, ATP5H, ATP5L, ATP5O, ATP6AP1, ATP6V1H, COX4I1, COX7A2L, COX7C, NDUFB2, NDUFB5, NDUFC2, NDUFS1, NDUFS2, NDUFS4, NDUFS5, NDUFV1, NDUFV2, PPA1, UQCRB, UQCRC2, UQCRH		turquoise	106077_REACTOME_Viral_mRNA_Translation__Reactome_NCBI_Biosystems	PW_Lists	5.05205e-73	74	FAU, RPL10, RPL10A, RPL11, RPL12, RPL13, RPL13A, RPL14, RPL15, RPL17, RPL18, RPL18A, RPL19, RPL21, RPL22, RPL23, RPL23A, RPL24, RPL26, RPL27, RPL27A, RPL28, RPL29, RPL3, RPL30, RPL31, RPL32, RPL34, RPL35, RPL35A, RPL36, RPL36A, RPL37, RPL37A, RPL38, RPL39, RPL4, RPL41, RPL5, RPL6, RPL7, RPL7A, RPL8, RPL9, RPLP0, RPLP1, RPLP2, RPS10, RPS11, RPS12, RPS13, RPS14, RPS15, RPS15A, RPS16, RPS18, RPS19, …
turquoise	6205_mito_inner_membrane_pad_299__Palazzolo_and_Wang	PW_Lists	0.000250197	35	ABCB7, AIFM3, ATP5F1, ATP5H, ATP5L, CHCHD3, CLPX, COX4I1, COX7C, DNAJC19, HADHA, IMMP1L, MRPL45, NDUFAF1, NDUFB2, NDUFB5, NDUFC2, NDUFS1, NDUFS2, NDUFS4, NDUFS5, NDUFV1, NDUFV2, NIPSNAP1, NOA1, PARL, PHB2, SLC25A13, SLC25A14, SLC25A5, SLC25A6, TIMM8A, TIMM9, TIMMDC1, TK2		turquoise	441_KEGG_Ribosome__Kegg_NCBI_Biosystems	PW_Lists	3.83229e-72	75	FAU, RPL10, RPL10A, RPL11, RPL12, RPL13, RPL13A, RPL14, RPL15, RPL17, RPL18, RPL18A, RPL19, RPL21, RPL22, RPL23, RPL23A, RPL24, RPL26, RPL27, RPL27A, RPL28, RPL29, RPL3, RPL30, RPL31, RPL32, RPL34, RPL35, RPL35A, RPL36, RPL36A, RPL37, RPL37A, RPL38, RPL39, RPL4, RPL41, RPL5, RPL6, RPL7, RPL7A, RPL8, RPL9, RPLP0, RPLP1, RPLP2, RPS10, RPS11, RPS12, RPS13, RPS14, RPS15, RPS15A, RPS16, RPS18, RPS19, …
turquoise	477137_REACTOME_The_citric_acid_(TCA)_cycle_and_respiratory_electron_transport__Reactome_NCBI_Biosystems	PW_Lists	0.00130934	26	ATP5A1, ATP5C1, ATP5F1, ATP5H, ATP5L, ATP5O, COX4I1, COX7A2L, COX7C, DLAT, DLD, IDH3G, LDHB, NDUFB2, NDUFB5, NDUFC2, NDUFS1, NDUFS2, NDUFS4, NDUFS5, NDUFV1, NDUFV2, PDHB, UQCRB, UQCRC2, UQCRH		turquoise	83036_KEGG_Ribosome__Kegg_NCBI_Biosystems	PW_Lists	3.83229e-72	75	FAU, RPL10, RPL10A, RPL11, RPL12, RPL13, RPL13A, RPL14, RPL15, RPL17, RPL18, RPL18A, RPL19, RPL21, RPL22, RPL23, RPL23A, RPL24, RPL26, RPL27, RPL27A, RPL28, RPL29, RPL3, RPL30, RPL31, RPL32, RPL34, RPL35, RPL35A, RPL36, RPL36A, RPL37, RPL37A, RPL38, RPL39, RPL4, RPL41, RPL5, RPL6, RPL7, RPL7A, RPL8, RPL9, RPLP0, RPLP1, RPLP2, RPS10, RPS11, RPS12, RPS13, RPS14, RPS15, RPS15A, RPS16, RPS18, RPS19, …
turquoise	brown_downAD_mitochondrion__Blalock_AD	Brain	0.00247402	38	ACP1, ATP5A1, ATP5C1, ATP5F1, ATP5G3, ATP5H, ATP5L, ATP5O, ATP6AP1, ATP6AP2, CALM1, CMAS, COPS4, DLAT, DLD, DNAJA2, EIF4E, HINT1, IDH3G, MRPL3, NDUFB5, NDUFC2, NDUFS1, NDUFS4, NDUFV1, NDUFV2, PDHB, PFDN4, RAB1A, RAB6A, RCN2, SLBP, SLC25A14, TIMM23, TMEM5, TOMM20, UQCRC2, UQCRH		turquoise	366242_REACTOME_Nonsense_Mediated_Decay_Independent_of_the_Exon_Junction_Complex__Reactome_NCBI_Biosystems	PW_Lists	3.34369e-71	75	FAU, PABPC1, RPL10, RPL10A, RPL11, RPL12, RPL13, RPL13A, RPL14, RPL15, RPL17, RPL18, RPL18A, RPL19, RPL21, RPL22, RPL23, RPL23A, RPL24, RPL26, RPL27, RPL27A, RPL28, RPL29, RPL3, RPL30, RPL31, RPL32, RPL34, RPL35, RPL35A, RPL36, RPL36A, RPL37, RPL37A, RPL38, RPL39, RPL4, RPL41, RPL5, RPL6, RPL7, RPL7A, RPL8, RPL9, RPLP0, RPLP1, RPLP2, RPS10, RPS11, RPS12, RPS13, RPS14, RPS15, RPS15A, RPS16, RPS18,…
turquoise	105921_REACTOME_Respiratory_electron_transport,_ATP_synthesis_by_chemiosmotic_coupling,_and_heat_production_by_uncoupling_proteins.__Reactome_NCBI_Biosystems	PW_Lists	0.00374636	21	ATP5A1, ATP5C1, ATP5F1, ATP5H, ATP5L, ATP5O, COX4I1, COX7A2L, COX7C, NDUFB2, NDUFB5, NDUFC2, NDUFS1, NDUFS2, NDUFS4, NDUFS5, NDUFV1, NDUFV2, UQCRB, UQCRC2, UQCRH		turquoise	198853_WikiPathways_Cytoplasmic_Ribosomal_Proteins__Wiki_Pathways_NCBI_Biosystems	PW_Lists	5.23563e-71	74	FAU, RPL10, RPL10A, RPL11, RPL12, RPL13, RPL13A, RPL14, RPL15, RPL17, RPL18, RPL18A, RPL19, RPL21, RPL22, RPL23, RPL23A, RPL24, RPL26, RPL27, RPL27A, RPL28, RPL29, RPL3, RPL30, RPL31, RPL32, RPL34, RPL35, RPL35A, RPL36, RPL36A, RPL37, RPL37A, RPL38, RPL39, RPL4, RPL41, RPL5, RPL6, RPL7, RPL7A, RPL8, RPL9, RPLP0, RPLP1, RPLP2, RPS10, RPS11, RPS12, RPS13, RPS14, RPS15, RPS15A, RPS16, RPS18, RPS19, …
turquoise	6001_synapsedb_pad_3552__Palazzolo_and_Wang	PW_Lists	0.0136316	205	ACBD3, ADAP1, AGER, AKAP10, AMIGO1, API5, ARPP19, ATP5A1, ATP5C1, ATP5F1, ATP5G2, ATP5H, ATP5L, ATP5O, ATP6V1H, BRAP, C12orf57, CALM1, CCT2, CCT3, CCT4, CCT6A, CDKL5, CHCHD3, CHMP1B, CLPX, COPS4, COPS5, COPS8, COPZ1, COQ3, COX4I1, CTNNB1, DGUOK, DLAT, DLD, DNAJA2, DPYSL2, DUSP10, EDF1, EEF1A1, EEF1B2, EEF2, EIF2D, EIF3D, EIF4A2, EIF4B, EIF4E, ELAC1, ELK1, EPC1, FPR1, GAPDH, GDI2, GMEB2, GNAI2, GP…		turquoise	105966_REACTOME_Eukaryotic_Translation_Initiation__Reactome_NCBI_Biosystems	PW_Lists	7.24141e-71	83	EIF2S2, EIF3D, EIF3E, EIF3F, EIF3G, EIF3H, EIF3I, EIF3K, FAU, PABPC1, RPL10, RPL10A, RPL11, RPL12, RPL13, RPL13A, RPL14, RPL15, RPL17, RPL18, RPL18A, RPL19, RPL21, RPL22, RPL23, RPL23A, RPL24, RPL26, RPL27, RPL27A, RPL28, RPL29, RPL3, RPL30, RPL31, RPL32, RPL34, RPL35, RPL35A, RPL36, RPL36A, RPL37, RPL37A, RPL38, RPL39, RPL4, RPL41, RPL5, RPL6, RPL7, RPL7A, RPL8, RPL9, RPLP0, RPLP1, RPLP2, RPS10,…
violet	BloodPlatelets_customArray__Gnatenko2	Blood	9.33549e-26	32	BMP6, CA2, CDKN1A, CLDN5, E2F1, FHL2, HGD, HIST1H1C, HIST1H2AE, HIST1H2AG, HIST1H2BD, HIST1H2BF, HIST1H2BG, HIST1H2BH, HIST1H2BJ, HIST1H2BK, HIST1H2BO, HIST1H3H, HIST2H2BE, MEIS1, MFAP3L, MLH3, MMD, MYLK, NUTF2, PCYT1B, PGRMC1, RBX1, RPA1, RUFY1, SMOX, TNNC2		turquoise	105967_REACTOME_Cap-dependent_Translation_Initiation__Reactome_NCBI_Biosystems	PW_Lists	7.24141e-71	83	EIF2S2, EIF3D, EIF3E, EIF3F, EIF3G, EIF3H, EIF3I, EIF3K, FAU, PABPC1, RPL10, RPL10A, RPL11, RPL12, RPL13, RPL13A, RPL14, RPL15, RPL17, RPL18, RPL18A, RPL19, RPL21, RPL22, RPL23, RPL23A, RPL24, RPL26, RPL27, RPL27A, RPL28, RPL29, RPL3, RPL30, RPL31, RPL32, RPL34, RPL35, RPL35A, RPL36, RPL36A, RPL37, RPL37A, RPL38, RPL39, RPL4, RPL41, RPL5, RPL6, RPL7, RPL7A, RPL8, RPL9, RPLP0, RPLP1, RPLP2, RPS10,…
violet	205242_REACTOME_Meiotic_Recombination__Reactome_NCBI_Biosystems	PW_Lists	2.03172e-25	19	HIST1H2AC, HIST1H2AE, HIST1H2BC, HIST1H2BD, HIST1H2BF, HIST1H2BG, HIST1H2BH, HIST1H2BJ, HIST1H2BK, HIST1H2BN, HIST1H2BO, HIST1H3D, HIST1H3H, HIST1H4H, HIST1H4I, HIST1H4K, HIST2H2BE, MLH3, RPA1		turquoise	106074_REACTOME_Influenza_Viral_RNA_Transcription_and_Replication__Reactome_NCBI_Biosystems	PW_Lists	3.90491e-68	78	FAU, GTF2F1, GTF2F2, POLR2J, POLR2L, RPL10, RPL10A, RPL11, RPL12, RPL13, RPL13A, RPL14, RPL15, RPL17, RPL18, RPL18A, RPL19, RPL21, RPL22, RPL23, RPL23A, RPL24, RPL26, RPL27, RPL27A, RPL28, RPL29, RPL3, RPL30, RPL31, RPL32, RPL34, RPL35, RPL35A, RPL36, RPL36A, RPL37, RPL37A, RPL38, RPL39, RPL4, RPL41, RPL5, RPL6, RPL7, RPL7A, RPL8, RPL9, RPLP0, RPLP1, RPLP2, RPS10, RPS11, RPS12, RPS13, RPS14, RPS1…
violet	106552_REACTOME_RNA_Polymerase_I_Promoter_Opening__Reactome_NCBI_Biosystems	PW_Lists	3.03572e-25	17	HIST1H2AC, HIST1H2AE, HIST1H2BC, HIST1H2BD, HIST1H2BF, HIST1H2BG, HIST1H2BH, HIST1H2BJ, HIST1H2BK, HIST1H2BN, HIST1H2BO, HIST1H3D, HIST1H3H, HIST1H4H, HIST1H4I, HIST1H4K, HIST2H2BE		turquoise	105965_REACTOME_Translation__Reactome_NCBI_Biosystems	PW_Lists	2.69944e-66	90	EEF1A1, EEF1B2, EEF1D, EEF2, EIF2S2, EIF3D, EIF3E, EIF3F, EIF3G, EIF3H, EIF3I, EIF3K, FAU, PABPC1, RPL10, RPL10A, RPL11, RPL12, RPL13, RPL13A, RPL14, RPL15, RPL17, RPL18, RPL18A, RPL19, RPL21, RPL22, RPL23, RPL23A, RPL24, RPL26, RPL27, RPL27A, RPL28, RPL29, RPL3, RPL30, RPL31, RPL32, RPL34, RPL35, RPL35A, RPL36, RPL36A, RPL37, RPL37A, RPL38, RPL39, RPL4, RPL41, RPL5, RPL6, RPL7, RPL7A, RPL8, RPL9…
violet	534_KEGG_Systemic_lupus_erythematosus__Kegg_NCBI_Biosystems	PW_Lists	9.85015e-23	21	H2AFJ, HIST1H2AC, HIST1H2AE, HIST1H2AG, HIST1H2AI, HIST1H2AK, HIST1H2BC, HIST1H2BD, HIST1H2BF, HIST1H2BG, HIST1H2BH, HIST1H2BJ, HIST1H2BK, HIST1H2BN, HIST1H2BO, HIST1H3D, HIST1H3H, HIST1H4H, HIST1H4I, HIST1H4K, HIST2H2BE		turquoise	530746_REACTOME_SRP-dependent_cotranslational_protein_targeting_to_membrane__Reactome_NCBI_Biosystems	PW_Lists	5.75781e-62	77	FAU, RPL10, RPL10A, RPL11, RPL12, RPL13, RPL13A, RPL14, RPL15, RPL17, RPL18, RPL18A, RPL19, RPL21, RPL22, RPL23, RPL23A, RPL24, RPL26, RPL27, RPL27A, RPL28, RPL29, RPL3, RPL30, RPL31, RPL32, RPL34, RPL35, RPL35A, RPL36, RPL36A, RPL37, RPL37A, RPL38, RPL39, RPL4, RPL41, RPL5, RPL6, RPL7, RPL7A, RPL8, RPL9, RPLP0, RPLP1, RPLP2, RPS10, RPS11, RPS12, RPS13, RPS14, RPS15, RPS15A, RPS16, RPS18, RPS19, …
violet	83122_KEGG_Systemic_lupus_erythematosus__Kegg_NCBI_Biosystems	PW_Lists	9.85015e-23	21	H2AFJ, HIST1H2AC, HIST1H2AE, HIST1H2AG, HIST1H2AI, HIST1H2AK, HIST1H2BC, HIST1H2BD, HIST1H2BF, HIST1H2BG, HIST1H2BH, HIST1H2BJ, HIST1H2BK, HIST1H2BN, HIST1H2BO, HIST1H3D, HIST1H3H, HIST1H4H, HIST1H4I, HIST1H4K, HIST2H2BE		turquoise	366240_REACTOME_Nonsense-Mediated_Decay__Reactome_NCBI_Biosystems	PW_Lists	1.30385e-61	75	FAU, PABPC1, RPL10, RPL10A, RPL11, RPL12, RPL13, RPL13A, RPL14, RPL15, RPL17, RPL18, RPL18A, RPL19, RPL21, RPL22, RPL23, RPL23A, RPL24, RPL26, RPL27, RPL27A, RPL28, RPL29, RPL3, RPL30, RPL31, RPL32, RPL34, RPL35, RPL35A, RPL36, RPL36A, RPL37, RPL37A, RPL38, RPL39, RPL4, RPL41, RPL5, RPL6, RPL7, RPL7A, RPL8, RPL9, RPLP0, RPLP1, RPLP2, RPS10, RPS11, RPS12, RPS13, RPS14, RPS15, RPS15A, RPS16, RPS18,…
violet	366238_REACTOME_Amyloids__Reactome_NCBI_Biosystems	PW_Lists	2.20782e-22	17	HIST1H2AC, HIST1H2AE, HIST1H2BC, HIST1H2BD, HIST1H2BF, HIST1H2BG, HIST1H2BH, HIST1H2BJ, HIST1H2BK, HIST1H2BN, HIST1H2BO, HIST1H3D, HIST1H3H, HIST1H4H, HIST1H4I, HIST1H4K, HIST2H2BE		turquoise	366241_REACTOME_Nonsense_Mediated_Decay_Enhanced_by_the_Exon_Junction_Complex__Reactome_NCBI_Biosystems	PW_Lists	1.30385e-61	75	FAU, PABPC1, RPL10, RPL10A, RPL11, RPL12, RPL13, RPL13A, RPL14, RPL15, RPL17, RPL18, RPL18A, RPL19, RPL21, RPL22, RPL23, RPL23A, RPL24, RPL26, RPL27, RPL27A, RPL28, RPL29, RPL3, RPL30, RPL31, RPL32, RPL34, RPL35, RPL35A, RPL36, RPL36A, RPL37, RPL37A, RPL38, RPL39, RPL4, RPL41, RPL5, RPL6, RPL7, RPL7A, RPL8, RPL9, RPLP0, RPLP1, RPLP2, RPS10, RPS11, RPS12, RPS13, RPS14, RPS15, RPS15A, RPS16, RPS18,…
violet	106548_REACTOME_Packaging_Of_Telomere_Ends__Reactome_NCBI_Biosystems	PW_Lists	6.67998e-21	15	HIST1H2AC, HIST1H2AE, HIST1H2BC, HIST1H2BD, HIST1H2BF, HIST1H2BG, HIST1H2BH, HIST1H2BJ, HIST1H2BK, HIST1H2BN, HIST1H2BO, HIST1H4H, HIST1H4I, HIST1H4K, HIST2H2BE		turquoise	salmon_M12_Ribosome__HumanMeta	Brain	1.86567e-61	66	BTF3, EEF1A1, EIF3D, EIF3E, EIF3F, FAU, FBL, IMPDH2, NACA, PABPC1, PFDN5, RPL10, RPL10A, RPL11, RPL12, RPL13, RPL13A, RPL17, RPL18, RPL19, RPL22, RPL23, RPL24, RPL27, RPL28, RPL29, RPL3, RPL30, RPL35, RPL35A, RPL36, RPL39, RPL4, RPL41, RPL5, RPL6, RPL7, RPL7A, RPL8, RPL9, RPLP0, RPLP1, RPLP2, RPS10, RPS11, RPS12, RPS13, RPS14, RPS15, RPS15A, RPS16, RPS19, RPS2, RPS20, RPS21, RPS23, RPS24, RPS25, …
violet	477133_REACTOME_Meiosis__Reactome_NCBI_Biosystems	PW_Lists	2.71358e-20	19	HIST1H2AC, HIST1H2AE, HIST1H2BC, HIST1H2BD, HIST1H2BF, HIST1H2BG, HIST1H2BH, HIST1H2BJ, HIST1H2BK, HIST1H2BN, HIST1H2BO, HIST1H3D, HIST1H3H, HIST1H4H, HIST1H4I, HIST1H4K, HIST2H2BE, MLH3, RPA1		turquoise	106068_REACTOME_Influenza_Life_Cycle__Reactome_NCBI_Biosystems	PW_Lists	5.46217e-54	79	FAU, GTF2F1, GTF2F2, NUP93, POLR2J, POLR2L, RPL10, RPL10A, RPL11, RPL12, RPL13, RPL13A, RPL14, RPL15, RPL17, RPL18, RPL18A, RPL19, RPL21, RPL22, RPL23, RPL23A, RPL24, RPL26, RPL27, RPL27A, RPL28, RPL29, RPL3, RPL30, RPL31, RPL32, RPL34, RPL35, RPL35A, RPL36, RPL36A, RPL37, RPL37A, RPL38, RPL39, RPL4, RPL41, RPL5, RPL6, RPL7, RPL7A, RPL8, RPL9, RPLP0, RPLP1, RPLP2, RPS10, RPS11, RPS12, RPS13, RPS1…
violet	106555_REACTOME_RNA_Polymerase_I_Chain_Elongation__Reactome_NCBI_Biosystems	PW_Lists	6.90847e-20	17	HIST1H2AC, HIST1H2AE, HIST1H2BC, HIST1H2BD, HIST1H2BF, HIST1H2BG, HIST1H2BH, HIST1H2BJ, HIST1H2BK, HIST1H2BN, HIST1H2BO, HIST1H3D, HIST1H3H, HIST1H4H, HIST1H4I, HIST1H4K, HIST2H2BE		turquoise	106067_REACTOME_Influenza_Infection__Reactome_NCBI_Biosystems	PW_Lists	8.7892e-54	80	FAU, GTF2F1, GTF2F2, NUP93, POLR2J, POLR2L, RPL10, RPL10A, RPL11, RPL12, RPL13, RPL13A, RPL14, RPL15, RPL17, RPL18, RPL18A, RPL19, RPL21, RPL22, RPL23, RPL23A, RPL24, RPL26, RPL27, RPL27A, RPL28, RPL29, RPL3, RPL30, RPL31, RPL32, RPL34, RPL35, RPL35A, RPL36, RPL36A, RPL37, RPL37A, RPL38, RPL39, RPL4, RPL41, RPL5, RPL6, RPL7, RPL7A, RPL8, RPL9, RPLP0, RPLP1, RPLP2, RPS10, RPS11, RPS12, RPS13, RPS1…
violet	161049_REACTOME_Nucleosome_assembly__Reactome_NCBI_Biosystems	PW_Lists	4.91167e-19	15	HIST1H2AC, HIST1H2AE, HIST1H2BC, HIST1H2BD, HIST1H2BF, HIST1H2BG, HIST1H2BH, HIST1H2BJ, HIST1H2BK, HIST1H2BN, HIST1H2BO, HIST1H4H, HIST1H4I, HIST1H4K, HIST2H2BE		turquoise	106230_REACTOME_Metabolism_of_proteins__Reactome_NCBI_Biosystems	PW_Lists	4.73815e-42	104	CCT2, CCT3, CCT4, CCT6A, CCT7, CCT8, DHPS, DPM3, EEF1A1, EEF1B2, EEF1D, EEF2, EIF2S2, EIF3D, EIF3E, EIF3F, EIF3G, EIF3H, EIF3I, EIF3K, FAU, GALNT1, GALNT10, PABPC1, PFDN1, PFDN4, PFDN5, RPL10, RPL10A, RPL11, RPL12, RPL13, RPL13A, RPL14, RPL15, RPL17, RPL18, RPL18A, RPL19, RPL21, RPL22, RPL23, RPL23A, RPL24, RPL26, RPL27, RPL27A, RPL28, RPL29, RPL3, RPL30, RPL31, RPL32, RPL34, RPL35, RPL35A, RPL36…
violet	161050_REACTOME_Deposition_of_New_CENPA-containing_Nucleosomes_at_the_Centromere__Reactome_NCBI_Biosystems	PW_Lists	4.91167e-19	15	HIST1H2AC, HIST1H2AE, HIST1H2BC, HIST1H2BD, HIST1H2BF, HIST1H2BG, HIST1H2BH, HIST1H2BJ, HIST1H2BK, HIST1H2BN, HIST1H2BO, HIST1H4H, HIST1H4I, HIST1H4K, HIST2H2BE		turquoise	105969_REACTOME_Formation_of_the_ternary_complex,_and_subsequently,_the_43S_complex__Reactome_NCBI_Biosystems	PW_Lists	1.15552e-29	36	EIF2S2, EIF3D, EIF3E, EIF3F, EIF3G, EIF3H, EIF3I, EIF3K, FAU, RPS10, RPS11, RPS12, RPS13, RPS14, RPS15, RPS15A, RPS16, RPS18, RPS19, RPS2, RPS20, RPS21, RPS23, RPS24, RPS25, RPS27, RPS27A, RPS28, RPS29, RPS3, RPS3A, RPS5, RPS6, RPS7, RPS8, RPSA
violet	106551_REACTOME_RNA_Polymerase_I_Promoter_Clearance__Reactome_NCBI_Biosystems	PW_Lists	8.27404e-19	17	HIST1H2AC, HIST1H2AE, HIST1H2BC, HIST1H2BD, HIST1H2BF, HIST1H2BG, HIST1H2BH, HIST1H2BJ, HIST1H2BK, HIST1H2BN, HIST1H2BO, HIST1H3D, HIST1H3H, HIST1H4H, HIST1H4I, HIST1H4K, HIST2H2BE		turquoise	105971_REACTOME_Translation_initiation_complex_formation__Reactome_NCBI_Biosystems	PW_Lists	1.62535e-27	37	EIF2S2, EIF3D, EIF3E, EIF3F, EIF3G, EIF3H, EIF3I, EIF3K, FAU, PABPC1, RPS10, RPS11, RPS12, RPS13, RPS14, RPS15, RPS15A, RPS16, RPS18, RPS19, RPS2, RPS20, RPS21, RPS23, RPS24, RPS25, RPS27, RPS27A, RPS28, RPS29, RPS3, RPS3A, RPS5, RPS6, RPS7, RPS8, RPSA
violet	106550_REACTOME_RNA_Polymerase_I_Transcription__Reactome_NCBI_Biosystems	PW_Lists	1.30269e-18	17	HIST1H2AC, HIST1H2AE, HIST1H2BC, HIST1H2BD, HIST1H2BF, HIST1H2BG, HIST1H2BH, HIST1H2BJ, HIST1H2BK, HIST1H2BN, HIST1H2BO, HIST1H3D, HIST1H3H, HIST1H4H, HIST1H4I, HIST1H4K, HIST2H2BE		turquoise	105970_REACTOME_Activation_of_the_mRNA_upon_binding_of_the_cap-binding_complex_and_eIFs,_and_subsequent_binding_to_43S__Reactome_NCBI_Biosystems	PW_Lists	5.82682e-27	37	EIF2S2, EIF3D, EIF3E, EIF3F, EIF3G, EIF3H, EIF3I, EIF3K, FAU, PABPC1, RPS10, RPS11, RPS12, RPS13, RPS14, RPS15, RPS15A, RPS16, RPS18, RPS19, RPS2, RPS20, RPS21, RPS23, RPS24, RPS25, RPS27, RPS27A, RPS28, RPS29, RPS3, RPS3A, RPS5, RPS6, RPS7, RPS8, RPSA
violet	106540_REACTOME_Telomere_Maintenance__Reactome_NCBI_Biosystems	PW_Lists	9.20688e-17	16	HIST1H2AC, HIST1H2AE, HIST1H2BC, HIST1H2BD, HIST1H2BF, HIST1H2BG, HIST1H2BH, HIST1H2BJ, HIST1H2BK, HIST1H2BN, HIST1H2BO, HIST1H4H, HIST1H4I, HIST1H4K, HIST2H2BE, RPA1		turquoise	105972_REACTOME_Ribosomal_scanning_and_start_codon_recognition__Reactome_NCBI_Biosystems	PW_Lists	6.17353e-26	36	EIF2S2, EIF3D, EIF3E, EIF3F, EIF3G, EIF3H, EIF3I, EIF3K, FAU, RPS10, RPS11, RPS12, RPS13, RPS14, RPS15, RPS15A, RPS16, RPS18, RPS19, RPS2, RPS20, RPS21, RPS23, RPS24, RPS25, RPS27, RPS27A, RPS28, RPS29, RPS3, RPS3A, RPS5, RPS6, RPS7, RPS8, RPSA
violet	477134_REACTOME_Meiotic_Synapsis__Reactome_NCBI_Biosystems	PW_Lists	4.81846e-16	15	HIST1H2AC, HIST1H2AE, HIST1H2BC, HIST1H2BD, HIST1H2BF, HIST1H2BG, HIST1H2BH, HIST1H2BJ, HIST1H2BK, HIST1H2BN, HIST1H2BO, HIST1H4H, HIST1H4I, HIST1H4K, HIST2H2BE		turquoise	105937_REACTOME_Gene_Expression__Reactome_NCBI_Biosystems	PW_Lists	2.30427e-25	137	CD2BP2, CDK8, CLP1, CNOT10, CSTF2, DARS, DNAJC8, EARS2, EEF1A1, EEF1B2, EEF1D, EEF2, EIF2S2, EIF3D, EIF3E, EIF3F, EIF3G, EIF3H, EIF3I, EIF3K, FAU, GTF2F1, GTF2F2, GTF3A, GTF3C4, HSPA8, KARS, LSM11, LSM2, NR2C2, NUP93, PABPC1, PCBP2, POLR1D, POLR2J, POLR2L, POLR3C, POLR3D, POLR3E, PPA1, PPARA, PRPF6, PSMA7, PSMB6, PSMC3, PSMC4, PSMD13, PSMD14, PSMD8, QARS, RPL10, RPL10A, RPL11, RPL12, RPL13, RPL13…
violet	160948_REACTOME_RNA_Polymerase_I,_RNA_Polymerase_III,_and_Mitochondrial_Transcription__Reactome_NCBI_Biosystems	PW_Lists	4.65146e-14	17	HIST1H2AC, HIST1H2AE, HIST1H2BC, HIST1H2BD, HIST1H2BF, HIST1H2BG, HIST1H2BH, HIST1H2BJ, HIST1H2BK, HIST1H2BN, HIST1H2BO, HIST1H3D, HIST1H3H, HIST1H4H, HIST1H4I, HIST1H4K, HIST2H2BE		turquoise	upWithABeta_MGactivation_GSE772__MicrogialMarkers	Brain	1.31783e-22	77	AKR7A2, APEH, ATP5A1, ATP5F1, ATP6V1F, CCT8, COX4I1, COX8A, EEF1A1, EEF1B2, EEF2, EIF2S2, FABP5, FTL, GNAI2, HSPA8, HSPD1, MRPS7, NACA, NDUFB2, NME2, NPM1, PABPC1, PFDN5, POLR1D, PRDX5, PSMA7, PSMC3, PSMD8, RPL10, RPL10A, RPL12, RPL13, RPL13A, RPL15, RPL17, RPL19, RPL21, RPL23, RPL23A, RPL24, RPL26, RPL27A, RPL3, RPL30, RPL31, RPL32, RPL35, RPL35A, RPL36, RPL37, RPL41, RPL6, RPL7, RPL7A, RPL8, RP…
violet	161048_REACTOME_Chromosome_Maintenance__Reactome_NCBI_Biosystems	PW_Lists	5.05918e-13	16	HIST1H2AC, HIST1H2AE, HIST1H2BC, HIST1H2BD, HIST1H2BF, HIST1H2BG, HIST1H2BH, HIST1H2BJ, HIST1H2BK, HIST1H2BN, HIST1H2BO, HIST1H4H, HIST1H4I, HIST1H4K, HIST2H2BE, RPA1		turquoise	530764_REACTOME_Disease__Reactome_NCBI_Biosystems	PW_Lists	2.10807e-19	99	ADCY7, ARFGAP1, FAU, GTF2F1, GTF2F2, HMGA1, HRAS, MAP2K2, NPM1, NUP93, POLR2J, POLR2L, PSMA7, PSMB6, PSMC3, PSMC4, PSMD13, PSMD14, PSMD8, RCC1, RPL10, RPL10A, RPL11, RPL12, RPL13, RPL13A, RPL14, RPL15, RPL17, RPL18, RPL18A, RPL19, RPL21, RPL22, RPL23, RPL23A, RPL24, RPL26, RPL27, RPL27A, RPL28, RPL29, RPL3, RPL30, RPL31, RPL32, RPL34, RPL35, RPL35A, RPL36, RPL36A, RPL37, RPL37A, RPL38, RPL39, RPL…
violet	530733_REACTOME_Cell_Cycle__Reactome_NCBI_Biosystems	PW_Lists	0.000100382	18	CDKN1A, E2F1, HIST1H2AC, HIST1H2AE, HIST1H2BC, HIST1H2BD, HIST1H2BF, HIST1H2BG, HIST1H2BH, HIST1H2BJ, HIST1H2BK, HIST1H2BN, HIST1H2BO, HIST1H4H, HIST1H4I, HIST1H4K, HIST2H2BE, RPA1		turquoise	cyan_M4_Mitochondria__MouseMeta	Brain	3.165e-16	45	ANAPC11, ATP5O, C12orf57, COX7A2L, CUEDC2, DPM3, EDF1, EIF3K, FAM96B, HRAS, MRPL54, MRPS11, MRPS15, MRPS24, NDUFA11, NDUFA13, NDUFB10, NDUFB11, NDUFB2, NDUFB7, NME3, PARK7, PHPT1, POLR2J, PPA1, PQBP1, PSMA7, RNASEH2C, RPL28, RPL34, RPL37A, RPL41, RPLP1, RPS3, SF3B5, SNRPD2, SSNA1, SURF1, TIMM13, TMSB10, UFC1, UQCRH, USE1, VPS28, ZNHIT1
violet	530764_REACTOME_Disease__Reactome_NCBI_Biosystems	PW_Lists	0.00732548	19	CDKN1A, HIST1H2AC, HIST1H2AE, HIST1H2BC, HIST1H2BD, HIST1H2BF, HIST1H2BG, HIST1H2BH, HIST1H2BJ, HIST1H2BK, HIST1H2BN, HIST1H2BO, HIST1H3D, HIST1H3H, HIST1H4H, HIST1H4I, HIST1H4K, HIST2H2BE, RBX1		turquoise	salmon_M12_Ribosome__MouseMeta	Brain	5.87058e-13	35	ACYP2, ATP5C1, BTF3, C14orf166, CCT4, CCT7, CFDP1, EBNA1BP2, ESD, HAX1, HINT1, MRPL17, MRPL21, MRPL24, MRPS12, MRPS33, NACA, NDUFB9, NDUFS4, NDUFS5, PSMD14, RPL13A, RPL24, RPL37, RPL7, RPL7A, RPL8, RPS11, RPS15A, RPS19, RPS5, SEC11A, SUGT1, TMED3, TOMM7
yellow	turquoise_Cerebellum__HumanChimp	Brain	0.00035634	45	ADAM22, AKAP9, ANKRD12, ARID4A, ATRX, BAZ2B, CARS, CCNT2, CHD9, CNOT2, DMTF1, EPM2AIP1, FANCL, GNE, GNRH1, H2AFV, JMJD1C, KHDRBS1, MAP3K1, MAPK6, MAPK9, NIPBL, NKTR, NR2C1, NRIP1, OMG, OSBPL2, PHF3, PJA2, RANBP2, REV3L, RSBN1, SACS, SENP6, STAG1, TAF2, THUMPD1, UBE4A, USP33, VPS13A, YTHDC2, ZNF131, ZNF248, ZNF273, ZZZ3		turquoise	6209_mito_oxidative_phosph_pad_196__Palazzolo_and_Wang	PW_Lists	1.6525e-12	41	ATP5A1, ATP5C1, ATP5F1, ATP5G1, ATP5G2, ATP5G3, ATP5L, ATP5O, ATP6V1F, COX4I1, COX6B1, COX7A2L, COX7C, COX8A, CYC1, NDUFA11, NDUFA13, NDUFB10, NDUFB11, NDUFB2, NDUFB5, NDUFB7, NDUFB9, NDUFS4, NDUFS5, NDUFS7, NDUFS8, NDUFV1, OXA1L, PHB, PPA1, SLC25A5, SLC25A6, SURF1, TIMM13, TIMM17B, TXN2, UQCRB, UQCRC1, UQCRC2, UQCRH
yellow	105938_REACTOME_Generic_Transcription_Pathway__Reactome_NCBI_Biosystems	PW_Lists	0.00388995	28	NR2C1, NR3C1, ZNF138, ZNF141, ZNF180, ZNF248, ZNF254, ZNF273, ZNF302, ZNF33A, ZNF33B, ZNF354C, ZNF37A, ZNF382, ZNF420, ZNF43, ZNF432, ZNF441, ZNF480, ZNF484, ZNF540, ZNF546, ZNF552, ZNF555, ZNF559, ZNF566, ZNF569, ZNF92		turquoise	midnightblue_M2_Ribosome__CTX	Brain	5.65213e-12	15	FAU, RPL28, RPL35, RPL37, RPLP1, RPLP2, RPS11, RPS16, RPS19, RPS20, RPS21, RPS24, RPS27, RPS29, RPS5
yellowgreen	CD4__Blood(composite)	Blood	1.50347e-07	8	AK5, BAG3, EPHX2, FHIT, MAN1C1, MEOX1, TCEA3, TSHZ2		turquoise	Recycling_endosome_TGN_Foster__MO	Brain	1.034e-11	38	C14orf166, CCT2, CCT7, CCT8, COPE, DRG1, EEF2, EIF2S2, NACA, NPM1, PA2G4, PABPC1, PCBP2, RAB4A, RPL11, RPL12, RPL13A, RPL15, RPL18, RPL21, RPL24, RPL27, RPL28, RPL35A, RPL4, RPL5, RPL6, RPL7, RPL9, RPS11, RPS14, RPS18, RPS19, RPS23, RPS27A, RPS7, RPS8, TFR2
							turquoise	477137_REACTOME_The_citric_acid_(TCA)_cycle_and_respiratory_electron_transport__Reactome_NCBI_Biosystems	PW_Lists	4.5588e-11	35	ACO2, ATP5A1, ATP5C1, ATP5F1, ATP5G1, ATP5L, ATP5O, COX4I1, COX6B1, COX7A2L, COX7C, COX8A, CYC1, DLST, ETFB, IDH2, IDH3G, NDUFA11, NDUFA13, NDUFB10, NDUFB11, NDUFB2, NDUFB5, NDUFB7, NDUFB9, NDUFS4, NDUFS5, NDUFS7, NDUFS8, NDUFV1, SUCLG1, UQCRB, UQCRC1, UQCRC2, UQCRH
							turquoise	6201_mito_db_pad_2664__Palazzolo_and_Wang	PW_Lists	4.83611e-11	189	ABCF2, ACO2, ACOT8, ADSL, AGER, AIP, AKR1A1, AKR7A2, ALKBH7, APEX1, ATAD3B, ATG5, ATP5A1, ATP5C1, ATP5F1, ATP5G1, ATP5G2, ATP5G3, ATP5L, ATP5O, ATP6V1F, BZW1, C19orf70, CAPZB, CCDC57, CCNG1, CCT3, CCT4, CCT8, CD48, CHCHD3, CISD3, COQ4, COX4I1, COX6B1, COX7A2L, COX7C, COX8A, CYBA, CYC1, DAP3, DARS, DBT, DCXR, DLST, DTYMK, EARS2, ECI1, ECSIT, EEF1A1, EIF2A, ETFB, FDPS, FKBP4, FPR1, GAMT, GNAI2, GNA…
							turquoise	83098_KEGG_Parkinson's_disease__Kegg_NCBI_Biosystems	PW_Lists	7.72594e-11	34	ATP5A1, ATP5C1, ATP5F1, ATP5G1, ATP5G2, ATP5G3, ATP5O, COX4I1, COX6B1, COX7A2L, COX7C, COX8A, CYC1, NDUFA11, NDUFA13, NDUFB10, NDUFB11, NDUFB2, NDUFB5, NDUFB7, NDUFB9, NDUFS4, NDUFS5, NDUFS7, NDUFS8, NDUFV1, PARK7, SLC25A5, SLC25A6, UQCRB, UQCRC1, UQCRC2, UQCRH, VDAC2
							turquoise	105921_REACTOME_Respiratory_electron_transport,_ATP_synthesis_by_chemiosmotic_coupling,_and_heat_production_by_uncoupling_proteins.__Reactome_NCBI_Biosystems	PW_Lists	1.03578e-10	30	ATP5A1, ATP5C1, ATP5F1, ATP5G1, ATP5L, ATP5O, COX4I1, COX6B1, COX7A2L, COX7C, COX8A, CYC1, ETFB, NDUFA11, NDUFA13, NDUFB10, NDUFB11, NDUFB2, NDUFB5, NDUFB7, NDUFB9, NDUFS4, NDUFS5, NDUFS7, NDUFS8, NDUFV1, UQCRB, UQCRC1, UQCRC2, UQCRH
							turquoise	303_KEGG_Oxidative_phosphorylation__Kegg_NCBI_Biosystems	PW_Lists	3.97988e-10	33	ATP5A1, ATP5C1, ATP5F1, ATP5G1, ATP5G2, ATP5G3, ATP5L, ATP5O, ATP6V1F, COX4I1, COX6B1, COX7A2L, COX7C, COX8A, CYC1, NDUFA11, NDUFA13, NDUFB10, NDUFB11, NDUFB2, NDUFB5, NDUFB7, NDUFB9, NDUFS4, NDUFS5, NDUFS7, NDUFS8, NDUFV1, PPA1, UQCRB, UQCRC1, UQCRC2, UQCRH
							turquoise	82942_KEGG_Oxidative_phosphorylation__Kegg_NCBI_Biosystems	PW_Lists	3.97988e-10	33	ATP5A1, ATP5C1, ATP5F1, ATP5G1, ATP5G2, ATP5G3, ATP5L, ATP5O, ATP6V1F, COX4I1, COX6B1, COX7A2L, COX7C, COX8A, CYC1, NDUFA11, NDUFA13, NDUFB10, NDUFB11, NDUFB2, NDUFB5, NDUFB7, NDUFB9, NDUFS4, NDUFS5, NDUFS7, NDUFS8, NDUFV1, PPA1, UQCRB, UQCRC1, UQCRC2, UQCRH
							turquoise	198860_WikiPathways_Electron_Transport_Chain__Wiki_Pathways_NCBI_Biosystems	PW_Lists	5.72501e-10	30	ATP5A1, ATP5C1, ATP5F1, ATP5G1, ATP5G2, ATP5G3, ATP5L, ATP5O, COX4I1, COX6B1, COX7A2L, COX7C, COX8A, NDUFB10, NDUFB2, NDUFB5, NDUFB7, NDUFB9, NDUFS4, NDUFS5, NDUFS7, NDUFS8, NDUFV1, SLC25A5, SLC25A6, SURF1, UQCRB, UQCRC1, UQCRC2, UQCRH
							turquoise	6011_postsynaptic_density_pad_1054__Palazzolo_and_Wang	PW_Lists	1.61982e-09	102	ACO2, AGER, AKR1A1, ATP5A1, ATP5C1, C12orf57, CAPZB, CCT2, CCT3, CCT4, CCT6A, CCT7, CCT8, CDKL5, CHCHD3, CLASP2, CORO1A, CYC1, DBT, DLST, EEF1A1, EEF1B2, EEF2, EIF3D, FABP5, FES, GNAI2, HADHA, HRAS, HSD17B10, HSPD1, IDH2, IDH3G, MAP3K12, MIF, NIPSNAP1, NME2, OLA1, PABPC1, PHB2, PSMC3, PSMD14, PSMD8, RPL10, RPL10A, RPL11, RPL12, RPL13, RPL14, RPL17, RPL18, RPL19, RPL22, RPL23, RPL23A, RPL24, RPL27…
							turquoise	Mitochondria_Foster__MO	Brain	2.51141e-09	40	ACO2, ATP5A1, ATP5C1, ATP5F1, ATP5L, ATP5O, COX4I1, COX6B1, CYC1, DBT, DLST, ETFB, HSD17B10, IDH3G, MRPL12, MRPS7, NDUFA13, NDUFB10, NDUFB5, NDUFB9, NDUFS5, NDUFS7, NDUFS8, NDUFV1, NIPSNAP1, PRDX5, RPL11, RPL18A, RPL37A, RPL38, RPL4, RPL5, RPS3A, SLC25A5, SUCLG1, TOMM22, UQCRB, UQCRC1, UQCRC2, VDAC2
							turquoise	6012_postsynaptic_proteomics_pad_1097__Palazzolo_and_Wang	PW_Lists	3.75703e-09	104	ACO2, AGER, AKR1A1, ATP5A1, ATP5C1, C12orf57, CAPZB, CCT2, CCT3, CCT4, CCT6A, CCT7, CCT8, CDKL5, CHCHD3, CLASP2, CORO1A, CYC1, DBT, DLST, EEF1A1, EEF1B2, EEF2, EIF3D, FABP5, FES, GNAI2, HADHA, HRAS, HSD17B10, HSPD1, IDH2, IDH3G, MAP2K2, MAP3K12, MIF, NIPSNAP1, NME2, OLA1, PABPC1, PHB2, PSMC3, PSMD14, PSMD8, RPL10, RPL10A, RPL11, RPL12, RPL13, RPL13A, RPL14, RPL17, RPL18, RPL19, RPL22, RPL23, RPL2…
							turquoise	cyan_M4_Mitochondria__HumanMeta	Brain	3.75694e-08	22	ATP5L, COX6B1, COX7C, COX8A, DHPS, ERP29, GPS1, HAX1, LSM7, MRPS11, MRPS12, NDUFA13, NDUFB2, NDUFB7, PQBP1, PSMC3, RABAC1, RANGRF, SF3B5, SNRPD2, TRPC4AP, VPS28
							turquoise	160962_REACTOME_Respiratory_electron_transport__Reactome_NCBI_Biosystems	PW_Lists	1.72182e-07	24	COX4I1, COX6B1, COX7A2L, COX7C, COX8A, CYC1, ETFB, NDUFA11, NDUFA13, NDUFB10, NDUFB11, NDUFB2, NDUFB5, NDUFB7, NDUFB9, NDUFS4, NDUFS5, NDUFS7, NDUFS8, NDUFV1, UQCRB, UQCRC1, UQCRC2, UQCRH
							turquoise	6205_mito_inner_membrane_pad_299__Palazzolo_and_Wang	PW_Lists	1.91449e-07	38	ATP5F1, ATP5L, CHCHD3, COX4I1, COX6B1, COX7C, COX8A, ECI1, HADHA, HSPD1, IDH2, MRPL17, MRPL45, NDUFA13, NDUFB10, NDUFB2, NDUFB5, NDUFB7, NDUFB9, NDUFS4, NDUFS5, NDUFS7, NDUFS8, NDUFV1, NIPSNAP1, NOA1, PHB, PHB2, SHMT2, SLC25A30, SLC25A5, SLC25A6, SUCLG1, TIMM13, TIMM17B, TIMM8A, TIMM9, TOMM22
							turquoise	ER_Golgi_vesicles_Foster__MO	Brain	1.2355e-06	25	C14orf166, CAPZB, CCT4, CCT8, COPE, COPZ1, DRG1, FXR1, NPM1, PABPC1, RDH11, RPL13, RPL15, RPL21, RPL3, RPL38, RPL6, RPL9, RPS11, RPS14, RPS18, RPS27A, RPS3A, RPS7, RPS8
							turquoise	22556411_tanese_interactome_cytoplasm_329__PMID_22556411_Culver_2012	PW_Lists	1.50191e-06	50	ARFGAP1, ATP5A1, CAPZB, CISD3, CLASP2, CORO1A, EEF1D, EIF3D, EIF3I, HADHA, HSD17B10, MAP3K12, MYL6B, NPM1, PSMD8, RPL11, RPL14, RPL17, RPL18, RPL18A, RPL19, RPL23, RPL23A, RPL27, RPL3, RPL30, RPL32, RPL34, RPL35A, RPL39, RPL4, RPL6, RPL7, RPL7A, RPLP0, RPLP1, RPLP2, RPS10, RPS14, RPS16, RPS18, RPS21, RPS23, RPS25, RPS27, RPS3, RPS6, RPS7, SNRPD2, YBX1
							turquoise	512_KEGG_Huntington's_disease__Kegg_NCBI_Biosystems	PW_Lists	3.97932e-06	35	ATP5A1, ATP5C1, ATP5F1, ATP5G1, ATP5G2, ATP5G3, ATP5O, COX4I1, COX6B1, COX7A2L, COX7C, COX8A, CYC1, NDUFA11, NDUFA13, NDUFB10, NDUFB11, NDUFB2, NDUFB5, NDUFB7, NDUFB9, NDUFS4, NDUFS5, NDUFS7, NDUFS8, NDUFV1, POLR2J, POLR2L, SLC25A5, SLC25A6, UQCRB, UQCRC1, UQCRC2, UQCRH, VDAC2
							turquoise	83100_KEGG_Huntington's_disease__Kegg_NCBI_Biosystems	PW_Lists	3.97932e-06	35	ATP5A1, ATP5C1, ATP5F1, ATP5G1, ATP5G2, ATP5G3, ATP5O, COX4I1, COX6B1, COX7A2L, COX7C, COX8A, CYC1, NDUFA11, NDUFA13, NDUFB10, NDUFB11, NDUFB2, NDUFB5, NDUFB7, NDUFB9, NDUFS4, NDUFS5, NDUFS7, NDUFS8, NDUFV1, POLR2J, POLR2L, SLC25A5, SLC25A6, UQCRB, UQCRC1, UQCRC2, UQCRH, VDAC2
							turquoise	6213_mito_disease_pad_171__Palazzolo_and_Wang	PW_Lists	1.45452e-05	30	DAP3, ETFB, HADHA, HSD17B10, HSPD1, MRPL1, MRPL11, MRPL12, MRPL17, MRPL23, MRPL24, MRPL3, MRPL37, MRPL43, MRPL9, MRPS11, MRPS12, MRPS15, MRPS24, MRPS7, NDUFB7, NDUFS4, NDUFS7, NDUFS8, NDUFV1, PHB, SUCLG1, SURF1, TIMM8A, VDAC2
							turquoise	PostSynapticDensity_proteins__Bayes	Brain	1.61896e-05	116	ACO2, ACOT8, ACYP2, AHCY, AIP, AKR1A1, AKR7A2, ATP5A1, ATP5C1, ATP5F1, ATP5L, ATP5O, CAPZB, CCDC124, CCT2, CCT3, CCT4, CCT6A, CCT7, CCT8, CDKL5, CHCHD3, CLASP2, CORO1A, COX4I1, COX6B1, COX7A2L, DARS, DBT, DLST, EEF1A1, EEF1D, EEF2, ETFB, FDPS, FKBP4, GNAI2, GNPAT, GSTP1, HADHA, HSDL2, HSPA4, HSPA8, HSPD1, IDH2, IRGQ, KARS, KLC1, MAP2K2, MYL6B, NCKAP1L, NDUFA13, NDUFB10, NDUFB7, NDUFB9, NDUFS7, ND…
							turquoise	509_KEGG_Alzheimer's_disease__Kegg_NCBI_Biosystems	PW_Lists	5.00267e-05	31	ATP5A1, ATP5C1, ATP5F1, ATP5G1, ATP5G2, ATP5G3, ATP5O, COX4I1, COX6B1, COX7A2L, COX7C, COX8A, CYC1, HSD17B10, NDUFA11, NDUFA13, NDUFB10, NDUFB11, NDUFB2, NDUFB5, NDUFB7, NDUFB9, NDUFS4, NDUFS5, NDUFS7, NDUFS8, NDUFV1, UQCRB, UQCRC1, UQCRC2, UQCRH
							turquoise	83097_KEGG_Alzheimer's_disease__Kegg_NCBI_Biosystems	PW_Lists	5.00267e-05	31	ATP5A1, ATP5C1, ATP5F1, ATP5G1, ATP5G2, ATP5G3, ATP5O, COX4I1, COX6B1, COX7A2L, COX7C, COX8A, CYC1, HSD17B10, NDUFA11, NDUFA13, NDUFB10, NDUFB11, NDUFB2, NDUFB5, NDUFB7, NDUFB9, NDUFS4, NDUFS5, NDUFS7, NDUFS8, NDUFV1, UQCRB, UQCRC1, UQCRC2, UQCRH
							turquoise	198870_WikiPathways_Oxidative_phosphorylation__Wiki_Pathways_NCBI_Biosystems	PW_Lists	7.74841e-05	18	ATP5A1, ATP5F1, ATP5G1, ATP5G2, ATP5G3, ATP5L, ATP5O, NDUFA11, NDUFB10, NDUFB2, NDUFB5, NDUFB7, NDUFB9, NDUFS4, NDUFS5, NDUFS7, NDUFS8, NDUFV1
							turquoise	RedBloodCell__Kabanova	Blood	0.00010685	92	AHCY, ARRB2, ATG5, BTF3, CAPZB, CD48, CORO1A, COX4I1, COX7A2L, CYBA, EEF1A1, EEF1B2, EEF2, EIF1, EIF2S2, EIF3F, EIF3K, EIF6, FAU, FICD, FPR1, GALNT1, GMFG, GSTP1, GTF3A, HSPA8, KARS, NACA, NCF2, PABPC1, PARK7, PCBP2, PFDN5, PHB2, POLR1D, PQBP1, PTMA, RABAC1, RPL11, RPL12, RPL13A, RPL19, RPL22, RPL24, RPL27, RPL28, RPL30, RPL32, RPL34, RPL36A, RPL37, RPL37A, RPL38, RPL39, RPL4, RPL41, RPL6, RPL7, …
							turquoise	Cytoplasm_Foster__MO	Brain	0.000422108	36	AHCY, AKR1A1, AKR7A2, ANP32B, APEH, CAPZB, CCT2, CCT7, COPS4, CSAD, DCXR, EEF1D, FDPS, FKBP4, FTL, GAMT, GPS1, GSTP1, HINT1, HSPA4, IMPDH2, MIF, NDUFB5, NME2, PABPC1, PARK7, PHPT1, PRDX5, PSMD8, RPS16, RPS20, RPS27A, RPS29, SRM, STIP1, TPI1
							turquoise	TimeOfBloodDraw_genesCorrelatedAcrossIndividuals__Whitney	Blood	0.00260241	8	NACA, RPL11, RPL23A, RPL5, RPS12, RPS20, RPS25, RPS27A
							turquoise	6401_hughes_mass_spec_pad_145__PMID_17500595_Kaltenbach_2007	PW_Lists	0.00410109	17	CCT6A, CCT8, COX6B1, CYC1, EEF1D, HSD17B10, NDUFA13, NDUFB10, NDUFB9, NDUFS5, NDUFV1, PHB2, STIP1, UQCRC1, UQCRC2, UQCRH, VDAC2
							turquoise	green_M5_Mitochondria__MouseMeta	Brain	0.0108587	20	ABCF2, AKR1A1, AKR7A2, ASNA1, COPE, EIF3D, EIF3G, EIF6, ERGIC3, FDPS, MRPL12, PHB, PRDX5, PSMC3, PSMD13, RABAC1, RPL6, TEX264, UQCRC1, ZC3H15
							turquoise	Endoplasmic_Reticulum_Foster__MO	Brain	0.013579	19	C14orf166, CCT2, CCT4, EEF2, NPM1, PA2G4, PABPC1, RAB4A, RPL10, RPL13A, RPL27, RPL5, RPL6, RPL9, RPS11, RPS13, RPS16, RPS27A, RPS8
							turquoise	6207_mito_housekeeping_pad_173__Palazzolo_and_Wang	PW_Lists	0.0193838	28	AIP, DAP3, HAX1, HMGA1, HSPD1, MRPL11, MRPL12, MRPL23, MRPL3, MRPL37, MRPL43, MRPL45, MRPL9, MRPS11, MRPS12, MRPS15, MRPS24, MRPS33, NDUFS4, NDUFS5, NDUFS7, NDUFS8, SLC25A6, TIMM13, TIMM17B, TIMM8A, TIMM9, TOMM22
							turquoise	Synaptic__MitochondrialType	Brain	0.0366781	21	ABCF2, ACO2, ATP5C1, ATP5F1, CHCHD3, COX4I1, COX7C, DLST, IDH3G, MRPL12, MRPL48, NDUFB5, NDUFS7, NDUFV1, RABEPK, SLC25A5, SUCLG1, TXN2, UQCRB, UQCRH, VDAC2
							turquoise	198803_WikiPathways_Translation_Factors__Wiki_Pathways_NCBI_Biosystems	PW_Lists	0.04321	14	EEF1A1, EEF1B2, EEF1D, EEF2, EIF1, EIF2S2, EIF3D, EIF3E, EIF3F, EIF3G, EIF3H, EIF3I, EIF6, PABPC1
							violet	BloodPlatelets_customArray__Gnatenko2	Blood	9.2528e-29	34	ARHGAP6, BMP6, CA2, CDKN1A, CLDN5, E2F1, FHL2, HGD, HIST1H1C, HIST1H2AE, HIST1H2AG, HIST1H2BD, HIST1H2BF, HIST1H2BG, HIST1H2BH, HIST1H2BJ, HIST1H2BK, HIST1H2BO, HIST1H3H, HIST2H2BE, MEIS1, MFAP3L, MLH3, MMD, MYLK, NUTF2, PCYT1B, PGRMC1, RAB27B, RBX1, RGS10, RPA1, SMOX, TNNC2
							violet	106552_REACTOME_RNA_Polymerase_I_Promoter_Opening__Reactome_NCBI_Biosystems	PW_Lists	2.17616e-22	16	HIST1H2AC, HIST1H2AE, HIST1H2BD, HIST1H2BF, HIST1H2BG, HIST1H2BH, HIST1H2BJ, HIST1H2BK, HIST1H2BN, HIST1H2BO, HIST1H3D, HIST1H3H, HIST1H4H, HIST1H4I, HIST1H4K, HIST2H2BE
							violet	205242_REACTOME_Meiotic_Recombination__Reactome_NCBI_Biosystems	PW_Lists	3.38406e-22	18	HIST1H2AC, HIST1H2AE, HIST1H2BD, HIST1H2BF, HIST1H2BG, HIST1H2BH, HIST1H2BJ, HIST1H2BK, HIST1H2BN, HIST1H2BO, HIST1H3D, HIST1H3H, HIST1H4H, HIST1H4I, HIST1H4K, HIST2H2BE, MLH3, RPA1
							violet	366238_REACTOME_Amyloids__Reactome_NCBI_Biosystems	PW_Lists	4.10152e-20	16	HIST1H2AC, HIST1H2AE, HIST1H2BD, HIST1H2BF, HIST1H2BG, HIST1H2BH, HIST1H2BJ, HIST1H2BK, HIST1H2BN, HIST1H2BO, HIST1H3D, HIST1H3H, HIST1H4H, HIST1H4I, HIST1H4K, HIST2H2BE
							violet	106555_REACTOME_RNA_Polymerase_I_Chain_Elongation__Reactome_NCBI_Biosystems	PW_Lists	1.96464e-18	16	HIST1H2AC, HIST1H2AE, HIST1H2BD, HIST1H2BF, HIST1H2BG, HIST1H2BH, HIST1H2BJ, HIST1H2BK, HIST1H2BN, HIST1H2BO, HIST1H3D, HIST1H3H, HIST1H4H, HIST1H4I, HIST1H4K, HIST2H2BE
							violet	534_KEGG_Systemic_lupus_erythematosus__Kegg_NCBI_Biosystems	PW_Lists	2.19879e-18	19	HIST1H2AC, HIST1H2AE, HIST1H2AG, HIST1H2AI, HIST1H2AK, HIST1H2BD, HIST1H2BF, HIST1H2BG, HIST1H2BH, HIST1H2BJ, HIST1H2BK, HIST1H2BN, HIST1H2BO, HIST1H3D, HIST1H3H, HIST1H4H, HIST1H4I, HIST1H4K, HIST2H2BE
							violet	83122_KEGG_Systemic_lupus_erythematosus__Kegg_NCBI_Biosystems	PW_Lists	2.19879e-18	19	HIST1H2AC, HIST1H2AE, HIST1H2AG, HIST1H2AI, HIST1H2AK, HIST1H2BD, HIST1H2BF, HIST1H2BG, HIST1H2BH, HIST1H2BJ, HIST1H2BK, HIST1H2BN, HIST1H2BO, HIST1H3D, HIST1H3H, HIST1H4H, HIST1H4I, HIST1H4K, HIST2H2BE
							violet	106548_REACTOME_Packaging_Of_Telomere_Ends__Reactome_NCBI_Biosystems	PW_Lists	3.23864e-18	14	HIST1H2AC, HIST1H2AE, HIST1H2BD, HIST1H2BF, HIST1H2BG, HIST1H2BH, HIST1H2BJ, HIST1H2BK, HIST1H2BN, HIST1H2BO, HIST1H4H, HIST1H4I, HIST1H4K, HIST2H2BE
							violet	477133_REACTOME_Meiosis__Reactome_NCBI_Biosystems	PW_Lists	7.30621e-18	18	HIST1H2AC, HIST1H2AE, HIST1H2BD, HIST1H2BF, HIST1H2BG, HIST1H2BH, HIST1H2BJ, HIST1H2BK, HIST1H2BN, HIST1H2BO, HIST1H3D, HIST1H3H, HIST1H4H, HIST1H4I, HIST1H4K, HIST2H2BE, MLH3, RPA1
							violet	106551_REACTOME_RNA_Polymerase_I_Promoter_Clearance__Reactome_NCBI_Biosystems	PW_Lists	4.26678e-17	16	HIST1H2AC, HIST1H2AE, HIST1H2BD, HIST1H2BF, HIST1H2BG, HIST1H2BH, HIST1H2BJ, HIST1H2BK, HIST1H2BN, HIST1H2BO, HIST1H3D, HIST1H3H, HIST1H4H, HIST1H4I, HIST1H4K, HIST2H2BE
							violet	106550_REACTOME_RNA_Polymerase_I_Transcription__Reactome_NCBI_Biosystems	PW_Lists	6.74113e-17	16	HIST1H2AC, HIST1H2AE, HIST1H2BD, HIST1H2BF, HIST1H2BG, HIST1H2BH, HIST1H2BJ, HIST1H2BK, HIST1H2BN, HIST1H2BO, HIST1H3D, HIST1H3H, HIST1H4H, HIST1H4I, HIST1H4K, HIST2H2BE
							violet	161049_REACTOME_Nucleosome_assembly__Reactome_NCBI_Biosystems	PW_Lists	9.84895e-16	14	HIST1H2AC, HIST1H2AE, HIST1H2BD, HIST1H2BF, HIST1H2BG, HIST1H2BH, HIST1H2BJ, HIST1H2BK, HIST1H2BN, HIST1H2BO, HIST1H4H, HIST1H4I, HIST1H4K, HIST2H2BE
							violet	161050_REACTOME_Deposition_of_New_CENPA-containing_Nucleosomes_at_the_Centromere__Reactome_NCBI_Biosystems	PW_Lists	9.84895e-16	14	HIST1H2AC, HIST1H2AE, HIST1H2BD, HIST1H2BF, HIST1H2BG, HIST1H2BH, HIST1H2BJ, HIST1H2BK, HIST1H2BN, HIST1H2BO, HIST1H4H, HIST1H4I, HIST1H4K, HIST2H2BE
							violet	106540_REACTOME_Telomere_Maintenance__Reactome_NCBI_Biosystems	PW_Lists	3.09155e-14	15	HIST1H2AC, HIST1H2AE, HIST1H2BD, HIST1H2BF, HIST1H2BG, HIST1H2BH, HIST1H2BJ, HIST1H2BK, HIST1H2BN, HIST1H2BO, HIST1H4H, HIST1H4I, HIST1H4K, HIST2H2BE, RPA1
							violet	477134_REACTOME_Meiotic_Synapsis__Reactome_NCBI_Biosystems	PW_Lists	8.01174e-14	14	HIST1H2AC, HIST1H2AE, HIST1H2BD, HIST1H2BF, HIST1H2BG, HIST1H2BH, HIST1H2BJ, HIST1H2BK, HIST1H2BN, HIST1H2BO, HIST1H4H, HIST1H4I, HIST1H4K, HIST2H2BE
							violet	160948_REACTOME_RNA_Polymerase_I,_RNA_Polymerase_III,_and_Mitochondrial_Transcription__Reactome_NCBI_Biosystems	PW_Lists	1.68231e-12	16	HIST1H2AC, HIST1H2AE, HIST1H2BD, HIST1H2BF, HIST1H2BG, HIST1H2BH, HIST1H2BJ, HIST1H2BK, HIST1H2BN, HIST1H2BO, HIST1H3D, HIST1H3H, HIST1H4H, HIST1H4I, HIST1H4K, HIST2H2BE
							violet	161048_REACTOME_Chromosome_Maintenance__Reactome_NCBI_Biosystems	PW_Lists	7.89409e-11	15	HIST1H2AC, HIST1H2AE, HIST1H2BD, HIST1H2BF, HIST1H2BG, HIST1H2BH, HIST1H2BJ, HIST1H2BK, HIST1H2BN, HIST1H2BO, HIST1H4H, HIST1H4I, HIST1H4K, HIST2H2BE, RPA1
							violet	530733_REACTOME_Cell_Cycle__Reactome_NCBI_Biosystems	PW_Lists	0.000897581	17	CDKN1A, E2F1, HIST1H2AC, HIST1H2AE, HIST1H2BD, HIST1H2BF, HIST1H2BG, HIST1H2BH, HIST1H2BJ, HIST1H2BK, HIST1H2BN, HIST1H2BO, HIST1H4H, HIST1H4I, HIST1H4K, HIST2H2BE, RPA1
							violet	530764_REACTOME_Disease__Reactome_NCBI_Biosystems	PW_Lists	0.0466299	18	CDKN1A, HIST1H2AC, HIST1H2AE, HIST1H2BD, HIST1H2BF, HIST1H2BG, HIST1H2BH, HIST1H2BJ, HIST1H2BK, HIST1H2BN, HIST1H2BO, HIST1H3D, HIST1H3H, HIST1H4H, HIST1H4I, HIST1H4K, HIST2H2BE, RBX1
							yellowgreen	CD4__Blood(composite)	Blood	1.5441e-06	8	AK5, ANKRD55, BAG3, EPHX2, FHIT, MAN1C1, TCEA3, TSHZ2

## Sheet: black (signed)
SIGNED	Description	p.Val	Genes
GO:0044428	nuclear part	8.64e-06	KDM1A,IBTK,AKAP8L,SPAST,ZZZ3,RETSAT,RRM2B,RFC2,DHX8,GRIPAP1,RORA,HLTF,HACD3,RFX3,TNPO1,PSMC5,NOP14,SF3B2,ERGIC2,DDX24,OSBPL8,G2E3,ITPR3,NOP56,STAG2,UBE2W,AKAP8,TWISTNB,TFEC,CREB3,SHOC2,RPS6KB1,FTSJ3,EFTUD2,PRPF40B,CPSF6,KRR1,NOP2,HCFC2,ZNF451,SLC39A7,SMAD5,ZNF346,STAM2,PPM1G,ATF2,HDAC1,TROVE2,UCHL5,CREB1,ZMYM2,POLK,MRM2,USP45,KRI1,EXOSC2,ACLY,CDC73,CLOCK,WDR36,MAP3K7,CTDSPL2,ETNK1,NUP58,MBNL2,BCA…
GO:0031981	nuclear lumen	2.8e-05	IBTK,AKAP8L,SPAST,RRM2B,DHX8,GRIPAP1,RORA,RFX3,TNPO1,PSMC5,SF3B2,ERGIC2,DDX24,G2E3,NOP56,STAG2,UBE2W,AKAP8,TFEC,SHOC2,RPS6KB1,FTSJ3,EFTUD2,CPSF6,KRR1,NOP2,ZNF451,SLC39A7,ZNF346,ATF2,HDAC1,TROVE2,UCHL5,CREB1,ZMYM2,POLK,USP45,KRI1,EXOSC2,CDC73,CLOCK,WDR36,MAP3K7,CTDSPL2,ETNK1,MBNL2,PRKACB,NONO,CAMK2G,SSRP1,UBC,IPMK,FER,XRCC4,CAMK4,MBNL1,GABPA,MIER3,VPS37A,DDX19B,APPL1,SAP30BP,MYSM1,SMARCAD1,IFT122,…
KEGG:05031	Amphetamine addiction	0.00018	ATF2,HDAC1,CREB1,PRKACB,CAMK2G,CAMK4
GO:0097159	organic cyclic compound binding	0.000258	AK2,AKAP8L,PIK3C2A,SPAST,BRD9,IKZF2,DHX8,RORA,HLTF,RFX3,TNPO1,MYNN,PSMC5,SF3B2,DDX24,OSBPL8,IKZF5,NOP56,UBE2W,AKAP8,TFEC,RPS6KB1,FTSJ3,EFTUD2,CPSF6,KRR1,NOP2,ZNF451,TRIM23,SMAD5,ZNF346,ARL6,EIF2B4,HDLBP,ATF2,HDAC1,TROVE2,UCHL5,CREB1,PTBP3,AKAP1,ZMYM2,PIK3CA,POLK,PUS7L,KRI1,EXOSC2,ARFIP2,VPS4A,FBXO18,CLOCK,WDR36,MAP3K7,ETNK1,MBNL2,PRDM15,PRKACB,EIF2B5,NONO,ZNF7,CAMK2G,SSRP1,UBC,IPMK,TWF1,FER,XRCC4…
GO:1901363	heterocyclic compound binding	0.000347	AK2,AKAP8L,PIK3C2A,SPAST,BRD9,IKZF2,DHX8,RORA,HLTF,RFX3,TNPO1,MYNN,PSMC5,SF3B2,DDX24,IKZF5,NOP56,UBE2W,AKAP8,TFEC,RPS6KB1,FTSJ3,EFTUD2,CPSF6,KRR1,NOP2,ZNF451,TRIM23,SMAD5,ZNF346,ARL6,EIF2B4,HDLBP,ATF2,HDAC1,TROVE2,UCHL5,CREB1,PTBP3,AKAP1,ZMYM2,PIK3CA,POLK,PUS7L,KRI1,EXOSC2,ARFIP2,VPS4A,FBXO18,CLOCK,WDR36,MAP3K7,ETNK1,MBNL2,PRDM15,PRKACB,EIF2B5,NONO,ZNF7,CAMK2G,SSRP1,UBC,IPMK,TWF1,FER,XRCC4,CAMK4,…
REAC:400253	Circadian Clock	0.000362	RORA,ATF2,CREB1,CLOCK,UBC,HDAC3,CHD9,TBL1XR1,NRIP1
GO:0044260	cellular macromolecule metabolic process	0.000389	KDM1A,IBTK,AKAP8L,UFL1,HGF,BRD9,IKZF2,ZZZ3,ZFYVE16,DCUN1D1,RRM2B,RFC2,DHX8,RORA,HLTF,HACD3,DNAJC10,RFX3,PTPRC,TNPO1,AGBL5,MYNN,MTMR2,PSMC5,UIMC1,NOP14,SF3B2,PTPN4,ZNF343,DDX24,OSBPL8,G2E3,IKZF5,CINP,NOP56,STAG2,UBE2W,TNFRSF10A,AKAP8,DNASE2,TWISTNB,TFEC,C1GALT1,FKTN,CREB3,RPS6KB1,FTSJ3,EFTUD2,GALNT7,PRPF40B,CPSF6,KRR1,NOP2,HCFC2,ZNF451,TRIM23,SMAD5,NPRL2,KLHL24,STAM2,EIF2B4,PPM1G,ATF2,HDAC1,TROVE2…
GO:0003676	nucleic acid binding	0.00048	KDM1A,AKAP8L,BRD9,IKZF2,ZZZ3,CTNNA1,DHX8,RORA,HLTF,RFX3,TNPO1,MYNN,NOP14,SF3B2,DDX24,IKZF5,NOP56,AKAP8,TFEC,FTSJ3,EFTUD2,PRPF40B,CPSF6,KRR1,NOP2,ZNF451,TRIM23,SMAD5,ZNF346,EIF2B4,HDLBP,ATF2,HDAC1,TROVE2,UCHL5,BLZF1,CREB1,PTBP3,AKAP1,ZMYM2,POLK,PUS7L,KRI1,EXOSC2,IMMT,FBXO18,CLOCK,WDR36,MBNL2,PRDM15,EIF2B5,NONO,ZNF7,SSRP1,UBC,XRCC4,MBNL1,SREK1IP1,RANBP2,GABPA,MIER3,AIFM1,DDX19B,LARP4,MYSM1,SMARCAD1…
GO:0005654	nucleoplasm	0.000513	KDM1A,IBTK,AKAP8L,SPAST,ZZZ3,RRM2B,RFC2,DHX8,GRIPAP1,RORA,HLTF,PSMC5,NOP14,SF3B2,ITPR3,NOP56,STAG2,UBE2W,AKAP8,TWISTNB,TFEC,CREB3,SHOC2,RPS6KB1,EFTUD2,PRPF40B,CPSF6,KRR1,NOP2,HCFC2,ZNF451,SLC39A7,SMAD5,STAM2,PPM1G,ATF2,HDAC1,TROVE2,UCHL5,CREB1,ZMYM2,POLK,USP45,EXOSC2,ACLY,CDC73,CLOCK,WDR36,MAP3K7,CTDSPL2,ETNK1,MBNL2,PRDM15,ZNF473,PRKACB,METTL14,NONO,HAUS6,CAMK2G,SSRP1,UBC,IPMK,XRCC4,CAMK4,MBNL1,G…
HPA:042030_22	skin 1; keratinocytes[Approved,Medium]	0.000756	ENPP4,AK2,VPS50,HGF,SPAST,IKZF2,CTNNA1,RFC2,DHX8,RORA,EXOC5,HACD3,TNPO1,MYNN,MTMR2,ZNF343,NDRG3,STX4,NOMO1,SNX16,CCDC130,TWISTNB,RPS6KB1,PRPF40B,KRR1,SLC39A7,TRIM23,SMAD5,ZNF346,NPRL2,UCHL5,P3H1,TMED5,ZMYM2,MKLN1,KRI1,EXOSC2,EXOC4,VPS4A,PTPRA,MAP3K7,MARCH7,TANK,CTDSPL2,PARP6,SENP7,ALG10,TMTC3,NEDD1,NUP58,ULK3,PRKACB,TARS2,HAUS6,SSRP1,CSNK1G3,FER,C21ORF91,HSPA13,DDX19B,APPL1,MYSM1,SMARCAD1,ANKZF1,…
REAC:1368082	RORA activates gene expression	0.000996	RORA,CLOCK,HDAC3,CHD9,TBL1XR1,NRIP1
REAC:1368108	BMAL1:CLOCK,NPAS2 activates circadian gene expression	0.00137	RORA,CREB1,CLOCK,HDAC3,CHD9,TBL1XR1,NRIP1
KEGG:04211	Longevity regulating pathway	0.00152	RPS6KB1,ATF2,CREB1,PIK3CA,PRKACB,CAMK4,APPL1
HPA:004020_22	breast; glandular cells[Approved,Medium]	0.00201	ENPP4,AK2,VPS50,HGF,SPAST,IKZF2,CTNNA1,RRM2B,RFC2,DHX8,GRIPAP1,RORA,EXOC5,HACD3,DNAJC10,TNPO1,MTMR2,ERGIC2,ZNF343,ITPR3,NDRG3,STX4,NOMO1,SNX16,CCDC130,ANKRD27,FKTN,RPS6KB1,PRPF40B,HCFC2,SLC39A7,TRIM23,ZNF346,NPRL2,UCHL5,TMED5,SLC16A7,ZMYM2,PIK3CA,SLC25A23,MKLN1,EXOSC2,EXOC4,ARFIP2,VPS4A,PTPRA,MAP3K7,MARCH7,TANK,CTDSPL2,SENP7,ALG10,NEDD1,ABHD13,ULK3,BCAS3,PRKACB,TARS2,HAUS6,CSNK1G3,FER,C21ORF91,HS…
KEGG:04925	Aldosterone synthesis and secretion	0.00312	ITPR3,CREB3,ATF2,CREB1,PRKACB,CAMK2G,CAMK4
REAC:2151201	Transcriptional activation of mitochondrial biogenesis	0.00389	ATF2,CREB1,CAMK4,GABPA,CHD9
GO:0031974	membrane-enclosed lumen	0.00413	AK2,IBTK,AKAP8L,SPAST,RRM2B,DHX8,GRIPAP1,RORA,DNAJC10,RFX3,TNPO1,PSMC5,SF3B2,ERGIC2,DDX24,G2E3,NOP56,STAG2,UBE2W,AKAP8,TFEC,SHOC2,RPS6KB1,FTSJ3,EFTUD2,CPSF6,KRR1,NOP2,ZNF451,SLC39A7,ZNF346,ATF2,HDAC1,TROVE2,UCHL5,P3H1,CREB1,ZMYM2,POLK,USP45,KRI1,EXOSC2,CDC73,CLOCK,WDR36,MAP3K7,OS9,CTDSPL2,ETNK1,MBNL2,PRDM15,PRKACB,NONO,CAMK2G,SSRP1,UBC,IPMK,FER,XRCC4,CAMK4,MBNL1,GABPA,MIER3,VPS37A,AIFM1,DDX19B,AP…
GO:0043233	organelle lumen	0.00413	AK2,IBTK,AKAP8L,SPAST,RRM2B,DHX8,GRIPAP1,RORA,DNAJC10,RFX3,TNPO1,PSMC5,SF3B2,ERGIC2,DDX24,G2E3,NOP56,STAG2,UBE2W,AKAP8,TFEC,SHOC2,RPS6KB1,FTSJ3,EFTUD2,CPSF6,KRR1,NOP2,ZNF451,SLC39A7,ZNF346,ATF2,HDAC1,TROVE2,UCHL5,P3H1,CREB1,ZMYM2,POLK,USP45,KRI1,EXOSC2,CDC73,CLOCK,WDR36,MAP3K7,OS9,CTDSPL2,ETNK1,MBNL2,PRDM15,PRKACB,NONO,CAMK2G,SSRP1,UBC,IPMK,FER,XRCC4,CAMK4,MBNL1,GABPA,MIER3,VPS37A,AIFM1,DDX19B,AP…
GO:0070013	intracellular organelle lumen	0.00413	AK2,IBTK,AKAP8L,SPAST,RRM2B,DHX8,GRIPAP1,RORA,DNAJC10,RFX3,TNPO1,PSMC5,SF3B2,ERGIC2,DDX24,G2E3,NOP56,STAG2,UBE2W,AKAP8,TFEC,SHOC2,RPS6KB1,FTSJ3,EFTUD2,CPSF6,KRR1,NOP2,ZNF451,SLC39A7,ZNF346,ATF2,HDAC1,TROVE2,UCHL5,P3H1,CREB1,ZMYM2,POLK,USP45,KRI1,EXOSC2,CDC73,CLOCK,WDR36,MAP3K7,OS9,CTDSPL2,ETNK1,MBNL2,PRDM15,PRKACB,NONO,CAMK2G,SSRP1,UBC,IPMK,FER,XRCC4,CAMK4,MBNL1,GABPA,MIER3,VPS37A,AIFM1,DDX19B,AP…
HPA:028010_22	nasopharynx; respiratory epithelial cells[Approved,Medium]	0.00466	ENPP4,AK2,VPS50,HGF,SPAST,IKZF2,CTNNA1,RRM2B,RFC2,LRRC40,DHX8,GRIPAP1,RORA,EXOC5,HACD3,DNAJC10,TNPO1,MYNN,MTMR2,ERGIC2,ZNF343,ITPR3,NDRG3,NOMO1,SNX16,CCDC130,ANKRD27,TWISTNB,TFEC,FKTN,FSD1L,RPS6KB1,PRPF40B,KRR1,HCFC2,SLC39A7,TRIM23,SMAD5,ZNF346,ARL6,SLC25A36,NPRL2,UCHL5,P3H1,TMED5,ZMYM2,PIK3CA,MKLN1,KRI1,EXOSC2,EXOC4,ARFIP2,VPS4A,PTPRA,MAP3K7,MARCH7,TANK,CTDSPL2,PARP6,SENP7,ALG10,TMTC3,NEDD1,NUP5…
HPA:035010_22	prostate; glandular cells[Approved,Medium]	0.0055	ENPP4,AK2,HGF,IKZF2,CTNNA1,RRM2B,RFC2,LRRC40,DHX8,GRIPAP1,RORA,HACD3,DNAJC10,TNPO1,MTMR2,ZNF343,HOOK2,NDRG3,STX4,NOMO1,SNX16,CCDC130,ANKRD27,TFEC,FSD1L,RPS6KB1,PRPF40B,SLC39A7,TRIM23,ZNF346,NPRL2,UCHL5,TMED5,ZMYM2,PIK3CA,MKLN1,KRI1,EXOSC2,ACLY,ARFIP2,VPS4A,PTPRA,MAP3K7,TSPAN31,MARCH7,TANK,ALDH1B1,CTDSPL2,PARP6,SENP7,ALG10,TMTC3,NEDD1,ABHD13,ULK3,PRKACB,TARS2,HAUS6,CAMK2G,TWF1,FER,SREK1IP1,C21ORF9…
KEGG:04911	Insulin secretion	0.00685	ITPR3,CREB3,ATF2,CREB1,PRKACB,CAMK2G
GO:0016197	endosomal transport	0.0083	VPS50,ZFYVE16,GRIPAP1,CHMP2B,MTMR2,HOOK2,SNX16,ANKRD27,STAM2,VPS13C,VPS4A,HOOK1,WASHC4,UBC,VPS37A,VPS11,VPS13A,DENND1B,CHMP4A,AC009779.3
HPA:026020_22	lung; pneumocytes[Approved,Medium]	0.0087	AK2,IKZF2,RRM2B,RORA,TNPO1,MYNN,ITPR3,STX4,NOMO1,SNX16,ANKRD27,RPS6KB1,SLC39A7,SMAD5,ZNF346,NPRL2,UCHL5,EXOC4,VPS4A,PTPRA,TANK,CTDSPL2,PARP6,SENP7,NEDD1,FER,DDX19B,LARP4,MYSM1,ARL5A,EIF5A2,DNAJB14,ABCE1,ARL5B,COPS2,CUL5,COPS6,HARS,SP3,DMXL1,DDX23,ALG10B,CLK2,CHD9,ZBTB33,CLK3,BRWD1,CHM,LCOR,ZBTB44,NHLRC2,GMFB,FAR1,STK38L,ZNF260,CCPG1
KEGG:05030	Cocaine addiction	0.00878	ATF2,CREB1,PRKACB
HPA:039010_22	seminal vesicle; glandular cells[Approved,Medium]	0.00902	ENPP4,AK2,VPS50,HGF,SPAST,IKZF2,CTNNA1,RRM2B,RFC2,DHX8,GRIPAP1,RORA,EXOC5,HACD3,DNAJC10,TNPO1,MYNN,ZNF343,HOOK2,NDRG3,STX4,NOMO1,SNX16,CCDC130,FKTN,FSD1L,RPS6KB1,PRPF40B,SLC39A7,TRIM23,SMAD5,ZNF346,NPRL2,UCHL5,P3H1,TMED5,ZMYM2,PIK3CA,MSTO1,SLC25A23,MKLN1,KRI1,EXOSC2,EXOC4,ARFIP2,VPS4A,PTPRA,MAP3K7,TSPAN31,MARCH7,TANK,ALDH1B1,CTDSPL2,PARP6,SENP7,ALG10,NEDD1,NUP58,ULK3,BCAS3,TARS2,HAUS6,CAMK2G,SSRP…
GO:0090304	nucleic acid metabolic process	0.0092	KDM1A,AKAP8L,UFL1,HGF,BRD9,IKZF2,ZZZ3,ZFYVE16,RRM2B,RFC2,DHX8,RORA,HLTF,RFX3,TNPO1,MYNN,PSMC5,UIMC1,NOP14,SF3B2,ZNF343,DDX24,IKZF5,CINP,NOP56,STAG2,UBE2W,AKAP8,DNASE2,TWISTNB,TFEC,CREB3,FTSJ3,EFTUD2,PRPF40B,CPSF6,KRR1,NOP2,HCFC2,ZNF451,SMAD5,ATF2,HDAC1,TROVE2,UCHL5,BLZF1,CREB1,PTBP3,ZMYM2,PIK3CA,POLK,MRM2,USP45,PUS7L,KRI1,RIPK3,EXOSC2,CDC73,FBXO18,CLOCK,WDR36,MAP3K7,CTDSPL2,MBNL2,BCAS3,PRDM15,ZNF…
GO:0043170	macromolecule metabolic process	0.0119	KDM1A,IBTK,AKAP8L,UFL1,HGF,BRD9,IKZF2,ZZZ3,ZFYVE16,DCUN1D1,RRM2B,RFC2,DHX8,RORA,HLTF,HACD3,DNAJC10,RFX3,PTPRC,TNPO1,AGBL5,MYNN,MTMR2,PSMC5,UIMC1,NOP14,SF3B2,PTPN4,ZNF343,DDX24,OSBPL8,G2E3,IKZF5,CINP,NOP56,STAG2,UBE2W,TNFRSF10A,AKAP8,DNASE2,TWISTNB,TFEC,C1GALT1,FKTN,CREB3,RPS6KB1,FTSJ3,EFTUD2,GALNT7,PRPF40B,CPSF6,KRR1,NOP2,HCFC2,ZNF451,TRIM23,SMAD5,NPRL2,KLHL24,STAM2,EIF2B4,PPM1G,ATF2,HDAC1,TROVE2…
HPA:026020_21	lung; pneumocytes[Approved,Low]	0.0123	AK2,VPS50,HGF,SPAST,IKZF2,TUBG2,CTNNA1,RRM2B,MTA3,DHX8,RORA,NSF,HACD3,DNAJC10,TNPO1,MYNN,ZNF343,HOOK2,ITPR3,RHBDD3,NDRG3,ELMO3,STX4,NOMO1,SNX16,CCDC130,ANKRD27,TWISTNB,TFEC,FKTN,RPS6KB1,PRPF40B,CAMKK2,KRR1,GOLT1B,SLC39A7,TRIM23,SMAD5,ZNF346,ARL6,SLC25A36,NPRL2,UCHL5,P3H1,TMED5,SLC16A7,PIK3CA,MSTO1,PPAT,KRI1,ACLY,EXOC4,VPS4A,PTPRA,FBXO44,MAP3K7,MARCH7,TANK,ALDH1B1,CTDSPL2,PARP6,SENP7,ALG10,NEDD1,A…
HPA:012020_22	endometrium 1; glandular cells[Approved,Medium]	0.0135	ENPP4,AK2,VPS50,HGF,SPAST,IKZF2,CTNNA1,RRM2B,RFC2,DHX8,GRIPAP1,RORA,EXOC5,HACD3,DNAJC10,TNPO1,ERGIC2,ZNF343,ITPR3,NDRG3,STX4,NOMO1,SNX16,CCDC130,TFEC,FKTN,FSD1L,RPS6KB1,PRPF40B,SLC39A7,TRIM23,SMAD5,ZNF346,ARL6,NPRL2,UCHL5,P3H1,TMED5,ZMYM2,PIK3CA,MSTO1,MKLN1,EXOSC2,EXOC4,ARFIP2,VPS4A,PTPRA,MARCH7,TANK,PARP6,SENP7,TMTC3,NEDD1,NUP58,BCAS3,TARS2,HAUS6,TWF1,CSNK1G3,FER,C21ORF91,DDX19B,APPL1,VPS11,LARP…
KEGG:04915	Estrogen signaling pathway	0.014	ATF2,CREB1,PIK3CA,PRKACB
GO:0005634	nucleus	0.0155	KDM1A,IBTK,AKAP8L,PIK3C2A,SPAST,IKZF2,ZZZ3,RETSAT,DCUN1D1,RRM2B,RFC2,DHX8,GRIPAP1,RORA,HLTF,HACD3,RFX3,TNPO1,AGBL5,MYNN,MTMR2,PSMC5,NOP14,SF3B2,ERGIC2,DDX24,OSBPL8,G2E3,IKZF5,ITPR3,CINP,NOP56,STAG2,UBE2W,AKAP8,TWISTNB,TFEC,FKTN,CREB3,SHOC2,RPS6KB1,FTSJ3,EFTUD2,GRPEL1,PRPF40B,CPSF6,KRR1,NOP2,HCFC2,ZNF451,SLC39A7,TRIM23,SMAD5,ZNF346,STAM2,PPM1G,HDLBP,ATF2,HDAC1,TROVE2,UCHL5,BLZF1,CREB1,PTBP3,ZMYM2,…
HPA:054010_22	urinary bladder; urothelial cells[Approved,Medium]	0.0157	ENPP4,AK2,VPS50,HGF,SPAST,IKZF2,CTNNA1,RRM2B,RFC2,LRRC40,DHX8,GRIPAP1,RORA,EXOC5,HACD3,DNAJC10,TNPO1,MYNN,MTMR2,ERGIC2,ZNF343,HOOK2,ITPR3,NDRG3,STX4,NOMO1,SNX16,CCDC130,TFEC,FKTN,FSD1L,RPS6KB1,PRPF40B,KRR1,HCFC2,SLC39A7,TRIM23,ZNF346,ARL6,NPRL2,UCHL5,P3H1,TMED5,ZMYM2,PIK3CA,MSTO1,MKLN1,KRI1,EXOSC2,EXOC4,ARFIP2,VPS4A,PTPRA,MAP3K7,TSPAN31,MARCH7,TANK,ALDH1B1,CTDSPL2,PARP6,SENP7,ALG10,TMTC3,NEDD1,AB…
REAC:162587	HIV Life Cycle	0.0162	CHMP2B,VPS4A,NUP58,SSRP1,UBC,XRCC4,RANBP2,VPS37A,GTF2A1,LIG4,XRCC6,NUP62,CHMP4A
HPA:030020_21	ovary; ovarian stroma cells[Approved,Low]	0.0163	AK2,IKZF2,RRM2B,DHX8,RORA,EXOC5,DNAJC10,TNPO1,MYNN,STX4,SNX16,ANKRD27,RPS6KB1,SLC39A7,TRIM23,SMAD5,ZNF346,ARL6,NPRL2,UCHL5,P3H1,TMED5,ZMYM2,PIK3CA,MSTO1,EXOSC2,VPS4A,PTPRA,TANK,SENP7,NEDD1,ABHD13,PRKACB,SSRP1,FER,C21ORF91,HSPA13,DDX19B,APPL1,IQCC,VPS11,LARP4,MYSM1,AGL,ARL5A,SMARCAD1,ANKZF1,EIF5A2,DNAJB14,ABCE1,ARL5B,COPS2,CUL5,COPS6,HARS,SP3,DDX23,ALG10B,CHD9,ZBTB33,CLK3,NRIP1,BRWD1,EVI2B,ZNF267,…
KEGG:05203	Viral carcinogenesis	0.0204	ATF2,HDAC1,CREB1,PIK3CA,IL6ST,PRKACB,GTF2A1
HPA:053030_22	tonsil; squamous epithelial cells[Approved,Medium]	0.0207	AK2,VPS50,HGF,SPAST,IKZF2,CTNNA1,RRM2B,RFC2,DHX8,GRIPAP1,RORA,HACD3,TNPO1,MYNN,MTMR2,ZNF343,ITPR3,NDRG3,STX4,NOMO1,SNX16,TFEC,FSD1L,RPS6KB1,PRPF40B,KRR1,HCFC2,SLC39A7,TRIM23,SMAD5,ZNF346,ARL6,NPRL2,UCHL5,ZMYM2,PIK3CA,SLC25A23,MKLN1,KRI1,EXOSC2,EXOC4,VPS4A,PTPRA,MARCH7,TANK,CTDSPL2,SENP7,ALG10,TMTC3,NEDD1,NUP58,ABHD13,ULK3,PRKACB,TARS2,HAUS6,SSRP1,TWF1,CSNK1G3,SREK1IP1,C21ORF91,HSPA13,DDX19B,APPL1…
KEGG:04725	Cholinergic synapse	0.0216	CREB1,PIK3CA,PRKACB,CAMK4
GO:0008589	regulation of smoothened signaling pathway	0.0229	CTNNA1,RORA,ARL6,IFT172,ULK3,PRKACB,IFT122
KEGG:04922	Glucagon signaling pathway	0.0246	PYGM,ITPR3,CREB3,ATF2,CREB1,PRKACB,CAMK2G,PHKG2
REAC:917729	Endosomal Sorting Complex Required For Transport (ESCRT)	0.0259	CHMP2B,STAM2,VPS4A,UBC,VPS37A,CHMP4A
GO:0007032	endosome organization	0.0265	CHMP2B,HOOK2,STAM2,VPS4A,HOOK1,WASHC4,VPS37A,VPS11,VPS33B,CHMP4A
HPA:005010_22	bronchus; respiratory epithelial cells[Approved,Medium]	0.0292	ENPP4,AK2,HGF,SPAST,IKZF2,CTNNA1,RRM2B,RFC2,DHX8,GRIPAP1,RORA,EXOC5,HACD3,DNAJC10,TNPO1,MYNN,MTMR2,ERGIC2,ZNF343,HOOK2,ITPR3,NDRG3,STX4,NOMO1,SNX16,TNFRSF10A,CCDC130,TWISTNB,TFEC,FKTN,FSD1L,RPS6KB1,PRPF40B,KRR1,HCFC2,SLC39A7,TRIM23,SMAD5,ZNF346,ARL6,NPRL2,UCHL5,P3H1,ZMYM2,PIK3CA,MSTO1,KRI1,EXOSC2,ACLY,EXOC4,ARFIP2,VPS4A,PTPRA,MAP3K7,TSPAN31,MARCH7,TANK,ALDH1B1,CTDSPL2,PARP6,SENP7,ALG10,ETNK1,TMTC…
KEGG:04926	Relaxin signaling pathway	0.0298	ATF2,CREB1,PIK3CA,PRKACB
REAC:442720	CREB phosphorylation through the activation of Adenylate Cyclase	0.0324	CREB1,PRKACB
KEGG:04710	Circadian rhythm	0.0334	RORA,CREB1,CLOCK
HPA:031020_22	pancreas; islets of Langerhans[Approved,Medium]	0.0365	ENPP4,AK2,HGF,SPAST,CTNNA1,RRM2B,DHX8,GRIPAP1,RORA,EXOC5,HACD3,TNPO1,HOOK2,STX4,NOMO1,SNX16,CCDC130,FSD1L,RPS6KB1,PRPF40B,SLC39A7,TRIM23,ZNF346,NPRL2,UCHL5,ZMYM2,PIK3CA,MSTO1,MKLN1,ACLY,VPS4A,PTPRA,MARCH7,TANK,ALDH1B1,PARP6,SENP7,ALG10,TMTC3,NEDD1,BCAS3,PRKACB,TARS2,HAUS6,CAMK2G,SSRP1,TWF1,CSNK1G3,C21ORF91,HSPA13,DDX19B,APPL1,VPS11,LARP4,AGL,ARL5A,SMARCAD1,EIF5A2,IFT122,DNAJB14,ABCE1,LMBRD2,RICTO…
GO:0007224	smoothened signaling pathway	0.0378	CTNNA1,RORA,ARL6,TROVE2,IFT172,ULK3,PRKACB,TBC1D32,NSDHL,IFT122
HPA:028010_21	nasopharynx; respiratory epithelial cells[Approved,Low]	0.0382	ENPP4,AK2,VPS50,HGF,SPAST,IKZF2,CTNNA1,RRM2B,RFC2,LRRC40,DHX8,GRIPAP1,RORA,EXOC5,HACD3,DNAJC10,TNPO1,MYNN,MTMR2,NOP14,ERGIC2,ZNF343,HOOK2,ITPR3,NDRG3,NOMO1,SNX16,TNFRSF10A,CCDC130,ANKRD27,TWISTNB,TFEC,FKTN,FSD1L,RPS6KB1,PRPF40B,KRR1,HCFC2,SLC39A7,TRIM23,SMAD5,ZNF346,ARL6,SLC25A36,NPRL2,UCHL5,P3H1,TMED5,SLC16A7,ZMYM2,PIK3CA,MSTO1,SLC25A23,MKLN1,KRI1,EXOSC2,ACLY,EXOC4,ARFIP2,VPS4A,PTPRA,MAP3K7,TSPA…
HPA:031010_22	pancreas; exocrine glandular cells[Approved,Medium]	0.0382	ENPP4,AK2,SPAST,IKZF2,RRM2B,LRRC40,DHX8,GRIPAP1,RORA,EXOC5,DNAJC10,TNPO1,MYNN,ERGIC2,STX4,NOMO1,SNX16,TFEC,FSD1L,RPS6KB1,SLC39A7,TRIM23,ZNF346,ARL6,SLC25A36,NPRL2,UCHL5,SLC16A7,ZMYM2,PIK3CA,MKLN1,KRI1,EXOSC2,ARFIP2,VPS4A,PTPRA,TANK,CTDSPL2,PARP6,SENP7,TMTC3,NEDD1,ABHD13,PRKACB,SSRP1,C21ORF91,DDX19B,APPL1,IQCC,VPS11,LARP4,MYSM1,AGL,ARL5A,SMARCAD1,ANKZF1,EIF5A2,IFT122,DNAJB14,ABCE1,LMBRD2,RICTOR,AR…
REAC:1592230	Mitochondrial biogenesis	0.0429	ATF2,CREB1,CAMK4,GABPA,CHD9
HPA:007030_22	cerebellum; cells in molecular layer[Approved,Medium]	0.0463	ENPP4,HGF,SPAST,RRM2B,RORA,EXOC5,HACD3,TNPO1,MYNN,NDRG3,NOMO1,TFEC,RPS6KB1,PRPF40B,HCFC2,SLC39A7,ZNF346,UCHL5,ZMYM2,MSTO1,MKLN1,KRI1,ACLY,EXOC4,PTPRA,MARCH7,TANK,SENP7,ALG10,ETNK1,NEDD1,ABHD13,BCAS3,PRKACB,TARS2,HAUS6,SSRP1,FER,CAMK4,C21ORF91,HSPA13,DDX19B,IQCC,MYSM1,AGL,SMARCAD1,EIF5A2,DNAJB14,ATRIP,ABCE1,COPS2,CUL5,HARS,SP3,DDX23,ALG10B,NRIP1,VPS33B,TSPYL2,FAF1,NOMO2,EVI2B,LCOR,ZBTB44,NHLRC2,LD…
REAC:162906	HIV Infection	0.0463	CHMP2B,PSMC5,VPS4A,NUP58,SSRP1,UBC,XRCC4,RANBP2,VPS37A,GTF2A1,CUL5,LIG4,PSMD2,XRCC6,NUP62,CHMP4A
HPA:053010_22	tonsil; germinal center cells[Approved,Medium]	0.0478	VPS50,HGF,SPAST,IKZF2,RRM2B,RFC2,GRIPAP1,RORA,EXOC5,TNPO1,MYNN,NDRG3,STX4,NOMO1,SNX16,CCDC130,RPS6KB1,HCFC2,SLC39A7,TRIM23,ZNF346,NPRL2,UCHL5,ZMYM2,PIK3CA,SLC25A23,MKLN1,EXOSC2,VPS4A,PTPRA,TANK,SENP7,ALG10,NEDD1,NUP58,ULK3,BCAS3,PRKACB,TARS2,HAUS6,SSRP1,CSNK1G3,C21ORF91,DDX19B,APPL1,LARP4,MYSM1,ARL5A,SMARCAD1,ANKZF1,IFT122,DNAJB14,ATRIP,ABCE1,LMBRD2,RICTOR,PTER,ARL5B,COPS2,CUL5,TSR1,HARS,SP3,DMXL…

## Sheet: blue
UNSIGNED	Description	p.Val	Genes		SIGNED	Description	p.Val	Genes
GO:0003676	nucleic acid binding	1.41e-20	LAS1L,CREBBP,CSDE1,R3HDM1,CS,RNF4,SUGP2,SPEN,FOXJ2,ELAVL1,SART3,TNRC6C,XRCC5,SMARCA2,CNOT4,WBP11,NFX1,GANAB,HDAC6,SF3A1,EP300,YY1,ACIN1,CHD8,NFATC2,ADNP,FMR1,CTCF,HNRNPUL1,FUBP3,DDX50,PFN1,SUPT6H,NFKB1,KLF3,TBP,DROSHA,HMGXB3,SRSF4,GON4L,SMG7,PRDM2,ARID1A,YLPM1,SMNDC1,KDM3B,CRY2,DDX54,NCOA5,STAU1,RREB1,HIVEP3,HP1BP3,CCNT1,TAF4,ZNF317,DHX30,PER2,SRRM1,TFCP2,VEZF1,KAT7,UBAP2,HNRNPD,AEBP2,SMARCC2,ISG…		GO:0003676	nucleic acid binding	3.64e-17	CREBBP,ZCCHC8,R3HDM1,CS,RNF4,SPEN,FOXJ2,ELAVL1,SART3,SMARCA2,CNOT4,WBP11,NFX1,RBM22,SF3A1,EP300,ACIN1,CHD8,NFATC2,ADNP,FMR1,CTCF,HNRNPUL1,PFN1,SUPT6H,KLF3,TBP,DROSHA,TCERG1,SRSF4,GON4L,SMG7,PRDM2,ARID1A,YLPM1,SMNDC1,KDM3B,STAU1,HIVEP3,TAF4,ZNF317,SRRM1,TFCP2,VEZF1,KAT7,UBAP2,SMARCC2,SETDB1,POGZ,UBAP2L,GATAD2B,ALDOA,TIAL1,RBMS1,SCAF4,DEDD,SYNJ1,GPBP1L1,CHTOP,NOLC1,MARF1,PATL1,CDK12,SRP68,SRRM2,STA…
GO:0031981	nuclear lumen	1.39e-15	LAS1L,CREBBP,RNF4,SPEN,FOXJ2,ELAVL1,SART3,XRCC5,SMARCA2,WBP11,NFX1,CCNK,HDAC6,SF3A1,EP300,ACIN1,CHD8,NFATC2,CTCF,HNRNPUL1,CBLL1,DDX50,SUPT6H,FNBP4,PTGES3,TBP,DROSHA,SRSF4,GON4L,ARID1A,YLPM1,SMNDC1,KDM3B,CRY2,DDX54,HP1BP3,CCNT1,TAF4,SRRM1,TFCP2,VEZF1,KAT7,SAP130,RNF38,FBXO11,HNRNPD,AEBP2,SMARCC2,DCAF5,BRD4,SH3BGRL3,SETDB1,POGZ,UBAP2L,GATAD2B,TIAL1,TGOLN2,CMIP,MMS19,SCAF4,CHTOP,RPRD2,BAP1,PATL1,CDK…		GO:0005634	nucleus	1.65e-14	CREBBP,RANBP9,STRAP,ZCCHC8,ARID1B,TAB2,CS,RNF4,SPEN,FOXJ2,ELAVL1,CSNK2A2,SART3,UBE2A,SMARCA2,CNOT4,FYB1,WBP11,NFX1,RBM22,CCNK,NUBP2,SF3A1,EP300,ACIN1,CHD8,ZMYND8,NFATC2,ADNP,FMR1,CTCF,HNRNPUL1,CBLL1,CASP2,USP42,PPP3CB,PFN1,PSMD11,SUPT6H,KLF3,PTGES3,TBP,BRD8,DROSHA,TCERG1,SRSF4,GON4L,SMG7,PRDM2,RRAGC,RCOR3,ARID1A,YLPM1,SMNDC1,KDM3B,RREB1,ZNF384,HIVEP3,TAF4,ZNF317,UBE4B,PER2,SRRM1,VHL,TFCP2,VEZF1,K…
GO:0005654	nucleoplasm	2.29e-15	LAS1L,CREBBP,RNF4,SPEN,ELAVL1,SART3,XRCC5,SMARCA2,WBP11,CCNK,HDAC6,SF3A1,EP300,ACIN1,CHD8,NFATC2,CTCF,HNRNPUL1,CBLL1,SUPT6H,FNBP4,PTGES3,TBP,DROSHA,SRSF4,GON4L,ARID1A,YLPM1,SMNDC1,KDM3B,HP1BP3,CCNT1,TAF4,SRRM1,TFCP2,VEZF1,KAT7,SAP130,RNF38,HNRNPD,AEBP2,SMARCC2,DCAF5,BRD4,SH3BGRL3,SETDB1,POGZ,UBAP2L,GATAD2B,TIAL1,TGOLN2,CMIP,MMS19,SCAF4,CHTOP,RPRD2,BAP1,PATL1,CDK12,SRRM2,SETD5,STAT3,CHTF8,SIN3A,AT…		GO:0005654	nucleoplasm	3.09e-14	CREBBP,STRAP,ZCCHC8,ARID1B,TAB2,RNF4,SPEN,ELAVL1,CSNK2A2,SART3,UBE2A,SMARCA2,WBP11,RBM22,CCNK,SF3A1,EP300,ACIN1,CHD8,NFATC2,FMR1,CTCF,HNRNPUL1,CBLL1,USP42,PPP3CB,PSMD11,SUPT6H,KLF3,PTGES3,TBP,BRD8,DROSHA,TCERG1,SRSF4,GON4L,ARID1A,YLPM1,SMNDC1,KDM3B,RREB1,TAF4,SRRM1,VHL,TFCP2,VEZF1,KAT7,SAP130,RNF38,SMARCC2,BRD4,SH3BGRL3,ISG20L2,SETDB1,POGZ,UBAP2L,GATAD2B,TIAL1,TGOLN2,SCAF4,PAXIP1,RNF111,CHTOP,RPR…
GO:0044428	nuclear part	2.82e-15	LAS1L,CREBBP,RNF4,SPEN,FOXJ2,ELAVL1,SART3,XRCC5,SMARCA2,WBP11,NFX1,CCNK,HDAC6,SF3A1,EP300,ACIN1,CHD8,NFATC2,CTCF,HNRNPUL1,CBLL1,DDX50,SUPT6H,FNBP4,PTGES3,TBP,DROSHA,SRSF4,GON4L,SMG7,IPO13,ARID1A,YLPM1,SMNDC1,KDM3B,CRY2,DDX54,HP1BP3,CCNT1,TAF4,SRRM1,TFCP2,VEZF1,KAT7,SAP130,RNF38,FBXO11,HNRNPD,AEBP2,SMARCC2,DCAF5,BRD4,SH3BGRL3,SETDB1,POGZ,UBAP2L,GATAD2B,TIAL1,TGOLN2,CMIP,MMS19,SCAF4,CHTOP,RPRD2,BAP…		GO:0016070	RNA metabolic process	8.27e-14	CREBBP,STRAP,ZCCHC8,ARID1B,TAB2,RNF4,SPEN,FOXJ2,ELAVL1,CSNK2A2,SART3,TNRC6C,SMARCA2,CNOT4,WBP11,NFX1,RBM22,CCNK,POLRMT,SF3A1,EP300,ACIN1,CHD8,ZMYND8,NFATC2,ADNP,FMR1,CTCF,HNRNPUL1,PPP3CB,PFN1,PSMD11,SUPT6H,KLF3,TBP,BRD8,DROSHA,TCERG1,SRSF4,GON4L,SMG7,PRDM2,RRAGC,RCOR3,ARID1A,YLPM1,SMNDC1,KDM3B,RREB1,ZNF384,HIVEP3,TAF4,ZNF317,PER2,SRRM1,KRAS,VHL,TFCP2,VEZF1,KAT7,SAP130,SMARCC2,BRD4,ISG20L2,SETDB1,…
GO:1901363	heterocyclic compound binding	5.23e-15	LAS1L,CREBBP,CSDE1,STRAP,ZCCHC8,R3HDM1,ARID1B,WNK1,CS,RNF4,SUGP2,SPEN,FOXJ2,ELAVL1,RHOA,ZXDC,SART3,MAP2K7,TNRC6C,XRCC5,DNM2,SMARCA2,CNOT4,ZNF324,WBP11,NFX1,RBM22,GANAB,SPTLC1,HDAC6,POLRMT,SF3A1,EP300,YY1,ACIN1,CHD8,ZMYND8,NFATC2,ADNP,FMR1,CTCF,HNRNPUL1,ZNF862,FUBP3,DDX50,BCCIP,PFN1,SMARCD2,SUPT6H,NFKB1,KLF3,STK38,TBP,DROSHA,TCERG1,HMGXB3,STK25,SRSF4,GON4L,SMG7,PRDM2,RRAGC,RCOR3,ARID1A,YLPM1,SMNDC…		GO:0044451	nucleoplasm part	1.13e-13	CREBBP,PAF1,PHF7,ELOA,ZCCHC8,RNF4,MBD3,EED,NCBP3,ACTB,SART3,NUFIP1,WBP11,ADD1,TINF2,BRPF3,SIRT1,POLR2E,SF3A1,CBY1,EP300,ACIN1,CHD8,FMR1,SUPT20H,INTS9,CBLL1,SUPT6H,TBP,BRD8,SRSF4,GON4L,DCLRE1B,FAM206A,YLPM1,SMNDC1,RNF2,TRERF1,RREB1,ZBTB1,PIN1,RPAIN,ASH2L,TAF4,THOC6,PIAS3,TERF2,SRRM1,KAT7,SAP130,ZFHX3,TP53,EIF4A3,SH3BGRL3,ARNT,UBAP2L,GATAD2B,POLR2D,KANSL1L,FIP1L1,LUC7L2,TAF1,INCENP,ELMSAN1,PAXIP1,R…
GO:0097159	organic cyclic compound binding	1.11e-14	LAS1L,CREBBP,CSDE1,STRAP,ZCCHC8,R3HDM1,ARID1B,WNK1,CS,RNF4,SUGP2,SPEN,FOXJ2,ELAVL1,RHOA,ZXDC,SART3,MAP2K7,TNRC6C,XRCC5,DNM2,SMARCA2,CNOT4,ZNF324,WBP11,NFX1,RBM22,GANAB,SPTLC1,HDAC6,POLRMT,SF3A1,EP300,YY1,ACIN1,CHD8,ZMYND8,NFATC2,ADNP,FMR1,CTCF,HNRNPUL1,ZNF862,FUBP3,DDX50,BCCIP,PFN1,SMARCD2,SUPT6H,NFKB1,KLF3,STK38,TBP,DROSHA,TCERG1,HMGXB3,STK25,SRSF4,GON4L,SMG7,PRDM2,RRAGC,RCOR3,ARID1A,YLPM1,SMNDC…		GO:0031981	nuclear lumen	1.57e-13	CREBBP,STRAP,ZCCHC8,ARID1B,TAB2,RNF4,SPEN,FOXJ2,ELAVL1,CSNK2A2,SART3,UBE2A,SMARCA2,WBP11,NFX1,RBM22,CCNK,SF3A1,EP300,ACIN1,CHD8,NFATC2,FMR1,CTCF,HNRNPUL1,CBLL1,USP42,PPP3CB,PSMD11,SUPT6H,KLF3,PTGES3,TBP,BRD8,DROSHA,TCERG1,SRSF4,GON4L,ARID1A,YLPM1,SMNDC1,KDM3B,RREB1,TAF4,PER2,SRRM1,VHL,TFCP2,VEZF1,KAT7,SAP130,RNF38,FBXO11,SMARCC2,BRD4,SH3BGRL3,ISG20L2,SETDB1,POGZ,UBAP2L,GATAD2B,TIAL1,TGOLN2,SCAF4,…
GO:0005634	nucleus	6.55e-14	LAS1L,CREBBP,CS,RNF4,SPEN,FOXJ2,ELAVL1,SART3,XRCC5,SMARCA2,CNOT4,FYB1,WBP11,NFX1,CCNK,HDAC6,SF3A1,EP300,ACIN1,CHD8,NFATC2,ADNP,FMR1,CTCF,HNRNPUL1,CBLL1,FUBP3,DDX50,PFN1,SUPT6H,FNBP4,PTGES3,TBP,DROSHA,HMGXB3,SRSF4,GON4L,SMG7,PRDM2,IPO13,ARID1A,YLPM1,SMNDC1,KDM3B,CRY2,DDX54,HIVEP3,HP1BP3,CCNT1,TAF4,UBE4B,SRRM1,TFCP2,VEZF1,KAT7,SAP130,UBAP2,RNF38,FBXO11,HNRNPD,AEBP2,SMARCC2,DCAF5,ARHGAP17,BRD4,SH3BG…		GO:0090304	nucleic acid metabolic process	8.75e-13	CREBBP,STRAP,ZCCHC8,ARID1B,TAB2,RNF4,SPEN,FOXJ2,ELAVL1,CSNK2A2,SART3,UBE2A,TNRC6C,SMARCA2,CNOT4,WBP11,NFX1,RBM22,CCNK,POLRMT,SF3A1,EP300,ACIN1,CHD8,ZMYND8,NFATC2,ADNP,FMR1,CTCF,HNRNPUL1,PPP3CB,PFN1,PSMD11,SUPT6H,KLF3,PTGES3,TBP,BRD8,DROSHA,TCERG1,SRSF4,GON4L,SMG7,PRDM2,RRAGC,RCOR3,ARID1A,YLPM1,SMNDC1,KDM3B,RREB1,ZNF384,HIVEP3,TAF4,ZNF317,PER2,SRRM1,KRAS,VHL,TFCP2,VEZF1,KAT7,SAP130,SMARCC2,BRD4,IS…
GO:0044451	nucleoplasm part	2.3e-13	CREBBP,RNF4,SART3,WBP11,HDAC6,SF3A1,EP300,ACIN1,CHD8,SUPT6H,FNBP4,TBP,SRSF4,GON4L,YLPM1,HP1BP3,CCNT1,TAF4,SRRM1,KAT7,SAP130,AEBP2,SH3BGRL3,UBAP2L,GATAD2B,MMS19,RPRD2,PATL1,CDK12,SRRM2,SETD5,SIN3A,SATB1,EP400,EIF4ENIF1,NCOA6,CHAMP1		GO:0044428	nuclear part	1.42e-12	CREBBP,STRAP,ZCCHC8,ARID1B,TAB2,RNF4,SPEN,FOXJ2,ELAVL1,CSNK2A2,SART3,UBE2A,SMARCA2,WBP11,NFX1,RBM22,CCNK,SF3A1,EP300,ACIN1,CHD8,NFATC2,FMR1,CTCF,HNRNPUL1,CBLL1,USP42,PPP3CB,PSMD11,SUPT6H,KLF3,PTGES3,TBP,BRD8,DROSHA,TCERG1,SRSF4,GON4L,SMG7,ARID1A,YLPM1,SMNDC1,KDM3B,RREB1,TAF4,PER2,SRRM1,VHL,TFCP2,VEZF1,KAT7,SAP130,RNF38,FBXO11,SMARCC2,BRD4,SH3BGRL3,ISG20L2,SETDB1,POGZ,UBAP2L,GATAD2B,TIAL1,TGOLN2,S…
GO:0003723	RNA binding	4.74e-12	LAS1L,CSDE1,R3HDM1,CS,SUGP2,SPEN,ELAVL1,SART3,TNRC6C,XRCC5,CNOT4,WBP11,NFX1,RBM22,GANAB,SF3A1,EP300,YY1,ACIN1,FMR1,HNRNPUL1,FUBP3,DDX50,PFN1,SUPT6H,DROSHA,SRSF4,SMG7,YLPM1,SMNDC1,DDX54,NCOA5,STAU1,CCNT1,DHX30,SRRM1,UBAP2,HNRNPD,ISG20L2,UBAP2L,TIAL1,RBMS1,SCAF4,SYNJ1,CHTOP,MARF1,PATL1,SRP68,SRRM2,SIN3A,PCBP1,EXOSC10,XPOT,EIF4ENIF1,UBE2L3,GPATCH8,NOC2L,NOP9,YTHDF2,ATXN2,SCAF8,TAF15		GO:0010467	gene expression	2.53e-12	CREBBP,STRAP,ZCCHC8,ARID1B,TAB2,RNF4,SPEN,FOXJ2,ELAVL1,CSNK2A2,SART3,TNRC6C,SMARCA2,CNOT4,WBP11,NFX1,RBM22,CCNK,GLG1,POLRMT,SF3A1,EP300,ACIN1,CHD8,ZMYND8,NFATC2,ADNP,FMR1,CTCF,HNRNPUL1,CASP2,PPP3CB,PFN1,PSMD11,SUPT6H,KLF3,TBP,BRD8,DROSHA,TCERG1,SRSF4,GON4L,SMG7,PRDM2,RRAGC,RCOR3,ARID1A,YLPM1,SMNDC1,KDM3B,RREB1,ZNF384,HIVEP3,TAF4,ZNF317,PER2,SRRM1,KRAS,VHL,TFCP2,VEZF1,KAT7,SAP130,UBAP2,SMARCC2,BRD…
GO:0031974	membrane-enclosed lumen	1.08e-11	LAS1L,CREBBP,CS,RNF4,SPEN,FOXJ2,ELAVL1,SART3,XRCC5,SMARCA2,WBP11,NFX1,GANAB,CCNK,HDAC6,SF3A1,EP300,ACIN1,CHD8,NFATC2,CTCF,HNRNPUL1,CBLL1,DDX50,SUPT6H,FNBP4,PTGES3,TBP,DROSHA,SRSF4,GON4L,ARID1A,YLPM1,SMNDC1,KDM3B,DDX54,HP1BP3,CCNT1,TAF4,DHX30,SRRM1,TFCP2,VEZF1,KAT7,SAP130,RNF38,FBXO11,HNRNPD,AEBP2,SMARCC2,DCAF5,BRD4,SH3BGRL3,SETDB1,POGZ,UBAP2L,GATAD2B,TIAL1,TGOLN2,CMIP,MMS19,SCAF4,CHTOP,RPRD2,BAP1…		GO:1901363	heterocyclic compound binding	5.87e-12	CREBBP,ZCCHC8,R3HDM1,WNK1,CS,RNF4,SPEN,FOXJ2,ELAVL1,RHOA,SART3,SMARCA2,CNOT4,WBP11,NFX1,RBM22,SF3A1,EP300,ACIN1,CHD8,NFATC2,ADNP,FMR1,CTCF,HNRNPUL1,PFN1,SUPT6H,KLF3,TBP,DROSHA,TCERG1,SRSF4,GON4L,SMG7,PRDM2,RRAGC,ARID1A,YLPM1,SMNDC1,KDM3B,STAU1,HIVEP3,TAF4,ZNF317,UBE4B,SRRM1,KRAS,TFCP2,VEZF1,KAT7,UBAP2,SMARCC2,SETDB1,POGZ,UBAP2L,GATAD2B,ALDOA,TIAL1,RBMS1,SCAF4,DEDD,SYNJ1,GPBP1L1,SIK3,CHTOP,NOLC1,M…
GO:0043233	organelle lumen	1.08e-11	LAS1L,CREBBP,CS,RNF4,SPEN,FOXJ2,ELAVL1,SART3,XRCC5,SMARCA2,WBP11,NFX1,GANAB,CCNK,HDAC6,SF3A1,EP300,ACIN1,CHD8,NFATC2,CTCF,HNRNPUL1,CBLL1,DDX50,SUPT6H,FNBP4,PTGES3,TBP,DROSHA,SRSF4,GON4L,ARID1A,YLPM1,SMNDC1,KDM3B,DDX54,HP1BP3,CCNT1,TAF4,DHX30,SRRM1,TFCP2,VEZF1,KAT7,SAP130,RNF38,FBXO11,HNRNPD,AEBP2,SMARCC2,DCAF5,BRD4,SH3BGRL3,SETDB1,POGZ,UBAP2L,GATAD2B,TIAL1,TGOLN2,CMIP,MMS19,SCAF4,CHTOP,RPRD2,BAP1…		GO:0010468	regulation of gene expression	8.89e-12	CREBBP,STRAP,ARID1B,TAB2,RNF4,SPEN,FOXJ2,ELAVL1,CSNK2A2,SART3,TNRC6C,SMARCA2,CNOT4,NFX1,RBM22,CCNK,GLG1,SF3A1,EP300,CHD8,ZMYND8,NFATC2,ADNP,FMR1,CTCF,HNRNPUL1,PPP3CB,PFN1,PSMD11,SUPT6H,KLF3,TBP,BRD8,DROSHA,TCERG1,SRSF4,GON4L,SMG7,PRDM2,RCOR3,ARID1A,YLPM1,KDM3B,RREB1,ZNF384,HIVEP3,TAF4,ZNF317,PER2,KRAS,VHL,TFCP2,VEZF1,KAT7,SAP130,UBAP2,SMARCC2,BRD4,SETDB1,UBAP2L,GATAD2B,TIAL1,LARP1,PAXIP1,RNF111,D…
GO:0070013	intracellular organelle lumen	1.08e-11	LAS1L,CREBBP,CS,RNF4,SPEN,FOXJ2,ELAVL1,SART3,XRCC5,SMARCA2,WBP11,NFX1,GANAB,CCNK,HDAC6,SF3A1,EP300,ACIN1,CHD8,NFATC2,CTCF,HNRNPUL1,CBLL1,DDX50,SUPT6H,FNBP4,PTGES3,TBP,DROSHA,SRSF4,GON4L,ARID1A,YLPM1,SMNDC1,KDM3B,DDX54,HP1BP3,CCNT1,TAF4,DHX30,SRRM1,TFCP2,VEZF1,KAT7,SAP130,RNF38,FBXO11,HNRNPD,AEBP2,SMARCC2,DCAF5,BRD4,SH3BGRL3,SETDB1,POGZ,UBAP2L,GATAD2B,TIAL1,TGOLN2,CMIP,MMS19,SCAF4,CHTOP,RPRD2,BAP1…		GO:0097159	organic cyclic compound binding	9.73e-12	CREBBP,ZCCHC8,R3HDM1,WNK1,CS,RNF4,SPEN,FOXJ2,ELAVL1,RHOA,SART3,SMARCA2,CNOT4,WBP11,NFX1,RBM22,SF3A1,EP300,ACIN1,CHD8,NFATC2,ADNP,FMR1,CTCF,HNRNPUL1,PFN1,SUPT6H,KLF3,TBP,DROSHA,TCERG1,SRSF4,GON4L,SMG7,PRDM2,RRAGC,ARID1A,YLPM1,SMNDC1,KDM3B,STAU1,HIVEP3,TAF4,ZNF317,UBE4B,SRRM1,KRAS,TFCP2,VEZF1,KAT7,UBAP2,SMARCC2,SETDB1,POGZ,UBAP2L,GATAD2B,ALDOA,TIAL1,RBMS1,SCAF4,DEDD,SYNJ1,GPBP1L1,SIK3,CHTOP,NOLC1,M…
GO:0003682	chromatin binding	1.19e-11	CREBBP,RNF4,SMARCA2,EP300,CHD8,ZMYND8,NFATC2,ADNP,FMR1,CTCF,SMARCD2,SUPT6H,NFKB1,ARID1A,KDM3B,NCOA5,HP1BP3,CCNT1,DHX30,HNRNPD,SMARCC2,POLG,BRD4,SETDB1,GATAD2B,ATXN7,BAP1,STAT3,SIN3A,SMARCC1,SATB1,EP400,NOC2L,NCOA6,EHMT2		GO:0006366	transcription from RNA polymerase II promoter	4.07e-11	CREBBP,PAF1,ELOA,STRAP,RNF4,SPEN,FOXJ2,SMARCA2,NUFIP1,NFX1,RCOR1,CCNK,SIRT1,EP300,CHD8,ZMYND8,NFATC2,CTCF,IKBKB,PPP3CB,PFN1,PSMD11,SUPT6H,KLF3,TBP,BRD8,TCERG1,BCL9,SRSF4,PRDM2,RCOR3,ARID1A,KLF7,TSHZ3,TRERF1,RREB1,ZBTB1,HIVEP3,TAF4,THOC6,PER2,SRRM1,VHL,TFCP2,VEZF1,KAT7,SAP130,SMARCC2,ZFHX3,BRD4,ARNT,POLR2D,TAF1,TIAL1,JAZF1,PAXIP1,RNF111,CHTOP,MAML1,GMEB1,RPRD2,RAD21,TAF3,CDK12,IRF2,STAT3,SIN3A,PCB…
GO:0016569	covalent chromatin modification	1.08e-10	CREBBP,ARID1B,SART3,UBE2A,ATXN7L3,HDAC6,EP300,CHD8,ZMYND8,FMR1,CTCF,RNF40,SMARCD2,SUPT6H,BRD8,PRDM2,ARID1A,KDM3B,PER2,KAT7,AEBP2,SMARCC2,BRD4,SETDB1,PAXIP1,CHTOP,ATXN7,BAP1,WDR82,DDB1,SETD5,SIN3A,BRD3,SMARCC1,SATB1,BCOR,EP400,IKZF1,NOC2L,DAXX,EHMT2		GO:0051252	regulation of RNA metabolic process	5.83e-11	CREBBP,STRAP,ARID1B,TAB2,RNF4,SPEN,FOXJ2,ELAVL1,CSNK2A2,TNRC6C,SMARCA2,NFX1,RBM22,CCNK,SF3A1,EP300,CHD8,ZMYND8,NFATC2,ADNP,FMR1,CTCF,HNRNPUL1,PPP3CB,PFN1,PSMD11,SUPT6H,KLF3,TBP,BRD8,DROSHA,TCERG1,SRSF4,GON4L,SMG7,PRDM2,RCOR3,ARID1A,YLPM1,KDM3B,RREB1,ZNF384,HIVEP3,TAF4,ZNF317,PER2,KRAS,VHL,TFCP2,VEZF1,KAT7,SAP130,SMARCC2,BRD4,SETDB1,GATAD2B,TIAL1,LARP1,PAXIP1,RNF111,DEDD,GPBP1L1,CHTOP,YY1AP1,TAF3,…
GO:0016070	RNA metabolic process	2.07e-10	LAS1L,CREBBP,CSDE1,STRAP,ZCCHC8,ARID1B,TAB2,RNF4,SUGP2,SPEN,FOXJ2,ELAVL1,ZXDC,SART3,TNRC6C,XRCC5,DNM2,SMARCA2,CNOT4,ZNF324,WBP11,NFX1,RBM22,ATXN7L3,CCNK,HDAC6,POLRMT,SF3A1,TCF20,EP300,YY1,ACIN1,CHD8,ZMYND8,NFATC2,ADNP,FMR1,CTCF,RNF40,SNRNP70,HNRNPUL1,ZNF862,FUBP3,DDX50,PPP3CB,PFN1,SMARCD2,SUPT6H,NFKB1,KLF3,VDR,TBP,BRD8,DROSHA,TCERG1,BCL9,SRSF4,GON4L,SMG7,PRDM2,RRAGC,RCOR3,ARID1A,YLPM1,SMNDC1,KDM3…		GO:2000112	regulation of cellular macromolecule biosynthetic process	1.3e-10	CREBBP,PAF1,ELOA,STRAP,ARID1B,TAB2,RNF4,SPEN,FOXJ2,ELAVL1,CSNK2A2,TULP3,TNRC6C,SMARCA2,NUFIP1,NFX1,RCOR1,CCNK,SIRT1,EP300,CHD8,ZMYND8,NFATC2,ADNP,FMR1,CTCF,IKBKB,HNRNPUL1,PPP3CB,PFN1,PSMD11,SUPT6H,KLF3,PTGES3,TBP,BRD8,CNOT6,DROSHA,PPP2CA,TCERG1,BCL9,GON4L,PRDM2,RCOR3,ARID1A,KLF7,YLPM1,KDM3B,TSHZ3,NCOA5,TRERF1,RREB1,ZNF384,ZBTB1,HIVEP3,TAF4,ZNF317,PER2,TERF2,KRAS,VHL,TFCP2,VEZF1,KAT7,SAP130,SMARCC…
HPA:008030_13	cerebral cortex; neuronal cells[Supported,High]	3.21e-10	LAS1L,CS,SPEN,XRCC5,SMARCA2,GANAB,SF3A1,EP300,ACIN1,ADNP,HNRNPUL1,CBLL1,ARID1A,KDM3B,CRY2,CCNT1,TAF4,SRRM1,HNRNPD,SMARCC2,BRD4,TGOLN2,CDK12,HDGFL2,SRRM2,WIPF2,ZHX2,SATB1,EP400,EIF4ENIF1,NCOA6,CHAMP1,ATXN2,SCAF8,TAF15		GO:0010556	regulation of macromolecule biosynthetic process	3.66e-10	CREBBP,PAF1,ELOA,STRAP,ARID1B,TAB2,RNF4,SPEN,FOXJ2,ELAVL1,CSNK2A2,TULP3,TNRC6C,SMARCA2,NUFIP1,NFX1,RCOR1,CCNK,SIRT1,EP300,CHD8,ZMYND8,NFATC2,ADNP,FMR1,ARL2BP,CTCF,IKBKB,HNRNPUL1,PPP3CB,PFN1,PSMD11,SUPT6H,KLF3,PTGES3,TBP,BRD8,CNOT6,DROSHA,PPP2CA,TCERG1,BCL9,GON4L,PRDM2,RCOR3,ARID1A,KLF7,YLPM1,KDM3B,TSHZ3,NCOA5,TRERF1,RREB1,ZNF384,ZBTB1,HIVEP3,TAF4,ZNF317,PER2,TERF2,KRAS,VHL,TFCP2,VEZF1,KAT7,SAP130…
GO:0044212	transcription regulatory region DNA binding	7.44e-10	CREBBP,FOXJ2,XRCC5,SMARCA2,NFX1,HDAC6,EP300,YY1,NFATC2,CTCF,FUBP3,NFKB1,KLF3,TBP,PRDM2,KDM3B,CRY2,RREB1,HIVEP3,CCNT1,PER2,TFCP2,VEZF1,KAT7,AEBP2,SMARCC2,GATAD2B,CDK12,STAT3,SIN3A,CREB3L2,SATB1,BCOR		GO:0006357	regulation of transcription from RNA polymerase II promoter	4.72e-10	CREBBP,PAF1,ELOA,STRAP,RNF4,SPEN,FOXJ2,SMARCA2,NUFIP1,NFX1,RCOR1,CCNK,SIRT1,EP300,CHD8,ZMYND8,NFATC2,CTCF,IKBKB,PPP3CB,PFN1,PSMD11,SUPT6H,KLF3,BRD8,TCERG1,BCL9,PRDM2,RCOR3,ARID1A,KLF7,TSHZ3,TRERF1,RREB1,ZBTB1,TAF4,PER2,VHL,TFCP2,VEZF1,KAT7,SAP130,SMARCC2,ZFHX3,BRD4,ARNT,TAF1,TIAL1,JAZF1,PAXIP1,RNF111,MAML1,GMEB1,RAD21,TAF3,CDK12,IRF2,STAT3,SIN3A,PCBP1,BRD3,PPID,SMARCC1,DHX36,ZHX2,TSHZ1,CREB3L2,BC…
GO:0000975	regulatory region DNA binding	7.84e-10	CREBBP,FOXJ2,XRCC5,SMARCA2,NFX1,HDAC6,EP300,YY1,NFATC2,CTCF,FUBP3,NFKB1,KLF3,TBP,PRDM2,KDM3B,CRY2,RREB1,HIVEP3,CCNT1,PER2,TFCP2,VEZF1,KAT7,AEBP2,SMARCC2,GATAD2B,CDK12,STAT3,SIN3A,CREB3L2,SATB1,BCOR		HPA:026020_12	lung; pneumocytes[Supported,Medium]	7.11e-10	CREBBP,ZCCHC8,LCP2,WNK1,CS,SPEN,SMARCA2,RBM22,SF3A1,EP300,ACIN1,NFATC2,ADNP,CTCF,HNRNPUL1,CBLL1,KLF3,TCERG1,SRSF4,RRAGC,RCOR3,ARID1A,KDM3B,TAF4,SRRM1,SMARCC2,BRD4,TGOLN2,SCAF4,PAXIP1,CDK12,SRRM2,STAT3,PCBP1,KDM2A,ZHX2,COPG1,EP400,EIF4ENIF1,UBQLN2,NCOA6,CHAMP1,DAXX,SCAF8,TAF15
GO:0003677	DNA binding	8.07e-10	CREBBP,CSDE1,RNF4,SPEN,FOXJ2,XRCC5,SMARCA2,WBP11,NFX1,HDAC6,EP300,YY1,CHD8,NFATC2,ADNP,CTCF,FUBP3,SUPT6H,NFKB1,KLF3,TBP,HMGXB3,GON4L,SMG7,PRDM2,ARID1A,KDM3B,CRY2,RREB1,HIVEP3,HP1BP3,CCNT1,TAF4,ZNF317,PER2,SRRM1,TFCP2,VEZF1,KAT7,HNRNPD,AEBP2,SMARCC2,SETDB1,POGZ,GATAD2B,TIAL1,GPBP1L1,CHTOP,CDK12,STAT3,CHTF8,SIN3A,PCBP1,ATF7,ZHX2,CREB3L2,SATB1,BCOR,EP400,QRICH1,TAF15		GO:0010628	positive regulation of gene expression	7.31e-10	CREBBP,PAF1,ARID1B,RNF4,FOXJ2,ELAVL1,ACTB,SMARCA2,NUFIP1,RBM22,CCNK,SIRT1,EP300,CHD8,NFATC2,FMR1,CTCF,IKBKB,PPP3CB,PFN1,SUPT6H,TBP,BRD8,DROSHA,BCL9,PRDM2,ARID1A,KLF7,TRERF1,RREB1,HIVEP3,TAF4,TERF2,KRAS,VHL,TFCP2,VEZF1,KAT7,UBAP2,SMARCC2,ZFHX3,BRD4,BCL10,ARNT,UBAP2L,POLR2D,TAF1,LARP1,PAXIP1,RNF111,GPBP1L1,MAML1,GMEB1,RAD21,CDK12,IRF2,STAT3,SIN3A,PCBP1,SMARCC1,DHX36,RHOG,CREB3L2,IKZF1,ZNF398,PHF2,Y…
HPA:026020_12	lung; pneumocytes[Supported,Medium]	8.41e-10	LAS1L,CREBBP,ZCCHC8,WNK1,ACAA1,CS,SPEN,XRCC5,SMARCA2,PCNP,RBM22,ATXN7L3,SPTLC1,SF3A1,EP300,YY1,ACIN1,NFATC2,ADNP,CTCF,HNRNPUL1,CBLL1,KLF3,PPP6R3,SRSF4,RRAGC,ARID1A,KDM3B,TMPO,CRY2,HP1BP3,CCNT1,TAF4,PER2,SRRM1,HNRNPD,SMARCC2,BRD4,MSN,TGOLN2,SCAF4,CDK12,HDGFL2,SRRM2,STAT3,PCBP1,ZHX2,EP400,EIF4ENIF1,UBQLN2,NCOA6,CHAMP1,DAXX,SCAF8,TAF15		HPA:003010_13	bone marrow; hematopoietic cells[Supported,High]	7.49e-10	ZCCHC8,LCP2,CS,SPEN,SMARCA2,RBM22,SF3A1,EP300,NFATC2,ADNP,CTCF,HNRNPUL1,KLF3,RRAGC,RCOR3,ARID1A,KDM3B,TAF4,SMARCC2,BRD4,TGOLN2,PAXIP1,CDK12,SRRM2,KDM2A,SMARCC1,RHOG,ZHX2,COPG1,EP400,EIF4ENIF1,FNBP1,NCOA6,CHAMP1,SCAF8,TAF15
GO:0090304	nucleic acid metabolic process	8.62e-10	LAS1L,CREBBP,CSDE1,STRAP,ZCCHC8,ARID1B,TAB2,RNF4,SUGP2,PMS1,SPEN,FOXJ2,ELAVL1,ZXDC,SART3,MAP2K7,UBE2A,TNRC6C,XRCC5,DNM2,SMARCA2,CNOT4,ZNF324,WBP11,NFX1,RBM22,ATXN7L3,CCNK,HDAC6,POLRMT,SF3A1,TCF20,EP300,YY1,ACIN1,CHD8,ZMYND8,NFATC2,ADNP,FMR1,CTCF,RNF40,SNRNP70,HNRNPUL1,ZNF862,FUBP3,DDX50,PPP3CB,BCCIP,PFN1,SMARCD2,SUPT6H,NFKB1,KLF3,PTGES3,VDR,TBP,BRD8,DROSHA,TCERG1,BCL9,SRSF4,GON4L,SMG7,PRDM2,RRAGC…		HPA:048020_11	spleen; cells in white pulp[Supported,Low]	8.74e-10	CREBBP,NCAPD2,ZCCHC8,MAP4,WNK1,CS,SPEN,ACTB,SMARCA2,FYB1,RBM22,RCOR1,GLG1,SF3A1,EP300,ACIN1,NFATC2,CHMP4B,CTCF,ECH1,HNRNPUL1,CBLL1,PFN1,KLF3,OSBP,BRD8,TCERG1,WIPF1,SRSF4,RRAGC,RCOR3,ARID1A,KDM3B,VPS26A,ZNF384,TAF4,PER2,SRRM1,SMARCC2,BRD4,ARNT,MDH2,ALDOA,TGOLN2,LARP1,SCAF4,PAXIP1,SYNJ1,GMEB1,SLC4A2,TSC1,CDK12,SRRM2,STAT3,SIN3A,PCBP1,EXOSC10,KDM2A,SMARCC1,BANF1,RHOG,ZHX2,COPG1,EP400,EIF4ENIF1,SUMO3…
GO:0001067	regulatory region nucleic acid binding	8.69e-10	CREBBP,FOXJ2,XRCC5,SMARCA2,NFX1,HDAC6,EP300,YY1,NFATC2,CTCF,FUBP3,NFKB1,KLF3,TBP,PRDM2,KDM3B,CRY2,RREB1,HIVEP3,CCNT1,PER2,TFCP2,VEZF1,KAT7,AEBP2,SMARCC2,GATAD2B,CDK12,STAT3,SIN3A,CREB3L2,SATB1,BCOR		HPA:048020_12	spleen; cells in white pulp[Supported,Medium]	1.06e-09	CREBBP,NCAPD2,ZCCHC8,MAP4,WNK1,CS,ACTB,SMARCA2,FYB1,RBM22,RCOR1,GLG1,SF3A1,EP300,ACIN1,CHMP4B,CTCF,ECH1,HNRNPUL1,CBLL1,PFN1,TCERG1,WIPF1,SRSF4,RCOR3,ARID1A,KDM3B,VPS26A,TAF4,PER2,SMARCC2,BRD4,MDH2,ALDOA,TGOLN2,SCAF4,PAXIP1,GMEB1,TSC1,CDK12,SRRM2,SIN3A,PCBP1,KDM2A,SMARCC1,BANF1,RHOG,ZHX2,COPG1,EP400,EIF4ENIF1,SUMO3,IKZF1,FNBP1,UBQLN2,SF3B3,NCOA6,CHAMP1,DAXX,SCAF8
HPA:048010_12	spleen; cells in red pulp[Supported,Medium]	1.16e-09	LAS1L,CREBBP,DEF6,ZCCHC8,WNK1,CS,SPEN,XRCC5,DNM2,SMARCA2,PCNP,FYB1,RBM22,ATXN7L3,GANAB,SPTLC1,SF3A1,EP300,YY1,ACIN1,ADNP,CTCF,HNRNPUL1,CBLL1,PFN1,KLF3,PPP6R3,WIPF1,SRSF4,RRAGC,ARID1A,KDM3B,TMPO,CRY2,CCNT1,TAF4,PER2,SRRM1,HNRNPD,SMARCC2,BRD4,MYO1F,MSN,IL2RG,TGOLN2,SCAF4,CDK12,HDGFL2,SRRM2,STAT3,PCBP1,RHOG,SATB1,EP400,EIF4ENIF1,IKZF1,FNBP1,UBQLN2,ENTPD4,NCOA6,CHAMP1,DAXX,SCAF8		HPA:042020_12	skin 1; fibroblasts[Supported,Medium]	1.09e-09	CREBBP,NCAPD2,ERP44,ZCCHC8,LCP2,MAP4,CS,SMARCA2,RBM22,RCOR1,GLG1,SF3A1,ACIN1,ADNP,CTCF,ECH1,HNRNPUL1,CBLL1,PFN1,KLF3,OSBP,TCERG1,SRSF4,SMG7,RRAGC,RCOR3,KDM3B,VPS26A,ZNF384,TAF4,SRRM1,TCHP,SMARCC2,BRD4,ARNT,MDH2,ALDOA,TGOLN2,SCAF4,PAXIP1,GMEB1,SLC4A2,TSC1,CDK12,SRRM2,STAT3,PCBP1,KDM2A,BANF1,ZHX2,COPG1,EP400,EIF4ENIF1,SUMO3,UBQLN2,SF3B3,NCOA6,CHAMP1,DAXX,SCAF8,TAF15
HPA:006010_12	caudate; glial cells[Supported,Medium]	1.26e-09	LAS1L,CREBBP,ZCCHC8,WNK1,CS,SUGP2,SPEN,XRCC5,SMARCA2,PCNP,RBM22,ATXN7L3,SF3A1,EP300,ACIN1,ADNP,CTCF,HNRNPUL1,CBLL1,KLF3,SRSF4,RRAGC,ARID1A,KDM3B,TMPO,CRY2,HP1BP3,CCNT1,TAF4,PER2,SRRM1,HNRNPD,SMARCC2,BRD4,MSN,TGOLN2,SCAF4,CDK12,HDGFL2,SRRM2,PCBP1,EP400,EIF4ENIF1,UBQLN2,NCOA6,CHAMP1,ATXN2,SCAF8,TAF15		GO:0019219	regulation of nucleobase-containing compound metabolic process	1.22e-09	CREBBP,STRAP,ARID1B,TAB2,RNF4,SPEN,FOXJ2,ELAVL1,CSNK2A2,TNRC6C,SMARCA2,NFX1,RBM22,CCNK,SF3A1,EP300,CHD8,ZMYND8,NFATC2,ADNP,FMR1,CTCF,HNRNPUL1,PPP3CB,PFN1,PSMD11,SUPT6H,KLF3,PTGES3,TBP,BRD8,DROSHA,TCERG1,SRSF4,GON4L,SMG7,PRDM2,RCOR3,ARID1A,YLPM1,KDM3B,RREB1,ZNF384,HIVEP3,TAF4,ZNF317,PER2,KRAS,VHL,TFCP2,VEZF1,KAT7,SAP130,SMARCC2,BRD4,SETDB1,GATAD2B,TIAL1,LARP1,PAXIP1,RNF111,DEDD,GPBP1L1,CHTOP,YY1AP…
HPA:048020_12	spleen; cells in white pulp[Supported,Medium]	1.32e-09	LAS1L,CREBBP,NCAPD2,DEF6,ZCCHC8,WNK1,CS,XRCC5,DNM2,SMARCA2,PCNP,FYB1,RBM22,ATXN7L3,GANAB,RCOR1,GLG1,SF3A1,EP300,YY1,ACIN1,CHMP4B,CTCF,SNRNP70,HNRNPUL1,CBLL1,PFN1,NFKB1,PPP6R3,TCERG1,WIPF1,SRSF4,RCOR3,ARID1A,HSDL2,KDM3B,TMPO,CRY2,VPS26A,CCNT1,TAF4,LRRC47,PER2,DOCK2,HNRNPD,SMARCC2,BRD4,MSN,TGOLN2,SCAF4,PAXIP1,CDK12,HDGFL2,SRRM2,LETM1,SIN3A,PCBP1,SMARCC1,LMNB2,RHOG,ZHX2,EP400,EIF4ENIF1,IKZF1,FNBP1,U…		GO:0097659	nucleic acid-templated transcription	1.23e-09	CREBBP,PAF1,ELOA,STRAP,ARID1B,TAB2,RNF4,SPEN,FOXJ2,CSNK2A2,TULP3,SMARCA2,NUFIP1,NFX1,RCOR1,CCNK,SIRT1,POLRMT,EP300,CHD8,ZMYND8,NFATC2,ADNP,ARL2BP,CTCF,IKBKB,HNRNPUL1,PPP3CB,PFN1,PSMD11,SUPT6H,KLF3,TBP,BRD8,CNOT6,PPP2CA,TCERG1,BCL9,SRSF4,GON4L,PRDM2,RRAGC,RCOR3,ARID1A,KLF7,YLPM1,KDM3B,TSHZ3,NCOA5,TRERF1,RREB1,ZNF384,ZBTB1,HIVEP3,TAF4,ZNF317,THOC6,PER2,SRRM1,KRAS,VHL,TFCP2,VEZF1,KAT7,SAP130,SMARCC2…
GO:0006325	chromatin organization	1.63e-09	LAS1L,CREBBP,ARID1B,SART3,UBE2A,SMARCA2,ATXN7L3,HDAC6,EP300,CHD8,ZMYND8,FMR1,CTCF,RNF40,SMARCD2,SUPT6H,BRD8,PRDM2,ARID1A,KDM3B,HP1BP3,PER2,KAT7,AEBP2,SMARCC2,BRD4,SETDB1,GATAD2B,PAXIP1,CHTOP,ATXN7,BAP1,WDR82,DDB1,SETD5,SIN3A,BRD3,SMARCC1,SATB1,BCOR,EP400,IKZF1,NOC2L,DAXX,EHMT2		GO:0003723	RNA binding	1.48e-09	STRAP,ZCCHC8,MAP4,R3HDM1,CS,SPEN,ELAVL1,SART3,TNRC6C,CNOT4,WBP11,NFX1,RBM22,POLRMT,SF3A1,EP300,ACIN1,FMR1,HNRNPUL1,PFN1,SUPT6H,DROSHA,TCERG1,SRSF4,SMG7,YLPM1,SMNDC1,NCOA5,STAU1,DIAPH1,KIAA0907,SRRM1,UBAP2,ISG20L2,UBAP2L,MDH2,ALDOA,TIAL1,RBMS1,LARP1,SCAF4,SYNJ1,CHTOP,NOLC1,MARF1,PATL1,SRP68,SRRM2,SIN3A,PCBP1,EXOSC10,DHX36,EIF4ENIF1,UBE2L3,GPATCH8,SF3B3,YTHDF2,ATXN2,SCAF8,LSM14A,TAF15
HPA:021010_12	hippocampus; glial cells[Supported,Medium]	2.7e-09	LAS1L,WNK1,CS,SUGP2,SPEN,XRCC5,SMARCA2,SF3A1,EP300,ACIN1,ADNP,CTCF,HNRNPUL1,CBLL1,KLF3,PPP6R3,SRSF4,ARID1A,KDM3B,CRY2,HP1BP3,CCNT1,PER2,SRRM1,HNRNPD,SMARCC2,BRD4,TGOLN2,SCAF4,CDK12,HDGFL2,SRRM2,PCBP1,EP400,EIF4ENIF1,UBQLN2,NCOA6,CHAMP1,ATXN2,SCAF8		GO:0031326	regulation of cellular biosynthetic process	1.6e-09	CREBBP,PAF1,ELOA,STRAP,TIMP2,ARID1B,TAB2,RNF4,SPEN,FOXJ2,ELAVL1,NFYC,CBFB,CSNK2A2,ACTN1,TULP3,TNRC6C,SMARCA2,NUFIP1,NFX1,GMCL1,KDM2B,FUS,RCOR1,CCNK,TINF2,HSP90AB1,SIRT1,EP300,CHD8,ZMYND8,NFATC2,ADNP,RAE1,FMR1,HTATSF1,SUPT20H,ARL2BP,CTCF,IKBKB,HNRNPUL1,ZKSCAN1,WASL,PPP3CB,PFN1,PSMD11,TNFAIP1,SUPT6H,NSD2,KLF3,PTGES3,TBP,BRD8,CNOT6,DROSHA,PPP2CA,TCERG1,BCL9,GON4L,PRDM2,RCOR3,ARID1A,KLF7,YLPM1,KDM3B,…
GO:0051276	chromosome organization	4.93e-09	LAS1L,CREBBP,ARID1B,RNF4,SART3,MAP2K7,UBE2A,XRCC5,SMARCA2,ATXN7L3,HDAC6,EP300,YY1,ACIN1,CHD8,ZMYND8,FMR1,CTCF,RNF40,SMARCD2,SUPT6H,PTGES3,BRD8,SMG7,PRDM2,ARID1A,KDM3B,HP1BP3,PER2,KAT7,HNRNPD,AEBP2,SMARCC2,BRD4,SETDB1,POGZ,GATAD2B,PAXIP1,CHTOP,CLASP2,ATXN7,BAP1,WDR82,DDB1,SETD5,CHTF8,SIN3A,BRD3,EXOSC10,SMARCC1,SATB1,BCOR,EP400,IKZF1,NOC2L,CHAMP1,DAXX,EHMT2		GO:0032774	RNA biosynthetic process	1.69e-09	CREBBP,PAF1,ELOA,STRAP,ARID1B,TAB2,RNF4,SPEN,FOXJ2,CSNK2A2,TULP3,SMARCA2,NUFIP1,NFX1,RCOR1,CCNK,SIRT1,POLRMT,EP300,CHD8,ZMYND8,NFATC2,ADNP,ARL2BP,CTCF,IKBKB,HNRNPUL1,PPP3CB,PFN1,PSMD11,SUPT6H,KLF3,TBP,BRD8,CNOT6,PPP2CA,TCERG1,BCL9,SRSF4,GON4L,PRDM2,RRAGC,RCOR3,ARID1A,KLF7,YLPM1,KDM3B,TSHZ3,NCOA5,TRERF1,RREB1,ZNF384,ZBTB1,HIVEP3,TAF4,ZNF317,THOC6,PER2,SRRM1,KRAS,VHL,TFCP2,VEZF1,KAT7,SAP130,SMARCC2…
HPA:007030_12	cerebellum; cells in molecular layer[Supported,Medium]	6.23e-09	LAS1L,CREBBP,CS,SPEN,XRCC5,SMARCA2,GANAB,SF3A1,EP300,ACIN1,NFATC2,ADNP,CTCF,HNRNPUL1,CBLL1,SRSF4,ARID1A,KDM3B,CRY2,HP1BP3,CCNT1,TAF4,SRRM1,HNRNPD,SMARCC2,BRD4,TGOLN2,SCAF4,SYNJ1,CDK12,HDGFL2,SRRM2,EXOSC10,ZHX2,EP400,EIF4ENIF1,FNBP1,NCOA6,CHAMP1,ATXN2,SCAF8,TAF15		HPA:007030_12	cerebellum; cells in molecular layer[Supported,Medium]	1.85e-09	RBM6,CREBBP,NCAPD2,CAPN1,ERP44,ZCCHC8,MAP4,CS,SPEN,RAB7A,SMARCA2,RBM22,FUS,RCOR1,GLG1,SF3A1,EP300,ACIN1,NFATC2,ADNP,HTATSF1,CTCF,ECH1,HNRNPUL1,CBLL1,WASL,PITRM1,NSD2,KLF3,BRD8,TCERG1,RTN4,SRSF4,RRAGC,RCOR3,ARID1A,KDM3B,VAPB,TRERF1,ZNF384,TAF4,TERF2,SRRM1,NMT1,TCHP,SMARCC2,SS18,EIF4A3,BRD4,FIP1L1,MDH2,TAF1,DLAT,TGOLN2,MIA3,LARP1,SCAF4,PAXIP1,SYNJ1,GMEB1,RAD21,SLC4A2,TSC1,COG1,CDK12,SRRM2,IRF2,PCBP…
HPA:048020_11	spleen; cells in white pulp[Supported,Low]	9.71e-09	LAS1L,CREBBP,CSDE1,ZCCHC8,WNK1,CS,SPEN,XRCC5,SMARCA2,PCNP,FYB1,RBM22,ATXN7L3,GANAB,SPTLC1,SF3A1,EP300,YY1,ACIN1,NFATC2,CTCF,HNRNPUL1,CBLL1,PFN1,NFKB1,KLF3,PPP6R3,WIPF1,SRSF4,RRAGC,ARID1A,KDM3B,TMPO,CRY2,CCNT1,TAF4,PER2,SRRM1,HNRNPD,SMARCC2,BRD4,MYO1F,MSN,TGOLN2,SCAF4,SYNJ1,CDK12,HDGFL2,SRRM2,STAT3,SIN3A,PCBP1,EXOSC10,RHOG,ZHX2,SATB1,EP400,EIF4ENIF1,IKZF1,FNBP1,UBQLN2,ENTPD4,NCOA6,CHAMP1,DAXX,SCAF…		HPA:006010_12	caudate; glial cells[Supported,Medium]	1.91e-09	CREBBP,ZCCHC8,WNK1,CS,SPEN,SMARCA2,RBM22,SF3A1,EP300,ACIN1,ADNP,CTCF,HNRNPUL1,CBLL1,KLF3,SRSF4,RRAGC,RCOR3,ARID1A,KDM3B,TAF4,SRRM1,SMARCC2,BRD4,TGOLN2,SCAF4,PAXIP1,CDK12,SRRM2,PCBP1,KDM2A,COPG1,EP400,EIF4ENIF1,UBQLN2,NCOA6,CHAMP1,ATXN2,SCAF8,TAF15
GO:0043565	sequence-specific DNA binding	1.43e-08	CREBBP,FOXJ2,XRCC5,NFX1,EP300,YY1,NFATC2,CTCF,FUBP3,NFKB1,KLF3,TBP,SMG7,PRDM2,KDM3B,CRY2,RREB1,HIVEP3,PER2,TFCP2,VEZF1,KAT7,HNRNPD,AEBP2,SMARCC2,GATAD2B,CHTOP,STAT3,SIN3A,PCBP1,CREB3L2,SATB1,BCOR		GO:0006351	transcription, DNA-templated	2.07e-09	CREBBP,PAF1,ELOA,STRAP,ARID1B,TAB2,RNF4,SPEN,FOXJ2,CSNK2A2,TULP3,SMARCA2,NUFIP1,NFX1,RCOR1,CCNK,SIRT1,POLRMT,EP300,CHD8,ZMYND8,NFATC2,ADNP,CTCF,IKBKB,HNRNPUL1,PPP3CB,PFN1,PSMD11,SUPT6H,KLF3,TBP,BRD8,CNOT6,PPP2CA,TCERG1,BCL9,SRSF4,GON4L,PRDM2,RRAGC,RCOR3,ARID1A,KLF7,YLPM1,KDM3B,TSHZ3,NCOA5,TRERF1,RREB1,ZNF384,ZBTB1,HIVEP3,TAF4,ZNF317,THOC6,PER2,SRRM1,KRAS,VHL,TFCP2,VEZF1,KAT7,SAP130,SMARCC2,ZFHX3,…
HPA:006010_11	caudate; glial cells[Supported,Low]	1.49e-08	LAS1L,CREBBP,CSDE1,ZCCHC8,WNK1,CS,SUGP2,SPEN,XRCC5,SMARCA2,PCNP,RBM22,ATXN7L3,GANAB,SPTLC1,SF3A1,EP300,YY1,ACIN1,NFATC2,ADNP,CTCF,HNRNPUL1,CBLL1,PFN1,KLF3,FNBP4,PPP6R3,SRSF4,RRAGC,ARID1A,KDM3B,TMPO,CRY2,HP1BP3,CCNT1,TAF4,PER2,SRRM1,HNRNPD,SMARCC2,BRD4,MSN,TGOLN2,SCAF4,SYNJ1,CDK12,HDGFL2,SRRM2,SIN3A,PCBP1,EXOSC10,RHOG,EP400,EIF4ENIF1,FNBP1,UBQLN2,NCOA6,CHAMP1,DAXX,ATXN2,SCAF8,TAF15		HPA:047030_12	soft tissue 2; fibroblasts[Supported,Medium]	2.34e-09	CREBBP,ZCCHC8,MAP4,CS,SPEN,RBM22,GLG1,SF3A1,ACIN1,CTCF,HNRNPUL1,CBLL1,PFN1,KLF3,OSBP,TCERG1,RRAGC,RCOR3,KDM3B,VPS26A,ZNF384,TAF4,SRRM1,TCHP,SMARCC2,BRD4,ARNT,MDH2,ALDOA,TGOLN2,LARP1,SCAF4,PAXIP1,GMEB1,CDK12,SRRM2,STAT3,SIN3A,PCBP1,KDM2A,BANF1,EP400,EIF4ENIF1,SUMO3,SF3B3,NCOA6,CHAMP1,TAF15
HPA:008020_12	cerebral cortex; glial cells[Supported,Medium]	1.74e-08	LAS1L,WNK1,CS,SUGP2,SPEN,XRCC5,SMARCA2,PCNP,RBM22,ATXN7L3,SPTLC1,SF3A1,ACIN1,ADNP,CTCF,HNRNPUL1,CBLL1,PFN1,KLF3,PPP6R3,SRSF4,RRAGC,KDM3B,TMPO,CRY2,HP1BP3,TAF4,DHX30,PER2,SRRM1,HNRNPD,SMARCC2,BRD4,TGOLN2,SCAF4,CDK12,HDGFL2,SRRM2,PCBP1,WIPF2,ZHX2,EP400,EIF4ENIF1,UBQLN2,NCOA6,CHAMP1,ATXN2,SCAF8,TAF15		HPA:008030_13	cerebral cortex; neuronal cells[Supported,High]	2.95e-09	ZCCHC8,CS,SPEN,SMARCA2,RBM22,SF3A1,EP300,ACIN1,ADNP,HNRNPUL1,CBLL1,KLF3,ARID1A,KDM3B,TAF4,SRRM1,SMARCC2,BRD4,TGOLN2,CDK12,SRRM2,WIPF2,KDM2A,ZHX2,COPG1,EP400,EIF4ENIF1,UBQLN2,NCOA6,CHAMP1,ATXN2,SCAF8,TAF15
GO:0051252	regulation of RNA metabolic process	1.79e-08	CREBBP,CSDE1,CALCOCO1,STRAP,ARID1B,TAB2,RNF4,SPEN,FOXJ2,ELAVL1,ZXDC,TNRC6C,XRCC5,DNM2,SMARCA2,ZNF324,NFX1,RBM22,ATXN7L3,CCNK,HDAC6,SF3A1,TCF20,EP300,YY1,CHD8,ZMYND8,NFATC2,ADNP,FMR1,CTCF,RNF40,SNRNP70,HNRNPUL1,ZNF862,FUBP3,PPP3CB,PFN1,SMARCD2,SUPT6H,NFKB1,KLF3,VDR,TBP,BRD8,DROSHA,TCERG1,BCL9,SRSF4,GON4L,SMG7,PRDM2,RCOR3,ARID1A,YLPM1,KDM3B,TMPO,CRY2,DDX54,NCOA5,RREB1,HIVEP3,HP1BP3,CCNT1,TAF4,ZNF31…		GO:0006139	nucleobase-containing compound metabolic process	2.97e-09	CREBBP,STRAP,ZCCHC8,ARID1B,TAB2,RNF4,SPEN,FOXJ2,ELAVL1,CSNK2A2,SART3,UBE2A,TNRC6C,SMARCA2,CNOT4,WBP11,NFX1,RBM22,CCNK,POLRMT,SF3A1,EP300,ACIN1,CHD8,ZMYND8,NFATC2,ADNP,FMR1,CTCF,HNRNPUL1,PPP3CB,PFN1,PSMD11,SUPT6H,KLF3,PTGES3,TBP,BRD8,DROSHA,TCERG1,SRSF4,GON4L,SMG7,PRDM2,RRAGC,RCOR3,ARID1A,YLPM1,SMNDC1,KDM3B,RREB1,ZNF384,HIVEP3,TAF4,ZNF317,PER2,SRRM1,KRAS,VHL,TFCP2,VEZF1,KAT7,SAP130,SMARCC2,BRD4,IS…
GO:2000112	regulation of cellular macromolecule biosynthetic process	1.92e-08	CREBBP,CSDE1,POMT2,ELOA,CALCOCO1,MNAT1,STRAP,KPNA6,ARID1B,FOXN3,TAB2,NDC1,RNF4,ZNF76,SPEN,FOXJ2,ELAVL1,KDM4A,ZXDC,CSNK2A2,MAP2K7,TULP3,TNRC6C,XRCC5,DNM2,SMARCA2,ERC1,NUFIP1,ZNF324,NFX1,ATXN7L3,KDM2B,FUS,RCOR1,CCNK,ITGA6,HDAC6,TCF20,POLDIP3,EP300,PSMC1,YY1,CHD8,ZMYND8,NFATC2,ADNP,FMR1,CTCF,IKBKB,SNAPC2,CACTIN,HNRNPUL1,ELL,HBP1,ZNF862,FUBP3,PPP3CB,CPEB3,CDK5RAP3,PFN1,SMARCD2,EZH1,SUPT6H,NFKB1,NSD2,…		GO:0016569	covalent chromatin modification	3.74e-09	CREBBP,ARID1B,SART3,UBE2A,EP300,CHD8,ZMYND8,FMR1,CTCF,SUPT6H,BRD8,PRDM2,ARID1A,KDM3B,PER2,KAT7,SMARCC2,BRD4,SETDB1,PAXIP1,CHTOP,SETD5,SIN3A,KDM2A,SMARCC1,BCOR,EP400,IKZF1,TLK1,DAXX,BRD2
HPA:021010_11	hippocampus; glial cells[Supported,Low]	2.16e-08	LAS1L,CREBBP,CSDE1,NCAPD2,ZCCHC8,MAP4,WNK1,ACAA1,CS,SUGP2,SPEN,MAP2K7,XRCC5,DNM2,SMARCA2,PCNP,RBM22,ATXN7L3,GANAB,RCOR1,SPTLC1,GLG1,SF3A1,EP300,ACIN1,ADNP,CTCF,TMEM87A,SNRNP70,HNRNPUL1,CBLL1,CDK5RAP3,PFN1,KLF3,FNBP4,PPP6R3,BRD8,RTN4,SRSF4,RRAGC,RCOR3,ARID1A,HSDL2,KDM3B,TMPO,CRY2,VPS26A,HP1BP3,CCNT1,TOMM40,TAF4,LRRC47,PER2,SRRM1,NMT1,HNRNPD,TCHP,SMARCC2,BRD4,MSN,TAF1,AUH,GSN,GPR107,TGOLN2,TOMM70,S…		HPA:047010_11	soft tissue 2; adipocytes[Supported,Low]	3.74e-09	CREBBP,NCAPD2,ZCCHC8,VCL,MAP4,CS,SPEN,SMARCA2,RBM22,FUS,RCOR1,GLG1,SF3A1,EP300,ACIN1,NFATC2,CTCF,ECH1,HNRNPUL1,CBLL1,PITRM1,PFN1,NSD2,OSBP,BRD8,GORASP2,WIPF1,SRSF4,RRAGC,RCOR3,KDM3B,VPS26A,TRERF1,ZNF384,TAF4,PER2,TERF2,SRRM1,NMT1,SMARCC2,BRD4,ARNT,FIP1L1,MDH2,SH3KBP1,TAF1,ALDOA,TGOLN2,SCAF4,PAXIP1,GMEB1,RAD21,SLC4A2,TSC1,CDK12,SRRM2,IRF2,STAT3,PCBP1,EXOSC10,KDM2A,BANF1,COPG1,EP400,EIF4ENIF1,SUMO3…
HPA:013010_11	endometrium 2; cells in endometrial stroma[Supported,Low]	2.3e-08	LAS1L,CREBBP,CSDE1,ZCCHC8,WNK1,CS,SUGP2,SPEN,XRCC5,SMARCA2,PCNP,RBM22,ATXN7L3,GANAB,SPTLC1,SF3A1,EP300,YY1,ACIN1,NFATC2,ADNP,CTCF,HNRNPUL1,CBLL1,PFN1,KLF3,PPP6R3,SRSF4,ARID1A,TMPO,CRY2,HP1BP3,CCNT1,TAF4,PER2,SRRM1,HNRNPD,SMARCC2,BRD4,MSN,TGOLN2,SCAF4,CDK12,HDGFL2,SRRM2,SIN3A,PCBP1,ZHX2,EIF4ENIF1,FNBP1,UBQLN2,ENTPD4,NCOA6,CHAMP1,DAXX,EHMT2,SCAF8,TAF15		HPA:042030_12	skin 1; keratinocytes[Supported,Medium]	3.76e-09	CREBBP,ZCCHC8,WNK1,CS,SMARCA2,RBM22,GLG1,SF3A1,EP300,ACIN1,NFATC2,ADNP,CTCF,HNRNPUL1,CBLL1,KLF3,OSBP,TCERG1,SRSF4,SMG7,RRAGC,RCOR3,ARID1A,KDM3B,VPS26A,ZNF384,TAF4,PER2,SRRM1,SMARCC2,BRD4,MDH2,TGOLN2,LARP1,SCAF4,PAXIP1,NOLC1,CDK12,SRRM2,STAT3,SIN3A,PCBP1,EXOSC10,KDM2A,SMARCC1,ZHX2,COPG1,EP400,EIF4ENIF1,SUMO3,UBQLN2,SF3B3,NCOA6,CHAMP1,DAXX,SCAF8,TAF15
HPA:048020_02	spleen; cells in white pulp[Uncertain,Medium]	3.34e-08	LAS1L,CREBBP,NCAPD2,DEF6,ZCCHC8,WNK1,CS,XRCC5,DNM2,SMARCA2,PCNP,FYB1,RBM22,ATXN7L3,GANAB,RCOR1,GLG1,POLRMT,SF3A1,EP300,YY1,ACIN1,CHMP4B,CTCF,TRIM35,SNRNP70,HNRNPUL1,PLIN3,CBLL1,USP42,FUBP3,PFN1,NFKB1,PPP6R3,STK38,TCERG1,WIPF1,SRSF4,RCOR3,ARID1A,HSDL2,PROSER1,KDM3B,TMPO,CRY2,FAM35A,VPS26A,NCOA5,CCNT1,TAF4,LRRC47,STARD3,PER2,DOCK2,HNRNPD,SMARCC2,DCAF5,RETREG3,BRD4,MSN,TGOLN2,SCAF4,PAXIP1,CDK12,HDGF…		HPA:030020_12	ovary; ovarian stroma cells[Supported,Medium]	4.68e-09	CREBBP,ZCCHC8,MAP4,SPEN,SMARCA2,GLG1,SF3A1,EP300,ADNP,CTCF,HNRNPUL1,KLF3,OSBP,TCERG1,SRSF4,RRAGC,RCOR3,KDM3B,VPS26A,ZNF384,TAF4,PER2,SRRM1,SMARCC2,BRD4,ARNT,MDH2,TGOLN2,PAXIP1,GMEB1,CDK12,SRRM2,STAT3,SIN3A,PCBP1,KDM2A,BANF1,COPG1,EP400,EIF4ENIF1,SUMO3,FNBP1,UBQLN2,SF3B3,NCOA6,CHAMP1,SCAF8
HPA:045010_11	smooth muscle; smooth muscle cells[Supported,Low]	3.68e-08	LAS1L,CREBBP,CSDE1,NCAPD2,ZCCHC8,MAP4,WNK1,ACAA1,CS,SUGP2,SPEN,ACTB,MAP2K7,XRCC5,DNM2,SMARCA2,PCNP,ATG16L1,RBM22,ATXN7L3,GANAB,RCOR1,GLG1,SF3A1,EP300,YY1,ACIN1,NFATC2,ADNP,CHMP4B,CTCF,TMEM87A,SNRNP70,HNRNPUL1,CBLL1,CDK5RAP3,PFN1,NFKB1,KLF3,PPP6R3,BRD8,TCERG1,SRSF4,RRAGC,RCOR3,ARID1A,HSDL2,KDM3B,TMPO,CRY2,VPS26A,HP1BP3,CCNT1,TOMM40,TAF4,LRRC47,PER2,SRRM1,LARS,NMT1,HNRNPD,TCHP,SMARCC2,BRD4,ARNT,MSN…		HPA:028010_13	nasopharynx; respiratory epithelial cells[Supported,High]	4.71e-09	CREBBP,ZCCHC8,CS,SPEN,SMARCA2,RBM22,GLG1,SF3A1,ADNP,CTCF,HNRNPUL1,KLF3,OSBP,BRD8,GORASP2,SRSF4,RRAGC,RCOR3,ARID1A,KDM3B,ZNF384,TAF4,PER2,SRRM1,SMARCC2,BRD4,MDH2,TGOLN2,SCAF4,PAXIP1,CDK12,SRRM2,SIN3A,PCBP1,KDM2A,COPG1,EP400,EIF4ENIF1,SUMO3,SF3B3,NCOA6,CHAMP1,SCAF8,TAF15
GO:0010468	regulation of gene expression	4.48e-08	CREBBP,CSDE1,ELOA,CALCOCO1,MNAT1,STRAP,KPNA6,ARID1B,PTCD2,FOXN3,TAB2,NDC1,RNF4,ZNF76,SPEN,FOXJ2,ELAVL1,KDM4A,ZXDC,CSNK2A2,ACTB,SART3,TULP3,TNRC6C,XRCC5,DNM2,SMARCA2,CNOT4,ERC1,NUFIP1,ZNF324,NFX1,RBM22,ATXN7L3,KDM2B,FUS,RCOR1,CCNK,GLG1,ITGA6,HDAC6,SF3A1,TCF20,POLDIP3,EP300,PSMC1,YY1,CHD8,ZMYND8,NFATC2,ADNP,FMR1,CTCF,RNF40,IKBKB,HNRNPL,SNRNP70,SNAPC2,CACTIN,HNRNPUL1,ELL,HBP1,ZNF862,FUBP3,PPP3CB,CPE…		HPA:053010_12	tonsil; germinal center cells[Supported,Medium]	4.89e-09	CREBBP,ZCCHC8,LCP2,WNK1,CS,SPEN,FYB1,RBM22,GLG1,SF3A1,EP300,ACIN1,NFATC2,ADNP,CTCF,HNRNPUL1,CBLL1,PFN1,OSBP,BRD8,GORASP2,WIPF1,SMG7,RRAGC,RCOR3,ARID1A,KDM3B,VPS26A,ZNF384,TAF4,PER2,SRRM1,SMARCC2,BRD4,MDH2,ALDOA,TGOLN2,LARP1,SCAF4,PAXIP1,CDK12,SRRM2,STAT3,SIN3A,PCBP1,KDM2A,SMARCC1,RHOG,ZHX2,COPG1,EP400,EIF4ENIF1,IKZF1,FNBP1,UBQLN2,SF3B3,NCOA6,CHAMP1,DAXX,ATXN2,SCAF8,TAF15
HPA:007030_11	cerebellum; cells in molecular layer[Supported,Low]	4.65e-08	LAS1L,CREBBP,CSDE1,NCAPD2,ZCCHC8,MAP4,CS,SUGP2,BTBD1,SPEN,MAP2K7,XRCC5,SMARCA2,PCNP,RBM22,ATXN7L3,GANAB,RCOR1,SPTLC1,GLG1,SF3A1,EP300,YY1,ACIN1,NFATC2,ADNP,CTCF,TMEM87A,SNRNP70,HNRNPUL1,CBLL1,CDK5RAP3,PFN1,KLF3,PPP6R3,CBL,BRD8,TCERG1,RTN4,SRSF4,RRAGC,RCOR3,ARID1A,HSDL2,KDM3B,TMPO,CRY2,HP1BP3,CCNT1,TOMM40,TAF4,LRRC47,SRRM1,LARS,NMT1,HNRNPD,TCHP,SMARCC2,BRD4,MSN,TAF1,AUH,GSN,GPR107,TGOLN2,TOMM70,SC…		GO:0051254	positive regulation of RNA metabolic process	5.25e-09	CREBBP,PAF1,ARID1B,RNF4,FOXJ2,TNRC6C,SMARCA2,NUFIP1,RBM22,CCNK,SIRT1,EP300,CHD8,NFATC2,CTCF,IKBKB,PPP3CB,PFN1,SUPT6H,TBP,BRD8,BCL9,PRDM2,ARID1A,KLF7,TRERF1,RREB1,HIVEP3,TAF4,VHL,TFCP2,VEZF1,KAT7,SMARCC2,ZFHX3,BRD4,BCL10,ARNT,TAF1,PAXIP1,RNF111,GPBP1L1,MAML1,GMEB1,RAD21,CDK12,IRF2,STAT3,SIN3A,PCBP1,SMARCC1,DHX36,RHOG,CREB3L2,IKZF1,ZNF398,PHF2,YTHDF2,NCOA6,PPP3R1,TAF15,AATF
HPA:008030_12	cerebral cortex; neuronal cells[Supported,Medium]	4.87e-08	LAS1L,CREBBP,CSDE1,ACAA1,CS,SUGP2,SPEN,XRCC5,SMARCA2,PCNP,RBM22,ATXN7L3,GANAB,SPTLC1,SF3A1,EP300,ACIN1,NFATC2,ADNP,HNRNPUL1,CBLL1,KLF3,FNBP4,PPP6R3,SRSF4,RRAGC,ARID1A,KDM3B,TMPO,CRY2,HP1BP3,CCNT1,TAF4,DHX30,PER2,SRRM1,HNRNPD,SMARCC2,BRD4,TGOLN2,SCAF4,SYNJ1,CDK12,HDGFL2,SRRM2,PCBP1,WIPF2,EXOSC10,ZHX2,SATB1,EP400,EIF4ENIF1,FNBP1,UBQLN2,ENTPD4,NCOA6,CHAMP1,DAXX,ATXN2,SCAF8,TAF15		HPA:007020_13	cerebellum; cells in granular layer[Supported,High]	5.4e-09	CREBBP,SPEN,SMARCA2,SF3A1,ADNP,CTCF,HNRNPUL1,ARID1A,SMARCC2,BRD4,TGOLN2,SYNJ1,CDK12,SRRM2,EIF4ENIF1,CHAMP1,SCAF8
HPA:028010_12	nasopharynx; respiratory epithelial cells[Supported,Medium]	5.58e-08	LAS1L,CREBBP,CSDE1,NCAPD2,ZCCHC8,MAP4,WNK1,CS,SUGP2,BTBD1,SPEN,XRCC5,DNM2,SMARCA2,PCNP,ATG16L1,RBM22,ATXN7L3,GANAB,RCOR1,SPTLC1,GLG1,SF3A1,EP300,YY1,ACIN1,ADNP,CHMP4B,CTCF,TMEM87A,SNRNP70,HNRNPUL1,CBLL1,CDK5RAP3,NFKB1,KLF3,FNBP4,PPP6R3,BRD8,TCERG1,SRSF4,SMG7,RRAGC,RCOR3,ARID1A,HSDL2,KDM3B,TMPO,CRY2,VPS26A,HP1BP3,CCNT1,TOMM40,TAF4,LRRC47,DHX30,PER2,SRRM1,LARS,VILL,NMT1,HNRNPD,TCHP,SMARCC2,BRD4,ARN…		GO:0009889	regulation of biosynthetic process	6.98e-09	CREBBP,PAF1,ELOA,STRAP,TIMP2,ARID1B,TAB2,RNF4,SPEN,FOXJ2,ELAVL1,NFYC,CBFB,CSNK2A2,ACTN1,TULP3,TNRC6C,SMARCA2,NUFIP1,NFX1,GMCL1,KDM2B,FUS,RCOR1,CCNK,TINF2,HSP90AB1,SIRT1,EP300,CHD8,ZMYND8,NFATC2,ADNP,RAE1,FMR1,HTATSF1,SUPT20H,ARL2BP,CTCF,IKBKB,HNRNPUL1,ZKSCAN1,WASL,PPP3CB,PFN1,PSMD11,TNFAIP1,SUPT6H,NSD2,KLF3,PTGES3,TBP,BRD8,CNOT6,DROSHA,PPP2CA,TCERG1,BCL9,GON4L,PRDM2,RCOR3,ARID1A,KLF7,YLPM1,KDM3B,…
GO:0010467	gene expression	5.71e-08	CREBBP,RNF4,SPEN,FOXJ2,ELAVL1,SART3,SMARCA2,CNOT4,WBP11,CCNK,HDAC6,SF3A1,EP300,ACIN1,CHD8,NFATC2,ADNP,CTCF,HNRNPUL1,SUPT6H,TBP,DROSHA,SRSF4,GON4L,SMG7,PRDM2,ARID1A,YLPM1,DDX54,ATG14,HIVEP3,HP1BP3,CCNT1,TAF4,DHX30,SRRM1,TFCP2,VEZF1,KAT7,SAP130,UBAP2,HNRNPD,AEBP2,SMARCC2,BRD4,SETDB1,UBAP2L,GATAD2B,TIAL1,MMS19,GPBP1L1,RPRD2,PATL1,CDK12,SRRM2,SIN3A,ATF7,ZHX2,CREB3L2,SATB1,BCOR,EIF4ENIF1,NCOA6,ATXN2,S…		HPA:045010_11	smooth muscle; smooth muscle cells[Supported,Low]	8.62e-09	CREBBP,NCAPD2,ZCCHC8,MAP4,WNK1,CS,SPEN,ACTB,SMARCA2,RBM22,RCOR1,GLG1,SF3A1,EP300,ACIN1,NFATC2,ADNP,CHMP4B,CTCF,ECH1,HNRNPUL1,CBLL1,PFN1,KLF3,OSBP,BRD8,TCERG1,SRSF4,RRAGC,RCOR3,ARID1A,KDM3B,VPS26A,ZNF384,TAF4,PER2,SRRM1,TCHP,SMARCC2,BRD4,ANXA9,ARNT,MDH2,ALDOA,TGOLN2,LARP1,SCAF4,PAXIP1,SYNJ1,GMEB1,SLC4A2,TSC1,CDK12,SRRM2,STAT3,SIN3A,PCBP1,EXOSC10,KDM2A,BANF1,COPG1,EP400,EIF4ENIF1,SUMO3,FNBP1,UBQLN2…
HPA:008020_13	cerebral cortex; glial cells[Supported,High]	5.72e-08	WNK1,SPEN,XRCC5,SMARCA2,RBM22,ATXN7L3,SF3A1,ACIN1,ADNP,CTCF,HNRNPUL1,KLF3,SRSF4,RRAGC,KDM3B,CRY2,HP1BP3,TAF4,HNRNPD,SMARCC2,BRD4,TGOLN2,HDGFL2,SRRM2,EIF4ENIF1,UBQLN2,CHAMP1,SCAF8		HPA:045010_12	smooth muscle; smooth muscle cells[Supported,Medium]	1.04e-08	CREBBP,ZCCHC8,MAP4,WNK1,CS,SPEN,ACTB,SMARCA2,RBM22,RCOR1,GLG1,SF3A1,EP300,ADNP,CTCF,ECH1,HNRNPUL1,CBLL1,PFN1,KLF3,OSBP,SRSF4,RRAGC,RCOR3,KDM3B,VPS26A,ZNF384,TAF4,PER2,SRRM1,SMARCC2,BRD4,TGOLN2,LARP1,SCAF4,GMEB1,SLC4A2,TSC1,CDK12,SRRM2,STAT3,SIN3A,PCBP1,KDM2A,BANF1,EP400,EIF4ENIF1,FNBP1,UBQLN2,SF3B3,NCOA6,CHAMP1,SCAF8,TAF15
GO:1990837	sequence-specific double-stranded DNA binding	6.2e-08	CREBBP,FOXJ2,NFX1,EP300,YY1,NFATC2,CTCF,FUBP3,NFKB1,KLF3,TBP,PRDM2,KDM3B,CRY2,RREB1,PER2,TFCP2,VEZF1,KAT7,HNRNPD,AEBP2,SMARCC2,GATAD2B,STAT3,SIN3A,CREB3L2,SATB1,BCOR		HPA:026020_11	lung; pneumocytes[Supported,Low]	1.11e-08	CREBBP,NCAPD2,ZCCHC8,LCP2,MAP4,WNK1,CS,SPEN,SMARCA2,RBM22,RCOR1,GLG1,SF3A1,EP300,ACIN1,NFATC2,ADNP,CTCF,ECH1,HNRNPUL1,CBLL1,PFN1,KLF3,OSBP,BRD8,TCERG1,GORASP2,SRSF4,RRAGC,RCOR3,ARID1A,KDM3B,VPS26A,ZNF384,TAF4,PER2,SRRM1,TCHP,SMARCC2,BRD4,ANXA9,ARNT,MDH2,ALDOA,TGOLN2,SCAF4,PAXIP1,SYNJ1,GMEB1,SLC4A2,TSC1,NOLC1,CDK12,SRRM2,STAT3,SIN3A,PCBP1,WIPF2,KDM2A,BANF1,RHOG,ZHX2,COPG1,EP400,EIF4ENIF1,SUMO3,UBQ…
HPA:012010_11	endometrium 1; cells in endometrial stroma[Supported,Low]	6.3e-08	LAS1L,CREBBP,CSDE1,ZCCHC8,WNK1,CS,SUGP2,SPEN,XRCC5,SMARCA2,PCNP,RBM22,ATXN7L3,GANAB,SPTLC1,SF3A1,EP300,YY1,ACIN1,NFATC2,ADNP,CTCF,HNRNPUL1,CBLL1,PFN1,NFKB1,KLF3,PPP6R3,SRSF4,RRAGC,ARID1A,TMPO,CRY2,HP1BP3,CCNT1,TAF4,PER2,SRRM1,HNRNPD,SMARCC2,BRD4,MSN,TGOLN2,SCAF4,CDK12,HDGFL2,SRRM2,SIN3A,PCBP1,RHOG,ZHX2,SATB1,EIF4ENIF1,FNBP1,UBQLN2,ENTPD4,NCOA6,CHAMP1,DAXX,SCAF8		HPA:053010_11	tonsil; germinal center cells[Supported,Low]	1.16e-08	CREBBP,NCAPD2,ZCCHC8,LCP2,MAP4,WNK1,CS,SPEN,ACTB,SMARCA2,FYB1,RBM22,RCOR1,GLG1,SF3A1,EP300,ACIN1,NFATC2,ADNP,CHMP4B,CTCF,ECH1,HNRNPUL1,CBLL1,PFN1,KLF3,OSBP,BRD8,TCERG1,GORASP2,WIPF1,SRSF4,SMG7,RRAGC,RCOR3,ARID1A,KDM3B,VPS26A,ZNF384,TAF4,PER2,SRRM1,SMARCC2,BRD4,ANXA9,ARNT,MDH2,ALDOA,TGOLN2,LARP1,SCAF4,PAXIP1,SYNJ1,GMEB1,SLC4A2,TSC1,NOLC1,CDK12,SRRM2,STAT3,SIN3A,PCBP1,EXOSC10,KDM2A,SMARCC1,BANF1,RH…
HPA:008030_03	cerebral cortex; neuronal cells[Uncertain,High]	6.96e-08	LAS1L,ZCCHC8,CS,SUGP2,SPEN,XRCC5,SMARCA2,RBM22,ATXN7L3,GANAB,POLRMT,SF3A1,EP300,ACIN1,ADNP,TRIM35,SNRNP70,HNRNPUL1,CBLL1,USP42,PPP3CB,KLF3,STK38,RCOR3,ARID1A,PROSER1,KDM3B,TMPO,CRY2,NCOA5,CCNT1,TAF4,STARD3,SRRM1,HNRNPD,SMARCC2,BRD4,GPR107,TGOLN2,CDK12,HDGFL2,SRRM2,PCBP1,WIPF2,ZHX2,SATB1,EP400,EIF4ENIF1,UBQLN2,SF3B3,ENTPD4,NCOA6,CHAMP1,ATXN2,SCAF8,GTF2I,TAF15		HPA:015010_12	esophagus; squamous epithelial cells[Supported,Medium]	1.22e-08	CREBBP,NCAPD2,ZCCHC8,MAP4,WNK1,CS,SPEN,SMARCA2,RBM22,RCOR1,GLG1,SF3A1,EP300,ACIN1,ADNP,CHMP4B,CTCF,ECH1,HNRNPUL1,CBLL1,KLF3,OSBP,BRD8,TCERG1,GORASP2,SRSF4,SMG7,RRAGC,ARID1A,KDM3B,VPS26A,ZNF384,TAF4,PER2,SRRM1,SMARCC2,BRD4,ANXA9,ARNT,MDH2,ALDOA,TGOLN2,LARP1,SCAF4,PAXIP1,GMEB1,SLC4A2,TSC1,CDK12,SRRM2,STAT3,SIN3A,PCBP1,WIPF2,EXOSC10,KDM2A,SMARCC1,BANF1,ZHX2,COPG1,EP400,EIF4ENIF1,SUMO3,UBQLN2,SF3B3,N…
HPA:053020_13	tonsil; non-germinal center cells[Supported,High]	7.03e-08	LAS1L,DEF6,WNK1,CS,XRCC5,DNM2,RBM22,ATXN7L3,GANAB,SF3A1,CTCF,HNRNPUL1,CBLL1,PFN1,NFKB1,PPP6R3,WIPF1,ARID1A,KDM3B,TMPO,CRY2,HNRNPD,SMARCC2,BRD4,MSN,TGOLN2,SCAF4,CDK12,HDGFL2,SRRM2,RHOG,ZHX2,SATB1,EP400,EIF4ENIF1,FNBP1,ENTPD4,CHAMP1,DAXX,SCAF8		HPA:046030_12	soft tissue 1; fibroblasts[Supported,Medium]	1.24e-08	CREBBP,ZCCHC8,MAP4,CS,SPEN,RBM22,GLG1,SF3A1,ACIN1,NFATC2,ADNP,CTCF,HNRNPUL1,CBLL1,PFN1,KLF3,OSBP,TCERG1,RRAGC,RCOR3,KDM3B,VPS26A,ZNF384,TAF4,SRRM1,TCHP,SMARCC2,BRD4,ARNT,MDH2,ALDOA,TGOLN2,PAXIP1,GMEB1,CDK12,SRRM2,PCBP1,KDM2A,BANF1,EP400,EIF4ENIF1,SUMO3,UBQLN2,SF3B3,NCOA6,CHAMP1,SCAF8,TAF15
HPA:026020_11	lung; pneumocytes[Supported,Low]	8.93e-08	LAS1L,CREBBP,CSDE1,WNK1,ACAA1,CS,SUGP2,SPEN,XRCC5,SMARCA2,PCNP,GANAB,SF3A1,EP300,YY1,ACIN1,NFATC2,ADNP,CTCF,HNRNPUL1,CBLL1,PFN1,NFKB1,KLF3,PPP6R3,SRSF4,ARID1A,KDM3B,CRY2,HP1BP3,CCNT1,TAF4,DHX30,PER2,SRRM1,HNRNPD,SMARCC2,BRD4,TGOLN2,SCAF4,SYNJ1,CDK12,HDGFL2,SRRM2,STAT3,SIN3A,PCBP1,WIPF2,RHOG,ZHX2,EP400,EIF4ENIF1,UBQLN2,NCOA6,CHAMP1,SCAF8,TAF15		HPA:048010_12	spleen; cells in red pulp[Supported,Medium]	1.31e-08	CREBBP,NCAPD2,ZCCHC8,LCP2,MAP4,WNK1,CS,SPEN,ACTB,SMARCA2,FYB1,RBM22,RCOR1,GLG1,SF3A1,EP300,ACIN1,ADNP,CHMP4B,CTCF,ECH1,HNRNPUL1,CBLL1,PFN1,KLF3,WIPF1,SRSF4,RRAGC,RCOR3,ARID1A,KDM3B,ZNF384,TAF4,PER2,SRRM1,SMARCC2,BRD4,MDH2,ALDOA,TGOLN2,SCAF4,PAXIP1,GMEB1,SLC4A2,TSC1,CDK12,SRRM2,STAT3,PCBP1,KDM2A,RHOG,COPG1,EP400,EIF4ENIF1,SUMO3,IKZF1,FNBP1,UBQLN2,SF3B3,NCOA6,CHAMP1,DAXX,SCAF8
HPA:053020_12	tonsil; non-germinal center cells[Supported,Medium]	9.17e-08	LAS1L,CREBBP,CSDE1,ZCCHC8,WNK1,CS,SPEN,XRCC5,SMARCA2,PCNP,FYB1,RBM22,ATXN7L3,GANAB,SPTLC1,SF3A1,EP300,YY1,NFATC2,ADNP,CTCF,HNRNPUL1,CBLL1,PFN1,NFKB1,KLF3,PPP6R3,WIPF1,SMG7,RRAGC,ARID1A,KDM3B,TMPO,CRY2,HP1BP3,CCNT1,TAF4,PER2,SRRM1,HNRNPD,SMARCC2,BRD4,MSN,TGOLN2,SCAF4,CDK12,HDGFL2,SRRM2,STAT3,PCBP1,RHOG,ZHX2,SATB1,EP400,EIF4ENIF1,IKZF1,FNBP1,UBQLN2,ENTPD4,NCOA6,CHAMP1,DAXX,SCAF8,TAF15		GO:0031974	membrane-enclosed lumen	1.37e-08	CREBBP,STRAP,ZCCHC8,ARID1B,TAB2,CS,RNF4,SPEN,FOXJ2,ELAVL1,CSNK2A2,SART3,UBE2A,SMARCA2,WBP11,NFX1,RBM22,CCNK,POLRMT,SF3A1,EP300,ACIN1,CHD8,NFATC2,FMR1,CTCF,HNRNPUL1,CBLL1,USP42,PPP3CB,PSMD11,SUPT6H,KLF3,PTGES3,TBP,BRD8,DROSHA,TCERG1,SRSF4,GON4L,ARID1A,YLPM1,SMNDC1,KDM3B,RREB1,TAF4,PER2,SRRM1,VHL,TFCP2,VEZF1,KAT7,SAP130,RNF38,FBXO11,SMARCC2,BRD4,SH3BGRL3,ISG20L2,SETDB1,POGZ,UBAP2L,GATAD2B,ALDOA,TIA…
HPA:054010_13	urinary bladder; urothelial cells[Supported,High]	1.04e-07	LAS1L,CREBBP,CS,SUGP2,SPEN,XRCC5,SMARCA2,PCNP,RBM22,ATXN7L3,GANAB,SF3A1,YY1,ADNP,CTCF,HNRNPUL1,NFKB1,KLF3,PPP6R3,RRAGC,ARID1A,KDM3B,CRY2,CCNT1,TAF4,SRRM1,HNRNPD,SMARCC2,BRD4,TGOLN2,SCAF4,CDK12,HDGFL2,SRRM2,PCBP1,WIPF2,EP400,EIF4ENIF1,ENTPD4,CHAMP1,DAXX,SCAF8,TAF15		GO:0043233	organelle lumen	1.37e-08	CREBBP,STRAP,ZCCHC8,ARID1B,TAB2,CS,RNF4,SPEN,FOXJ2,ELAVL1,CSNK2A2,SART3,UBE2A,SMARCA2,WBP11,NFX1,RBM22,CCNK,POLRMT,SF3A1,EP300,ACIN1,CHD8,NFATC2,FMR1,CTCF,HNRNPUL1,CBLL1,USP42,PPP3CB,PSMD11,SUPT6H,KLF3,PTGES3,TBP,BRD8,DROSHA,TCERG1,SRSF4,GON4L,ARID1A,YLPM1,SMNDC1,KDM3B,RREB1,TAF4,PER2,SRRM1,VHL,TFCP2,VEZF1,KAT7,SAP130,RNF38,FBXO11,SMARCC2,BRD4,SH3BGRL3,ISG20L2,SETDB1,POGZ,UBAP2L,GATAD2B,ALDOA,TIA…
HPA:053010_12	tonsil; germinal center cells[Supported,Medium]	1.16e-07	LAS1L,CREBBP,CSDE1,ZCCHC8,WNK1,CS,SUGP2,SPEN,XRCC5,PCNP,FYB1,RBM22,ATXN7L3,GANAB,SF3A1,EP300,YY1,ACIN1,NFATC2,ADNP,CTCF,HNRNPUL1,CBLL1,PFN1,NFKB1,PPP6R3,WIPF1,SMG7,RRAGC,ARID1A,KDM3B,TMPO,CRY2,CCNT1,TAF4,PER2,SRRM1,HNRNPD,SMARCC2,BRD4,MSN,TGOLN2,SCAF4,CDK12,HDGFL2,SRRM2,STAT3,SIN3A,PCBP1,RHOG,ZHX2,EP400,EIF4ENIF1,IKZF1,FNBP1,UBQLN2,ENTPD4,NCOA6,CHAMP1,DAXX,ATXN2,SCAF8,TAF15		GO:0070013	intracellular organelle lumen	1.37e-08	CREBBP,STRAP,ZCCHC8,ARID1B,TAB2,CS,RNF4,SPEN,FOXJ2,ELAVL1,CSNK2A2,SART3,UBE2A,SMARCA2,WBP11,NFX1,RBM22,CCNK,POLRMT,SF3A1,EP300,ACIN1,CHD8,NFATC2,FMR1,CTCF,HNRNPUL1,CBLL1,USP42,PPP3CB,PSMD11,SUPT6H,KLF3,PTGES3,TBP,BRD8,DROSHA,TCERG1,SRSF4,GON4L,ARID1A,YLPM1,SMNDC1,KDM3B,RREB1,TAF4,PER2,SRRM1,VHL,TFCP2,VEZF1,KAT7,SAP130,RNF38,FBXO11,SMARCC2,BRD4,SH3BGRL3,ISG20L2,SETDB1,POGZ,UBAP2L,GATAD2B,ALDOA,TIA…
HPA:003010_13	bone marrow; hematopoietic cells[Supported,High]	1.2e-07	CS,SPEN,SMARCA2,SF3A1,EP300,NFATC2,ADNP,CTCF,HNRNPUL1,ARID1A,CCNT1,TAF4,HNRNPD,SMARCC2,BRD4,TGOLN2,CDK12,SRRM2,RHOG,ZHX2,EP400,EIF4ENIF1,FNBP1,NCOA6,CHAMP1,SCAF8,TAF15		GO:0045893	positive regulation of transcription, DNA-templated	1.52e-08	CREBBP,PAF1,ARID1B,RNF4,FOXJ2,SMARCA2,NUFIP1,CCNK,SIRT1,EP300,CHD8,NFATC2,CTCF,IKBKB,PPP3CB,PFN1,SUPT6H,TBP,BRD8,BCL9,PRDM2,ARID1A,KLF7,TRERF1,RREB1,HIVEP3,TAF4,VHL,TFCP2,VEZF1,KAT7,SMARCC2,ZFHX3,BRD4,BCL10,ARNT,TAF1,PAXIP1,RNF111,GPBP1L1,MAML1,GMEB1,RAD21,CDK12,IRF2,STAT3,SIN3A,PCBP1,SMARCC1,DHX36,RHOG,CREB3L2,IKZF1,ZNF398,PHF2,NCOA6,PPP3R1,TAF15,AATF
HPA:048010_11	spleen; cells in red pulp[Supported,Low]	1.31e-07	LAS1L,CREBBP,CSDE1,NCAPD2,DEF6,ZCCHC8,MAP4,WNK1,CS,BTBD1,SPEN,ACTB,MAP2K7,XRCC5,DNM2,SMARCA2,PCNP,FYB1,RBM22,ATXN7L3,GANAB,RCOR1,SPTLC1,GLG1,SF3A1,EP300,YY1,ACIN1,NFATC2,ADNP,CHMP4B,CTCF,TMEM87A,SNRNP70,HNRNPUL1,CBLL1,CDK5RAP3,PFN1,KLF3,PPP6R3,CBL,BRD8,TCERG1,WIPF1,SRSF4,RRAGC,RCOR3,ARID1A,HSDL2,KDM3B,TMPO,CRY2,VPS26A,HP1BP3,CCNT1,TOMM40,TAF4,LRRC47,PER2,SRRM1,LARS,DOCK2,NMT1,HNRNPD,SMARCC2,BRD4,…		GO:0046483	heterocycle metabolic process	1.52e-08	CREBBP,STRAP,ZCCHC8,ARID1B,TAB2,RNF4,SPEN,FOXJ2,ELAVL1,CSNK2A2,SART3,UBE2A,TNRC6C,SMARCA2,CNOT4,WBP11,NFX1,RBM22,CCNK,POLRMT,SF3A1,EP300,ACIN1,CHD8,ZMYND8,NFATC2,ADNP,FMR1,CTCF,HNRNPUL1,PPP3CB,PFN1,PSMD11,SUPT6H,KLF3,PTGES3,TBP,BRD8,DROSHA,TCERG1,SRSF4,GON4L,SMG7,PRDM2,RRAGC,RCOR3,ARID1A,YLPM1,SMNDC1,KDM3B,RREB1,ZNF384,HIVEP3,TAF4,ZNF317,PER2,SRRM1,KRAS,VHL,TFCP2,VEZF1,KAT7,SAP130,SMARCC2,BRD4,IS…
HPA:053010_03	tonsil; germinal center cells[Uncertain,High]	1.32e-07	LAS1L,NCAPD2,DEF6,CS,SPEN,XRCC5,RBM22,ATXN7L3,GLG1,POLRMT,SF3A1,CTCF,TRIM35,SNRNP70,HNRNPUL1,CBLL1,USP42,NFKB1,PPP6R3,WIPF1,ARID1A,KDM3B,TMPO,CRY2,VPS26A,NCOA5,CCNT1,LRRC47,STARD3,DOCK2,HNRNPD,DCAF5,RETREG3,BRD4,MSN,TGOLN2,SCAF4,PAXIP1,CDK12,HDGFL2,SRRM2,MAPK1IP1L,LETM1,SMARCC1,RHOG,ZHX2,EIF4ENIF1,FNBP1,UBQLN2,SF3B3,ENTPD4,CHAMP1,SCAF8,GTF2I		GO:1903508	positive regulation of nucleic acid-templated transcription	1.52e-08	CREBBP,PAF1,ARID1B,RNF4,FOXJ2,SMARCA2,NUFIP1,CCNK,SIRT1,EP300,CHD8,NFATC2,CTCF,IKBKB,PPP3CB,PFN1,SUPT6H,TBP,BRD8,BCL9,PRDM2,ARID1A,KLF7,TRERF1,RREB1,HIVEP3,TAF4,VHL,TFCP2,VEZF1,KAT7,SMARCC2,ZFHX3,BRD4,BCL10,ARNT,TAF1,PAXIP1,RNF111,GPBP1L1,MAML1,GMEB1,RAD21,CDK12,IRF2,STAT3,SIN3A,PCBP1,SMARCC1,DHX36,RHOG,CREB3L2,IKZF1,ZNF398,PHF2,NCOA6,PPP3R1,TAF15,AATF
GO:0010557	positive regulation of macromolecule biosynthetic process	1.43e-07	CREBBP,RNF4,FOXJ2,ELAVL1,XRCC5,SMARCA2,CCNK,HDAC6,EP300,CHD8,NFATC2,CTCF,FUBP3,SUPT6H,PTGES3,TBP,PRDM2,ARID1A,HIVEP3,CCNT1,TAF4,TFCP2,VEZF1,KAT7,HNRNPD,SMARCC2,BRD4,MMS19,GPBP1L1,CDK12,STAT3,CHTF8,SIN3A,RHOG,CREB3L2,YTHDF2,NCOA6,TAF15		HPA:027010_12	lymph node; germinal center cells[Supported,Medium]	1.56e-08	CREBBP,NCAPD2,ZCCHC8,LCP2,CS,SPEN,ACTB,SMARCA2,FYB1,RBM22,RCOR1,GLG1,SF3A1,EP300,ACIN1,NFATC2,ADNP,CHMP4B,CTCF,ECH1,HNRNPUL1,CBLL1,PFN1,OSBP,BRD8,SMG7,RCOR3,ARID1A,KDM3B,VPS26A,ZNF384,TAF4,SRRM1,SMARCC2,BRD4,ANXA9,ARNT,MDH2,ALDOA,TGOLN2,LARP1,SCAF4,PAXIP1,GMEB1,TSC1,CDK12,SRRM2,STAT3,PCBP1,KDM2A,SMARCC1,ZHX2,COPG1,EP400,EIF4ENIF1,SUMO3,IKZF1,FNBP1,UBQLN2,SF3B3,NCOA6,CHAMP1,DAXX,SCAF8,TAF15
HPA:030020_12	ovary; ovarian stroma cells[Supported,Medium]	1.55e-07	LAS1L,CREBBP,SPEN,XRCC5,SMARCA2,PCNP,SF3A1,EP300,YY1,ADNP,CTCF,HNRNPUL1,KLF3,PPP6R3,SRSF4,KDM3B,CRY2,HP1BP3,CCNT1,TAF4,PER2,SRRM1,HNRNPD,SMARCC2,BRD4,TGOLN2,CDK12,HDGFL2,SRRM2,STAT3,SIN3A,PCBP1,EP400,EIF4ENIF1,FNBP1,UBQLN2,NCOA6,CHAMP1,SCAF8		GO:1903506	regulation of nucleic acid-templated transcription	1.57e-08	CREBBP,PAF1,ELOA,STRAP,ARID1B,TAB2,RNF4,SPEN,FOXJ2,CSNK2A2,TULP3,SMARCA2,NUFIP1,NFX1,RCOR1,CCNK,SIRT1,EP300,CHD8,ZMYND8,NFATC2,ADNP,ARL2BP,CTCF,IKBKB,HNRNPUL1,PPP3CB,PFN1,PSMD11,SUPT6H,KLF3,TBP,BRD8,CNOT6,PPP2CA,TCERG1,BCL9,GON4L,PRDM2,RCOR3,ARID1A,KLF7,YLPM1,KDM3B,TSHZ3,NCOA5,TRERF1,RREB1,ZNF384,ZBTB1,HIVEP3,TAF4,ZNF317,PER2,KRAS,VHL,TFCP2,VEZF1,KAT7,SAP130,SMARCC2,ZFHX3,BRD4,BCL10,SETDB1,ARNT,G…
CORUM:570	p300-CBP-p270-SWI/SNF complex	1.66e-07	CREBBP,EP300,ARID1A,SMARCC2		GO:1902680	positive regulation of RNA biosynthetic process	1.59e-08	CREBBP,PAF1,ARID1B,RNF4,FOXJ2,SMARCA2,NUFIP1,CCNK,SIRT1,EP300,CHD8,NFATC2,CTCF,IKBKB,PPP3CB,PFN1,SUPT6H,TBP,BRD8,BCL9,PRDM2,ARID1A,KLF7,TRERF1,RREB1,HIVEP3,TAF4,VHL,TFCP2,VEZF1,KAT7,SMARCC2,ZFHX3,BRD4,BCL10,ARNT,TAF1,PAXIP1,RNF111,GPBP1L1,MAML1,GMEB1,RAD21,CDK12,IRF2,STAT3,SIN3A,PCBP1,SMARCC1,DHX36,RHOG,CREB3L2,IKZF1,ZNF398,PHF2,NCOA6,PPP3R1,TAF15,AATF
HPA:006010_02	caudate; glial cells[Uncertain,Medium]	1.79e-07	LAS1L,CREBBP,ZCCHC8,WNK1,CS,SUGP2,SPEN,XRCC5,DNM2,SMARCA2,PCNP,RBM22,ATXN7L3,POLRMT,SF3A1,EP300,ACIN1,ADNP,CTCF,TRIM35,SNRNP70,HNRNPUL1,CBLL1,USP42,FUBP3,PPP3CB,GOSR1,KLF3,SRSF4,RRAGC,RCOR3,ARID1A,HSDL2,KDM3B,TMPO,CRY2,ATG14,HP1BP3,CCNT1,TAF4,PER2,SRRM1,HNRNPD,SMARCC2,RETREG3,BRD4,MSN,GPR107,TGOLN2,SCAF4,PAXIP1,CDK12,HDGFL2,SRRM2,PCBP1,DUS1L,EDC3,EP400,EIF4ENIF1,UBQLN2,SF3B3,NCOA6,CHAMP1,ATXN2,SC…		GO:0006725	cellular aromatic compound metabolic process	1.73e-08	CREBBP,STRAP,ZCCHC8,ARID1B,TAB2,RNF4,SPEN,FOXJ2,ELAVL1,CSNK2A2,SART3,UBE2A,TNRC6C,SMARCA2,CNOT4,WBP11,NFX1,RBM22,CCNK,POLRMT,SF3A1,EP300,ACIN1,CHD8,ZMYND8,NFATC2,ADNP,FMR1,CTCF,HNRNPUL1,PPP3CB,PFN1,PSMD11,SUPT6H,KLF3,PTGES3,TBP,BRD8,DROSHA,TCERG1,SRSF4,GON4L,SMG7,PRDM2,RRAGC,RCOR3,ARID1A,YLPM1,SMNDC1,KDM3B,RREB1,ZNF384,HIVEP3,TAF4,ZNF317,PER2,SRRM1,KRAS,VHL,TFCP2,VEZF1,KAT7,SAP130,SMARCC2,BRD4,IS…
HPA:007030_13	cerebellum; cells in molecular layer[Supported,High]	1.8e-07	CREBBP,SPEN,SF3A1,ACIN1,ADNP,CTCF,HNRNPUL1,ARID1A,HP1BP3,SRRM1,SMARCC2,BRD4,TGOLN2,CDK12,SRRM2,ZHX2,EP400,EIF4ENIF1,CHAMP1,SCAF8		GO:2001141	regulation of RNA biosynthetic process	1.74e-08	CREBBP,PAF1,ELOA,STRAP,ARID1B,TAB2,RNF4,SPEN,FOXJ2,CSNK2A2,TULP3,SMARCA2,NUFIP1,NFX1,RCOR1,CCNK,SIRT1,EP300,CHD8,ZMYND8,NFATC2,ADNP,ARL2BP,CTCF,IKBKB,HNRNPUL1,PPP3CB,PFN1,PSMD11,SUPT6H,KLF3,TBP,BRD8,CNOT6,PPP2CA,TCERG1,BCL9,GON4L,PRDM2,RCOR3,ARID1A,KLF7,YLPM1,KDM3B,TSHZ3,NCOA5,TRERF1,RREB1,ZNF384,ZBTB1,HIVEP3,TAF4,ZNF317,PER2,KRAS,VHL,TFCP2,VEZF1,KAT7,SAP130,SMARCC2,ZFHX3,BRD4,BCL10,SETDB1,ARNT,G…
HPA:007020_13	cerebellum; cells in granular layer[Supported,High]	1.97e-07	CREBBP,SPEN,SMARCA2,SF3A1,ACIN1,ADNP,CTCF,HNRNPUL1,SRSF4,ARID1A,HNRNPD,SMARCC2,BRD4,TGOLN2,SYNJ1,CDK12,SRRM2,EIF4ENIF1,CHAMP1,SCAF8		HPA:007020_12	cerebellum; cells in granular layer[Supported,Medium]	1.97e-08	CREBBP,SPEN,SMARCA2,SF3A1,EP300,ADNP,CTCF,HNRNPUL1,ARID1A,TAF4,SRRM1,SMARCC2,BRD4,TGOLN2,SCAF4,SYNJ1,SRRM2,SIN3A,EIF4ENIF1,FNBP1,NCOA6,SCAF8
HPA:045010_12	smooth muscle; smooth muscle cells[Supported,Medium]	1.99e-07	LAS1L,CREBBP,WNK1,CS,SPEN,XRCC5,SMARCA2,SF3A1,EP300,ADNP,CTCF,HNRNPUL1,CBLL1,PFN1,PPP6R3,SRSF4,KDM3B,CRY2,HP1BP3,TAF4,PER2,SRRM1,SMARCC2,BRD4,TGOLN2,SCAF4,CDK12,HDGFL2,SRRM2,STAT3,SIN3A,EP400,EIF4ENIF1,FNBP1,UBQLN2,NCOA6,CHAMP1,SCAF8,TAF15		HPA:042010_12	skin 1; Langerhans[Supported,Medium]	1.98e-08	CREBBP,ZCCHC8,WNK1,CS,SMARCA2,RBM22,SF3A1,EP300,ACIN1,ADNP,CTCF,HNRNPUL1,CBLL1,PFN1,KLF3,TCERG1,SMG7,RRAGC,RCOR3,ARID1A,KDM3B,TAF4,SRRM1,SMARCC2,BRD4,TGOLN2,SCAF4,PAXIP1,NOLC1,CDK12,SRRM2,PCBP1,EXOSC10,KDM2A,SMARCC1,COPG1,EP400,EIF4ENIF1,UBQLN2,NCOA6,CHAMP1,DAXX,SCAF8,TAF15
HPA:034020_13	placenta; trophoblastic cells[Supported,High]	2.13e-07	LAS1L,CS,SPEN,XRCC5,SMARCA2,GANAB,SF3A1,EP300,ACIN1,ADNP,CTCF,HNRNPUL1,CBLL1,ARID1A,KDM3B,CRY2,HP1BP3,CCNT1,TAF4,SRRM1,HNRNPD,SMARCC2,BRD4,TGOLN2,SCAF4,CDK12,HDGFL2,SRRM2,EP400,EIF4ENIF1,NCOA6,CHAMP1,SCAF8,TAF15		GO:0060255	regulation of macromolecule metabolic process	1.99e-08	CREBBP,RANBP9,STRAP,LCP2,ARID1B,TAB2,WNK1,RNF4,SPEN,FOXJ2,ELAVL1,RHOA,CSNK2A2,SART3,TNRC6C,SMARCA2,CNOT4,NFX1,RBM22,CCNK,GLG1,SF3A1,EP300,CHD8,ZMYND8,NFATC2,ADNP,FMR1,CTCF,HNRNPUL1,CASP2,PPP3CB,PFN1,PSMD11,SUPT6H,KLF3,PTGES3,TBP,BRD8,DROSHA,TCERG1,SRSF4,GON4L,SMG7,PRDM2,RCOR3,ARID1A,YLPM1,KDM3B,RREB1,ZNF384,HIVEP3,TAF4,ZNF317,PER2,KRAS,VHL,TFCP2,VEZF1,KAT7,SAP130,UBAP2,SMARCC2,BRD4,SETDB1,UBAP2L,…
HPA:053010_11	tonsil; germinal center cells[Supported,Low]	2.24e-07	LAS1L,CREBBP,CSDE1,ZCCHC8,WNK1,CS,SUGP2,SPEN,XRCC5,SMARCA2,PCNP,FYB1,RBM22,ATXN7L3,GANAB,SPTLC1,SF3A1,EP300,YY1,ACIN1,NFATC2,ADNP,CTCF,HNRNPUL1,CBLL1,PFN1,NFKB1,KLF3,FNBP4,PPP6R3,WIPF1,SRSF4,SMG7,RRAGC,ARID1A,KDM3B,TMPO,CRY2,HP1BP3,CCNT1,TAF4,DHX30,PER2,SRRM1,HNRNPD,SMARCC2,BRD4,MSN,TGOLN2,SCAF4,SYNJ1,CDK12,HDGFL2,SRRM2,STAT3,SIN3A,PCBP1,EXOSC10,RHOG,ZHX2,EP400,EIF4ENIF1,IKZF1,FNBP1,UBQLN2,ENTPD4…		GO:0044260	cellular macromolecule metabolic process	2.01e-08	RBM6,CREBBP,AP2B1,PAF1,RPUSD1,PIGQ,RANBP9,ELOA,MAN2B2,CAPN1,ERP44,STRAP,ZCCHC8,TIMP2,AP2S1,LCP2,ARID1B,FAM168A,CYFIP2,TAB2,WNK1,POLD1,RNF4,PMS1,SPEN,FOXJ2,ELAVL1,NFYC,RRP15,RHOA,CBFB,CSNK2A2,ACTN1,PTPN18,EED,NCBP3,ACTB,RAB7A,SART3,GPATCH1,UBE2A,TULP3,TNRC6C,SMARCA2,CNOT4,FYB1,NUFIP1,WBP11,NFX1,RBM22,BAX,GMCL1,KDM2B,FUS,RCOR1,CCNK,GLG1,TINF2,BRPF3,HSP90AB1,SIRT1,POLR2E,POLRMT,SF3A1,EP300,ACIN1,CHD…
GO:0010556	regulation of macromolecule biosynthetic process	2.27e-07	CREBBP,CSDE1,POMT2,ELOA,CALCOCO1,MNAT1,STRAP,KPNA6,ARID1B,FOXN3,TAB2,NDC1,RNF4,ZNF76,SPEN,FOXJ2,ELAVL1,KDM4A,ZXDC,CSNK2A2,MAP2K7,TULP3,TNRC6C,XRCC5,DNM2,SMARCA2,ERC1,NUFIP1,ZNF324,NFX1,ATXN7L3,KDM2B,FUS,RCOR1,CCNK,ITGA6,HDAC6,TCF20,POLDIP3,EP300,PSMC1,YY1,CHD8,ZMYND8,NFATC2,ADNP,FMR1,CTCF,IKBKB,SNAPC2,CACTIN,HNRNPUL1,ELL,HBP1,ZNF862,FUBP3,PPP3CB,CPEB3,CDK5RAP3,PFN1,SMARCD2,EZH1,SUPT6H,NFKB1,NSD2,…		HPA:006010_11	caudate; glial cells[Supported,Low]	2.03e-08	RBM6,CREBBP,NCAPD2,CAPN1,ERP44,ZCCHC8,MAP4,WNK1,CS,POLD1,SPEN,MBD3,NCBP3,RAB7A,SMARCA2,RBM22,ADD1,FUS,MLF2,RCOR1,GLG1,POLR2E,SF3A1,EP300,ACIN1,NFATC2,ADNP,HTATSF1,CTCF,CLCN7,ECH1,HNRNPUL1,CBLL1,WASL,PITRM1,PFN1,NSD2,KLF3,BRD8,RTN4,SRSF4,RRAGC,RCOR3,ARID1A,EIF2B2,KDM3B,VPS26A,COQ8B,VAPB,TRERF1,ZNF384,HIP1,TAF4,PER2,TERF2,SRRM1,NMT1,TCHP,SMARCC2,SS18,EIF4A3,BRD4,FIP1L1,MDH2,SH3KBP1,TAF1,INCENP,DLAT…
HPA:018010_12	gallbladder; glandular cells[Supported,Medium]	2.4e-07	LAS1L,CREBBP,CSDE1,NCAPD2,ZCCHC8,MAP4,WNK1,ACAA1,CS,SUGP2,BTBD1,SPEN,XRCC5,DNM2,SMARCA2,PCNP,ATG16L1,RBM22,ATXN7L3,GANAB,RCOR1,SPTLC1,GLG1,SF3A1,EP300,YY1,ACIN1,NFATC2,ADNP,CHMP4B,CTCF,TMEM87A,SNRNP70,HNRNPUL1,CBLL1,CDK5RAP3,PFN1,NFKB1,KLF3,FNBP4,PPP6R3,BRD8,TCERG1,SRSF4,SMG7,RRAGC,RCOR3,ARID1A,HSDL2,KDM3B,TMPO,CRY2,VPS26A,HP1BP3,CCNT1,TOMM40,TAF4,LRRC47,DHX30,PER2,SRRM1,LARS,VILL,NMT1,HNRNPD,TCH…		HPA:007020_03	cerebellum; cells in granular layer[Uncertain,High]	2.26e-08	CREBBP,SPEN,SMARCA2,SF3A1,ADNP,CTCF,HNRNPUL1,GON4L,ARID1A,SMARCC2,BRD4,TGOLN2,SYNJ1,CDK12,SRRM2,EIF4ENIF1,CHAMP1,SCAF8
HPA:023010_11	kidney; cells in glomeruli[Supported,Low]	2.61e-07	LAS1L,CREBBP,CSDE1,NCAPD2,ZCCHC8,MAP4,WNK1,CS,SUGP2,BTBD1,SPEN,ACTB,MAP2K7,XRCC5,DNM2,SMARCA2,PCNP,RBM22,ATXN7L3,GANAB,RCOR1,SPTLC1,GLG1,SF3A1,EP300,YY1,ADNP,CHMP4B,CTCF,TMEM87A,SNRNP70,HNRNPUL1,CBLL1,CDK5RAP3,PFN1,NFKB1,KLF3,PPP6R3,CBL,TCERG1,SRSF4,SMG7,RRAGC,RCOR3,ARID1A,HSDL2,KDM3B,TMPO,CRY2,VPS26A,HP1BP3,CCNT1,TOMM40,TAF4,LRRC47,PER2,SRRM1,LARS,NMT1,HNRNPD,TCHP,SMARCC2,BRD4,ARNT,MSN,TAF1,GSN,…		GO:0006355	regulation of transcription, DNA-templated	2.34e-08	CREBBP,PAF1,ELOA,STRAP,ARID1B,TAB2,RNF4,SPEN,FOXJ2,CSNK2A2,TULP3,SMARCA2,NUFIP1,NFX1,RCOR1,CCNK,SIRT1,EP300,CHD8,ZMYND8,NFATC2,ADNP,CTCF,IKBKB,HNRNPUL1,PPP3CB,PFN1,PSMD11,SUPT6H,KLF3,TBP,BRD8,CNOT6,PPP2CA,TCERG1,BCL9,GON4L,PRDM2,RCOR3,ARID1A,KLF7,YLPM1,KDM3B,TSHZ3,NCOA5,TRERF1,RREB1,ZNF384,ZBTB1,HIVEP3,TAF4,ZNF317,PER2,KRAS,VHL,TFCP2,VEZF1,KAT7,SAP130,SMARCC2,ZFHX3,BRD4,BCL10,SETDB1,ARNT,GATAD2B,…
GO:0019219	regulation of nucleobase-containing compound metabolic process	2.66e-07	CREBBP,CSDE1,CALCOCO1,STRAP,ARID1B,TAB2,RNF4,SPEN,FOXJ2,ELAVL1,ZXDC,MAP2K7,TNRC6C,XRCC5,DNM2,SMARCA2,ZNF324,NFX1,RBM22,ATXN7L3,CCNK,HDAC6,SF3A1,TCF20,EP300,YY1,CHD8,ZMYND8,NFATC2,ADNP,FMR1,CTCF,RNF40,SNRNP70,HNRNPUL1,ZNF862,FUBP3,PPP3CB,PFN1,SMARCD2,SUPT6H,NFKB1,KLF3,PTGES3,VDR,TBP,BRD8,DROSHA,TCERG1,BCL9,SRSF4,GON4L,SMG7,PRDM2,RCOR3,ARID1A,YLPM1,KDM3B,TMPO,CRY2,DDX54,NCOA5,RREB1,HIVEP3,HP1BP3,CC…		HPA:012010_11	endometrium 1; cells in endometrial stroma[Supported,Low]	2.43e-08	CREBBP,NCAPD2,ZCCHC8,LCP2,MAP4,WNK1,CS,SPEN,ACTB,SMARCA2,RBM22,RCOR1,GLG1,SF3A1,EP300,ACIN1,NFATC2,ADNP,CTCF,ECH1,HNRNPUL1,CBLL1,PFN1,KLF3,OSBP,BRD8,TCERG1,GORASP2,SRSF4,RRAGC,RCOR3,ARID1A,VPS26A,ZNF384,TAF4,PER2,SRRM1,SMARCC2,BRD4,ARNT,MDH2,TGOLN2,LARP1,SCAF4,PAXIP1,GMEB1,SLC4A2,TSC1,CDK12,SRRM2,SIN3A,PCBP1,KDM2A,BANF1,RHOG,ZHX2,COPG1,EIF4ENIF1,SUMO3,FNBP1,UBQLN2,SF3B3,NCOA6,CHAMP1,DAXX,SCAF8
GO:0009891	positive regulation of biosynthetic process	2.78e-07	CREBBP,RNF4,FOXJ2,ELAVL1,XRCC5,SMARCA2,CCNK,HDAC6,EP300,CHD8,NFATC2,ADNP,CTCF,FUBP3,SUPT6H,PTGES3,TBP,PRDM2,ARID1A,HIVEP3,CCNT1,TAF4,TFCP2,VEZF1,KAT7,HNRNPD,SMARCC2,BRD4,MMS19,GPBP1L1,CDK12,STAT3,CHTF8,SIN3A,RHOG,CREB3L2,YTHDF2,NCOA6,TAF15		HPA:042040_12	skin 1; melanocytes[Supported,Medium]	2.56e-08	CREBBP,ZCCHC8,WNK1,CS,SMARCA2,RBM22,SF3A1,ACIN1,NFATC2,ADNP,CTCF,HNRNPUL1,CBLL1,KLF3,TCERG1,GORASP2,SRSF4,SMG7,RRAGC,RCOR3,ARID1A,KDM3B,TAF4,SRRM1,SMARCC2,BRD4,ALDOA,TGOLN2,SCAF4,PAXIP1,CDK12,SRRM2,SIN3A,PCBP1,WIPF2,EXOSC10,KDM2A,SMARCC1,COPG1,EP400,EIF4ENIF1,UBQLN2,NCOA6,CHAMP1,DAXX,SCAF8,TAF15
GO:0000988	transcription factor activity, protein binding	2.85e-07	CREBBP,MED24,CALCOCO1,ARID1B,RNF4,SPEN,NFYC,ACTN1,DDX1,SMARCA2,KAT6A,ATXN7L3,FUS,RCOR1,TCF20,EP300,YY1,ZMYND8,SUPT20H,CTCF,URI1,SMARCD2,SUPT6H,TBP,TCERG1,BCL9,GON4L,RCOR3,ARID1A,KLF7,CRY2,DDX54,TRERF1,TAF4,NR1H2,PER2,RFXAP,LPIN1,TAF5L,AEBP2,SMARCC2,SMAD4,BCL10,ARNT,TAF1,JAZF1,MMS19,MAML1,GMEB1,ANKRA2,SIN3A,SMARCC1,ZHX2,BCOR,TOB2,KMT5A,BRF1,UBE2L3,MTF1,NOC2L,MAML3,PHF2,NCOA6,DAXX,HOMEZ,TADA2A		HPA:029010_12	oral mucosa; squamous epithelial cells[Supported,Medium]	2.85e-08	CREBBP,ZCCHC8,WNK1,CS,SPEN,SMARCA2,RBM22,GLG1,SF3A1,EP300,ADNP,CTCF,HNRNPUL1,CBLL1,KLF3,OSBP,BRD8,GORASP2,SRSF4,SMG7,RCOR3,ARID1A,KDM3B,VPS26A,ZNF384,TAF4,PER2,SRRM1,SMARCC2,BRD4,MDH2,ALDOA,TGOLN2,LARP1,SCAF4,PAXIP1,NOLC1,CDK12,SRRM2,STAT3,SIN3A,PCBP1,WIPF2,EXOSC10,KDM2A,SMARCC1,ZHX2,COPG1,EP400,EIF4ENIF1,SUMO3,UBQLN2,SF3B3,NCOA6,CHAMP1,DAXX,SCAF8,TAF15
GO:0010628	positive regulation of gene expression	2.96e-07	CREBBP,CALCOCO1,ARID1B,FOXN3,RNF4,FOXJ2,ELAVL1,KDM4A,ZXDC,ACTB,DNM2,SMARCA2,RBM22,ATXN7L3,CCNK,TCF20,EP300,PSMC1,YY1,CHD8,NFATC2,FMR1,CTCF,IKBKB,SNRNP70,FUBP3,PPP3CB,CDK5RAP3,PFN1,SUPT6H,NFKB1,VDR,TBP,BRD8,DROSHA,BCL9,PRDM2,ARID1A,KLF7,TRERF1,RREB1,AGO3,HIVEP3,CCNT1,TAF4,RFXAP,KRAS,VHL,TFCP2,VEZF1,KAT7,UBAP2,HNRNPD,SMARCC2,ZFHX3,BRD4,ARNT,UBAP2L,MSN,TAF1,GSN,MMS19,PAXIP1,GPBP1L1,MAML1,ATXN7,STAT6…		GO:0003677	DNA binding	3.23e-08	CREBBP,ARID1B,RNF4,PMS1,SPEN,FOXJ2,ACTB,SMARCA2,WBP11,NFX1,RCOR1,POLRMT,EP300,CHD8,ZMYND8,NFATC2,ADNP,CTCF,SUPT6H,KLF3,TBP,GON4L,SMG7,PRDM2,RCOR3,ARID1A,KLF7,DCLRE1B,KDM3B,RREB1,ZNF384,ZBTB1,HIVEP3,TAF4,ZNF317,PER2,SRRM1,TFCP2,VEZF1,KAT7,SMARCC2,SETDB1,ARNT,POGZ,GATAD2B,POLR2D,TIAL1,RBMS1,DEDD,GPBP1L1,CHTOP,GMEB1,CDK12,STAT3,SIN3A,PCBP1,PRDM10,ATF7,KDM2A,SMARCC1,DHX36,BANF1,ZHX2,TSHZ1,CREB3L2,BCO…
GO:0003690	double-stranded DNA binding	3.12e-07	CREBBP,FOXJ2,XRCC5,NFX1,EP300,YY1,NFATC2,CTCF,FUBP3,NFKB1,KLF3,TBP,PRDM2,KDM3B,CRY2,RREB1,PER2,TFCP2,VEZF1,KAT7,HNRNPD,AEBP2,SMARCC2,GATAD2B,STAT3,SIN3A,CREB3L2,SATB1,BCOR		HPA:021010_12	hippocampus; glial cells[Supported,Medium]	3.33e-08	ZCCHC8,WNK1,CS,SPEN,SMARCA2,RBM22,SF3A1,EP300,ACIN1,ADNP,CTCF,HNRNPUL1,CBLL1,KLF3,SRSF4,RRAGC,RCOR3,ARID1A,KDM3B,SRRM1,SMARCC2,BRD4,TGOLN2,SCAF4,PAXIP1,CDK12,SRRM2,PCBP1,KDM2A,EP400,EIF4ENIF1,UBQLN2,NCOA6,CHAMP1,ATXN2,SCAF8
HPA:007010_12	cerebellum; Purkinje cells[Supported,Medium]	3.13e-07	LAS1L,CREBBP,ACAA1,CS,SUGP2,SPEN,XRCC5,SMARCA2,PCNP,GANAB,SF3A1,EP300,ACIN1,ADNP,CTCF,HNRNPUL1,CBLL1,NFKB1,KLF3,PPP6R3,SRSF4,ARID1A,KDM3B,CRY2,CCNT1,TAF4,DHX30,PER2,SRRM1,HNRNPD,SMARCC2,BRD4,TGOLN2,SCAF4,SYNJ1,CDK12,HDGFL2,SRRM2,SIN3A,PCBP1,EXOSC10,ZHX2,EP400,EIF4ENIF1,FNBP1,UBQLN2,CHAMP1,ATXN2,SCAF8,TAF15		HPA:013010_11	endometrium 2; cells in endometrial stroma[Supported,Low]	3.47e-08	CREBBP,NCAPD2,ZCCHC8,LCP2,MAP4,WNK1,CS,SPEN,ACTB,SMARCA2,RBM22,RCOR1,GLG1,SF3A1,EP300,ACIN1,NFATC2,ADNP,CTCF,ECH1,HNRNPUL1,CBLL1,PFN1,KLF3,OSBP,BRD8,TCERG1,SRSF4,RCOR3,ARID1A,VPS26A,ZNF384,TAF4,PER2,SRRM1,TCHP,SMARCC2,BRD4,ARNT,MDH2,TGOLN2,SCAF4,PAXIP1,SLC4A2,TSC1,CDK12,SRRM2,SIN3A,PCBP1,KDM2A,BANF1,ZHX2,COPG1,EIF4ENIF1,SUMO3,FNBP1,UBQLN2,NCOA6,CHAMP1,DAXX,SCAF8,TAF15
HPA:007020_03	cerebellum; cells in granular layer[Uncertain,High]	3.28e-07	CREBBP,SPEN,SMARCA2,SF3A1,ACIN1,ADNP,CTCF,HNRNPUL1,SRSF4,GON4L,ARID1A,HNRNPD,SMARCC2,DCAF5,BRD4,TGOLN2,SYNJ1,CDK12,SRRM2,EIF4ENIF1,CHAMP1,SCAF8		GO:0034654	nucleobase-containing compound biosynthetic process	3.5e-08	CREBBP,PAF1,ELOA,STRAP,TIMP2,ARID1B,TAB2,RNF4,SPEN,FOXJ2,CSNK2A2,ACTN1,TULP3,SMARCA2,NUFIP1,NFX1,GMCL1,KDM2B,FUS,RCOR1,CCNK,TINF2,HSP90AB1,SIRT1,POLRMT,EP300,CHD8,ZMYND8,NFATC2,ADNP,ARL2BP,CTCF,IKBKB,HNRNPUL1,PPP3CB,PFN1,PSMD11,SUPT6H,NSD2,KLF3,PTGES3,TBP,BRD8,CNOT6,PPP2CA,TCERG1,BCL9,SRSF4,GON4L,SMG7,PRDM2,RRAGC,RCOR3,ARID1A,KLF7,YLPM1,KDM3B,TSHZ3,NCOA5,TRERF1,RREB1,ZNF384,ZBTB1,HIVEP3,ASH2L,PHF…
GO:0044260	cellular macromolecule metabolic process	3.37e-07	LAS1L,CREBBP,RPUSD1,PIGQ,CSDE1,POMT2,RANBP9,ELOA,CALCOCO1,POLR3B,MNAT1,RTFDC1,ERP44,STRAP,KPNA6,ZCCHC8,TIMP2,AP2S1,ARID1B,PTCD2,FOXN3,TAB2,NDC1,WNK1,RNF4,SUGP2,BTBD1,PMS1,ZNF76,SPEN,FOXJ2,ELAVL1,KDM4A,RHOA,OTUD5,ZXDC,CSNK2A2,PTPN18,HACD3,ACTB,SART3,MAP2K7,UBE2A,TULP3,TNRC6C,XRCC5,DNM2,SMARCA2,CNOT4,PCNP,FYB1,ERC1,NUFIP1,ZNF324,SSH1,WBP11,ATG16L1,NFX1,RBM22,ATXN7L3,KDM2B,FUS,RCOR1,CCNK,GLG1,ITGA6,…		HPA:003010_12	bone marrow; hematopoietic cells[Supported,Medium]	3.83e-08	ZCCHC8,LCP2,WNK1,CS,SPEN,SMARCA2,FYB1,RBM22,GLG1,SF3A1,EP300,ACIN1,NFATC2,ADNP,CTCF,HNRNPUL1,CBLL1,PFN1,KLF3,OSBP,WIPF1,SRSF4,SMG7,RRAGC,RCOR3,ARID1A,KDM3B,VPS26A,ZNF384,TAF4,PER2,SRRM1,SMARCC2,BRD4,MDH2,ALDOA,TGOLN2,SCAF4,PAXIP1,SYNJ1,CDK12,SRRM2,PCBP1,KDM2A,SMARCC1,RHOG,ZHX2,COPG1,EP400,EIF4ENIF1,SUMO3,IKZF1,FNBP1,UBQLN2,SF3B3,NCOA6,CHAMP1,DAXX,SCAF8,TAF15
GO:0045935	positive regulation of nucleobase-containing compound metabolic process	3.38e-07	CREBBP,RNF4,FOXJ2,XRCC5,SMARCA2,CCNK,EP300,CHD8,NFATC2,ADNP,CTCF,FUBP3,SUPT6H,PTGES3,TBP,PRDM2,ARID1A,HIVEP3,CCNT1,TAF4,TFCP2,VEZF1,KAT7,HNRNPD,SMARCC2,BRD4,SETDB1,MMS19,GPBP1L1,CDK12,STAT3,CHTF8,SIN3A,RHOG,CREB3L2,YTHDF2,NCOA6,TAF15		HPA:029010_13	oral mucosa; squamous epithelial cells[Supported,High]	3.99e-08	CREBBP,ZCCHC8,WNK1,SPEN,RBM22,SF3A1,ADNP,HNRNPUL1,KLF3,RCOR3,KDM3B,ZNF384,TAF4,SRRM1,SMARCC2,BRD4,TGOLN2,LARP1,PAXIP1,CDK12,SRRM2,EXOSC10,KDM2A,SMARCC1,COPG1,EP400,EIF4ENIF1,SUMO3,SF3B3,CHAMP1,SCAF8,TAF15
HPA:027020_11	lymph node; non-germinal center cells[Supported,Low]	3.42e-07	LAS1L,CREBBP,CSDE1,ZCCHC8,WNK1,CS,SUGP2,SPEN,XRCC5,SMARCA2,PCNP,FYB1,RBM22,GANAB,SPTLC1,SF3A1,EP300,YY1,ACIN1,NFATC2,ADNP,CTCF,HNRNPUL1,CBLL1,PFN1,NFKB1,KLF3,FNBP4,PPP6R3,WIPF1,SRSF4,SMG7,RRAGC,ARID1A,KDM3B,TMPO,CRY2,HP1BP3,CCNT1,TAF4,DHX30,PER2,SRRM1,HNRNPD,SMARCC2,BRD4,MYO1F,MSN,TGOLN2,SCAF4,SYNJ1,CDK12,HDGFL2,SRRM2,STAT3,SIN3A,PCBP1,EXOSC10,RHOG,ZHX2,SATB1,EP400,EIF4ENIF1,IKZF1,FNBP1,UBQLN2,EN…		HPA:008020_12	cerebral cortex; glial cells[Supported,Medium]	4.15e-08	ERP44,ZCCHC8,MAP4,WNK1,CS,SPEN,SMARCA2,RBM22,RCOR1,SF3A1,ACIN1,ADNP,CTCF,ECH1,HNRNPUL1,CBLL1,PFN1,KLF3,OSBP,SRSF4,RRAGC,RCOR3,KDM3B,ZNF384,TAF4,PER2,TERF2,SRRM1,NMT1,SMARCC2,BRD4,MDH2,TAF1,TGOLN2,MIA3,LARP1,SCAF4,PAXIP1,GMEB1,RAD21,SLC4A2,TSC1,CDK12,SRRM2,IRF2,PCBP1,WIPF2,KDM2A,ZHX2,COPG1,EP400,EIF4ENIF1,UBQLN2,SF3B3,NOL4L,NCOA6,CHAMP1,ATXN2,SCAF8,TAF15
HPA:042030_12	skin 1; keratinocytes[Supported,Medium]	3.89e-07	LAS1L,CREBBP,NCAPD2,ZCCHC8,MAP4,WNK1,CS,XRCC5,DNM2,SMARCA2,PCNP,ATG16L1,RBM22,ATXN7L3,RCOR1,SPTLC1,GLG1,SF3A1,EP300,YY1,ACIN1,NFATC2,ADNP,CTCF,TMEM87A,SNRNP70,HNRNPUL1,CBLL1,CDK5RAP3,KLF3,PPP6R3,TCERG1,SRSF4,SMG7,RRAGC,RCOR3,ARID1A,HSDL2,KDM3B,TMPO,CRY2,VPS26A,CCNT1,TOMM40,TAF4,LRRC47,PER2,SRRM1,NMT1,HNRNPD,SMARCC2,BRD4,ARNT,TAF1,GPR107,TGOLN2,TOMM70,SCAF4,PAXIP1,SERINC5,TSC1,NOLC1,CDK12,HDGFL2,S…		HPA:027020_12	lymph node; non-germinal center cells[Supported,Medium]	4.17e-08	CREBBP,ZCCHC8,LCP2,CS,SPEN,SMARCA2,FYB1,RBM22,GLG1,SF3A1,NFATC2,ADNP,CTCF,HNRNPUL1,CBLL1,PFN1,KLF3,OSBP,BRD8,GORASP2,WIPF1,SMG7,RRAGC,RCOR3,ARID1A,KDM3B,VPS26A,ZNF384,TAF4,SRRM1,SMARCC2,BRD4,MDH2,ALDOA,TGOLN2,LARP1,SCAF4,PAXIP1,CDK12,SRRM2,STAT3,PCBP1,EXOSC10,KDM2A,SMARCC1,RHOG,ZHX2,COPG1,EP400,EIF4ENIF1,SUMO3,IKZF1,FNBP1,UBQLN2,SF3B3,NCOA6,CHAMP1,DAXX,SCAF8,TAF15
GO:0000989	transcription factor activity, transcription factor binding	3.99e-07	CREBBP,MED24,CALCOCO1,ARID1B,RNF4,SPEN,NFYC,ACTN1,DDX1,SMARCA2,KAT6A,ATXN7L3,FUS,RCOR1,TCF20,EP300,YY1,ZMYND8,SUPT20H,CTCF,URI1,SMARCD2,TBP,TCERG1,BCL9,GON4L,RCOR3,ARID1A,KLF7,CRY2,DDX54,TRERF1,TAF4,NR1H2,PER2,RFXAP,LPIN1,TAF5L,AEBP2,SMARCC2,SMAD4,BCL10,ARNT,TAF1,JAZF1,MMS19,MAML1,GMEB1,ANKRA2,SIN3A,SMARCC1,ZHX2,BCOR,TOB2,KMT5A,BRF1,UBE2L3,MTF1,NOC2L,MAML3,PHF2,NCOA6,DAXX,HOMEZ,TADA2A		HPA:023010_11	kidney; cells in glomeruli[Supported,Low]	4.5e-08	CREBBP,NCAPD2,ZCCHC8,MAP4,WNK1,CS,SPEN,ACTB,SMARCA2,RBM22,RCOR1,GLG1,SF3A1,EP300,ADNP,CHMP4B,CTCF,ECH1,HNRNPUL1,CBLL1,PFN1,KLF3,OSBP,TCERG1,SRSF4,SMG7,RRAGC,RCOR3,ARID1A,KDM3B,VPS26A,ZNF384,TAF4,PER2,SRRM1,TCHP,SMARCC2,BRD4,ANXA9,ARNT,MDH2,ALDOA,TGOLN2,LARP1,SCAF4,PAXIP1,GMEB1,SLC4A2,TSC1,CDK12,SRRM2,STAT3,SIN3A,PCBP1,WIPF2,KDM2A,BANF1,ZHX2,COPG1,EP400,EIF4ENIF1,SUMO3,FNBP1,UBQLN2,SF3B3,NCOA6,CHA…
GO:0000976	transcription regulatory region sequence-specific DNA binding	4.07e-07	CREBBP,FOXJ2,NFX1,EP300,YY1,NFATC2,CTCF,FUBP3,NFKB1,KLF3,TBP,PRDM2,KDM3B,CRY2,RREB1,PER2,TFCP2,VEZF1,AEBP2,SMARCC2,GATAD2B,STAT3,SIN3A,CREB3L2,SATB1,BCOR		GO:0010557	positive regulation of macromolecule biosynthetic process	4.71e-08	CREBBP,PAF1,ARID1B,RNF4,FOXJ2,ELAVL1,SMARCA2,NUFIP1,CCNK,SIRT1,EP300,CHD8,NFATC2,FMR1,CTCF,IKBKB,PPP3CB,PFN1,SUPT6H,PTGES3,TBP,BRD8,BCL9,PRDM2,ARID1A,KLF7,TRERF1,RREB1,HIVEP3,TAF4,VHL,TFCP2,VEZF1,KAT7,SMARCC2,ZFHX3,BRD4,BCL10,ARNT,POLR2D,TAF1,LARP1,PAXIP1,RNF111,GPBP1L1,MAML1,GMEB1,RAD21,CDK12,IRF2,STAT3,SIN3A,PCBP1,SMARCC1,DHX36,RHOG,CREB3L2,IKZF1,ZNF398,PHF2,YTHDF2,NCOA6,PPP3R1,TAF15,AATF
HPA:053020_03	tonsil; non-germinal center cells[Uncertain,High]	4.52e-07	LAS1L,DEF6,WNK1,CS,XRCC5,DNM2,RBM22,ATXN7L3,GANAB,RCOR1,GLG1,POLRMT,SF3A1,CTCF,TRIM35,SNRNP70,HNRNPUL1,CBLL1,USP42,PFN1,NFKB1,PPP6R3,STK38,WIPF1,ARID1A,KDM3B,TMPO,CRY2,VPS26A,LRRC47,STARD3,DOCK2,HNRNPD,SMARCC2,BRD4,MSN,TGOLN2,SCAF4,PAXIP1,CDK12,HDGFL2,SRRM2,MAPK1IP1L,LETM1,SMARCC1,RHOG,ZHX2,SATB1,EP400,EIF4ENIF1,FNBP1,ENTPD4,CHAMP1,DAXX,SCAF8		HPA:018010_12	gallbladder; glandular cells[Supported,Medium]	5.27e-08	CREBBP,NCAPD2,ZCCHC8,LCP2,MAP4,WNK1,CS,SPEN,ACTB,SMARCA2,RBM22,RCOR1,GLG1,SF3A1,EP300,ACIN1,NFATC2,ADNP,CHMP4B,CTCF,ECH1,HNRNPUL1,CBLL1,PFN1,KLF3,OSBP,BRD8,TCERG1,GORASP2,SRSF4,SMG7,RRAGC,RCOR3,ARID1A,KDM3B,VPS26A,ZNF384,TAF4,PER2,SRRM1,TCHP,SMARCC2,BRD4,ANXA9,ARNT,MDH2,TGOLN2,LARP1,SCAF4,PAXIP1,SYNJ1,GMEB1,SLC4A2,TSC1,NOLC1,CDK12,SRRM2,STAT3,SIN3A,PCBP1,WIPF2,EXOSC10,KDM2A,SMARCC1,BANF1,COPG1,EP…
HPA:048010_02	spleen; cells in red pulp[Uncertain,Medium]	4.89e-07	LAS1L,CREBBP,DEF6,ZCCHC8,WNK1,CS,SPEN,TNRC6C,XRCC5,DNM2,SMARCA2,PCNP,FYB1,RBM22,ATXN7L3,GANAB,SPTLC1,SF3A1,EP300,YY1,ACIN1,ADNP,CTCF,HNRNPUL1,CBLL1,USP42,FUBP3,PFN1,GOSR1,KLF3,PPP6R3,STK38,WIPF1,SRSF4,RRAGC,ARID1A,PROSER1,KDM3B,TMPO,CRY2,NCOA5,CCNT1,TAF4,PER2,SRRM1,HNRNPD,SMARCC2,RETREG3,BRD4,MYO1F,MSN,IL2RG,TGOLN2,SCAF4,CDK12,HDGFL2,SRRM2,MAPK1IP1L,STAT3,PCBP1,DUS1L,RHOG,SATB1,EP400,EIF4ENIF1,IK…		HPA:053020_12	tonsil; non-germinal center cells[Supported,Medium]	5.96e-08	CREBBP,NCAPD2,ZCCHC8,LCP2,MAP4,WNK1,CS,SPEN,ACTB,SMARCA2,FYB1,RBM22,RCOR1,GLG1,SF3A1,EP300,NFATC2,ADNP,CTCF,ECH1,HNRNPUL1,CBLL1,PFN1,KLF3,OSBP,BRD8,GORASP2,WIPF1,SMG7,RRAGC,RCOR3,ARID1A,KDM3B,VPS26A,ZNF384,TAF4,PER2,SRRM1,SMARCC2,BRD4,ANXA9,ARNT,MDH2,ALDOA,TGOLN2,SCAF4,PAXIP1,GMEB1,SLC4A2,TSC1,CDK12,SRRM2,STAT3,PCBP1,KDM2A,SMARCC1,RHOG,ZHX2,COPG1,EP400,EIF4ENIF1,IKZF1,FNBP1,UBQLN2,SF3B3,NCOA6,CHA…
HPA:027010_03	lymph node; germinal center cells[Uncertain,High]	5.21e-07	NCAPD2,XRCC5,RCOR1,POLRMT,SF3A1,NFATC2,ADNP,CTCF,TRIM35,SNRNP70,HNRNPUL1,CBLL1,USP42,PFN1,NFKB1,PPP6R3,ARID1A,KDM3B,TMPO,CRY2,NCOA5,CCNT1,LRRC47,STARD3,DOCK2,HNRNPD,DCAF5,MSN,TGOLN2,SCAF4,PAXIP1,CDK12,HDGFL2,SRRM2,LETM1,SMARCC1,ZHX2,EIF4ENIF1,FNBP1,UBQLN2,SF3B3,ENTPD4,CHAMP1,DAXX,SCAF8,GTF2I		HPA:013010_12	endometrium 2; cells in endometrial stroma[Supported,Medium]	6.2e-08	CREBBP,ERP44,ZCCHC8,VCL,MAP4,ACTB,SMARCA2,RBM22,RCOR1,GLG1,SF3A1,NFATC2,ADNP,CTCF,ECH1,HNRNPUL1,PITRM1,OSBP,BRD8,TCERG1,SRSF4,RCOR3,VPS26A,TRERF1,ZNF384,TAF4,NMT1,SMARCC2,BRD4,ARNT,MDH2,TAF1,TGOLN2,SCAF4,PAXIP1,RAD21,TSC1,CDK12,SRRM2,IRF2,PCBP1,KDM2A,BANF1,ZHX2,EIF4ENIF1,SUMO3,UBQLN2,NCOA6,CHAMP1,SCAF8,TAF15
HPA:023010_12	kidney; cells in glomeruli[Supported,Medium]	5.28e-07	LAS1L,CREBBP,CSDE1,ZCCHC8,WNK1,CS,SUGP2,SPEN,XRCC5,SMARCA2,PCNP,RBM22,ATXN7L3,SF3A1,EP300,ADNP,CTCF,HNRNPUL1,CBLL1,KLF3,PPP6R3,SRSF4,RRAGC,ARID1A,KDM3B,TMPO,CRY2,HP1BP3,CCNT1,TAF4,PER2,SRRM1,HNRNPD,SMARCC2,BRD4,MSN,TGOLN2,SCAF4,CDK12,HDGFL2,SRRM2,STAT3,SIN3A,EIF4ENIF1,UBQLN2,ENTPD4,NCOA6,CHAMP1,SCAF8		HPA:021010_11	hippocampus; glial cells[Supported,Low]	6.79e-08	RBM6,CREBBP,NCAPD2,CAPN1,ZCCHC8,MAP4,WNK1,CS,POLD1,SPEN,MBD3,RAB7A,SMARCA2,RBM22,ADD1,FUS,MLF2,RCOR1,GLG1,POLR2E,SF3A1,EP300,ACIN1,ADNP,HTATSF1,CTCF,CLCN7,NUCB1,ECH1,HNRNPUL1,CBLL1,WASL,PITRM1,PFN1,NSD2,KLF3,BRD8,RTN4,SRSF4,RRAGC,RCOR3,ARID1A,EIF2B2,KDM3B,VPS26A,COQ8B,VAPB,TRERF1,ZNF384,HIP1,TAF4,PER2,TERF2,SRRM1,NMT1,TCHP,SMARCC2,EIF4A3,BRD4,MDH2,SH3KBP1,TAF1,INCENP,DLAT,TGOLN2,MIA3,LARP1,SCAF4,…
HPA:015010_12	esophagus; squamous epithelial cells[Supported,Medium]	5.37e-07	LAS1L,CREBBP,CSDE1,WNK1,CS,SPEN,XRCC5,SMARCA2,PCNP,RBM22,ATXN7L3,GANAB,SPTLC1,SF3A1,EP300,YY1,ACIN1,ADNP,CTCF,HNRNPUL1,CBLL1,NFKB1,KLF3,FNBP4,PPP6R3,SRSF4,SMG7,ARID1A,KDM3B,CRY2,CCNT1,TAF4,DHX30,PER2,SRRM1,HNRNPD,SMARCC2,BRD4,TGOLN2,SCAF4,CDK12,HDGFL2,SRRM2,STAT3,SIN3A,PCBP1,WIPF2,EXOSC10,ZHX2,EP400,EIF4ENIF1,UBQLN2,NCOA6,CHAMP1,DAXX,ATXN2,SCAF8,TAF15		GO:0006996	organelle organization	8.07e-08	CREBBP,PAF1,RANBP9,NCAPD2,MAP4,ARID1B,ELMO2,RNF4,RHOA,CSNK2A2,ACTB,SART3,UBE2A,SMARCA2,WBP11,RCOR1,SIRT1,POLRMT,EP300,ACIN1,CHD8,ZMYND8,CHMP4B,FMR1,CTCF,IKBKB,PFN1,GOSR1,SUPT6H,PTGES3,BRD8,CNOT6,PPP2CA,TBCCD1,RTN4,GORASP2,WIPF1,SMG7,PRDM2,ARID1A,DCLRE1B,KDM3B,PEX16,DYNLRB1,ZBTB1,DIAPH1,PER2,TERF2,KRAS,NMT1,KAT7,ODF2,TMOD3,SEC31A,TCHP,SMARCC2,MAP1LC3B,NPEPPS,WDR45B,BRD4,SH3BGRL3,SETDB1,POGZ,GATAD2…
HPA:015010_13	esophagus; squamous epithelial cells[Supported,High]	5.45e-07	LAS1L,CREBBP,WNK1,CS,SPEN,XRCC5,PCNP,RBM22,ATXN7L3,SPTLC1,SF3A1,EP300,ADNP,CTCF,HNRNPUL1,KLF3,SRSF4,SMG7,KDM3B,CRY2,TAF4,SRRM1,HNRNPD,SMARCC2,BRD4,SCAF4,HDGFL2,SRRM2,PCBP1,EXOSC10,ZHX2,EP400,EIF4ENIF1,UBQLN2,SCAF8,TAF15		GO:0031323	regulation of cellular metabolic process	8.09e-08	CREBBP,RANBP9,STRAP,LCP2,ARID1B,TAB2,WNK1,RNF4,SPEN,FOXJ2,ELAVL1,RHOA,CSNK2A2,SART3,TNRC6C,SMARCA2,WBP11,NFX1,RBM22,CCNK,GLG1,SF3A1,EP300,CHD8,ZMYND8,NFATC2,ADNP,FMR1,CTCF,HNRNPUL1,CASP2,PPP3CB,PFN1,PSMD11,SUPT6H,KLF3,PTGES3,TBP,BRD8,DROSHA,TCERG1,SRSF4,GON4L,SMG7,PRDM2,RRAGC,RCOR3,ARID1A,YLPM1,KDM3B,VPS26A,RREB1,CAPNS1,ZNF384,HIVEP3,TAF4,ZNF317,PER2,KRAS,VHL,TFCP2,VEZF1,KAT7,SAP130,SMARCC2,BRD4,…
HPA:007020_12	cerebellum; cells in granular layer[Supported,Medium]	5.63e-07	CREBBP,CS,SPEN,SMARCA2,SF3A1,EP300,ACIN1,ADNP,CTCF,HNRNPUL1,CBLL1,SRSF4,ARID1A,HP1BP3,CCNT1,TAF4,SRRM1,HNRNPD,SMARCC2,BRD4,TGOLN2,SCAF4,SYNJ1,CDK12,SRRM2,SIN3A,EP400,EIF4ENIF1,FNBP1,NCOA6,CHAMP1,SCAF8,TAF15		HPA:002020_12	appendix; lymphoid tissue[Supported,Medium]	8.32e-08	CREBBP,NCAPD2,ERP44,ZCCHC8,VCL,LCP2,MAP4,WNK1,CS,SPEN,ACTB,SMARCA2,FYB1,RBM22,FUS,RCOR1,GLG1,SF3A1,EP300,ACIN1,NFATC2,ADNP,CTCF,ECH1,HNRNPUL1,CBLL1,PITRM1,PFN1,NSD2,BIN2,BRD8,WIPF1,RCOR3,ARID1A,KDM3B,VPS26A,TRERF1,ZNF384,TAF4,PER2,TERF2,NMT1,SMARCC2,BRD4,MDH2,SH3KBP1,TAF1,ALDOA,TGOLN2,LARP1,SCAF4,PAXIP1,GMEB1,RAD21,SLC4A2,TSC1,CDK12,SRRM2,IRF2,STAT3,PCBP1,KDM2A,SMARCC1,ZHX2,COPG1,EP400,EIF4ENIF1,…
GO:0043229	intracellular organelle	6.07e-07	LAS1L,KRIT1,CREBBP,PIGQ,CSDE1,POMT2,RANBP9,NCAPD2,CALCOCO1,NUDCD3,RTFDC1,STRAP,DEF6,ZCCHC8,TIMP2,AP2S1,MAP4,ARID1B,FOXN3,TAB2,ACAA1,CS,RNF4,SUGP2,BTBD1,PMS1,SPEN,FOXJ2,ELAVL1,KDM4A,RHOA,ZXDC,CSNK2A2,RDH11,ACTB,SART3,MAP2K7,UBE2A,TULP3,XRCC5,DNM2,SMARCA2,CNOT4,PCNP,FYB1,ZNF324,SSH1,WBP11,ATG16L1,NFX1,RBM22,ATXN7L3,RBBP9,GANAB,RCOR1,SPTLC1,CCNK,GLG1,HDAC6,POLRMT,SF3A1,TCF20,AP1B1,EP300,PSMC1,YY1,AC…		GO:0003682	chromatin binding	8.79e-08	CREBBP,RNF4,SMARCA2,EP300,CHD8,NFATC2,ADNP,FMR1,CTCF,SUPT6H,ARID1A,KDM3B,SMARCC2,BRD4,SETDB1,GATAD2B,STAT3,SIN3A,SMARCC1,EP400,NCOA6,BRD2
HPA:015010_03	esophagus; squamous epithelial cells[Uncertain,High]	6.44e-07	LAS1L,CREBBP,ZCCHC8,WNK1,CS,SPEN,XRCC5,DNM2,PCNP,RBM22,ATXN7L3,SPTLC1,SF3A1,EP300,ADNP,CTCF,TRIM35,SNRNP70,HNRNPUL1,FUBP3,KLF3,STK38,TTC31,SRSF4,SMG7,HSDL2,KDM3B,TMPO,CRY2,FAM35A,NCOA5,TAF4,SRRM1,HNRNPD,SMARCC2,DCAF5,RETREG3,BRD4,AUH,SCAF4,PAXIP1,PATL1,HDGFL2,SRRM2,PCBP1,EXOSC10,SMARCC1,ZHX2,EDC3,EP400,EIF4ENIF1,UBQLN2,SF3B3,SCAF8,GTF2I,TAF15		HPA:004020_12	breast; glandular cells[Supported,Medium]	8.82e-08	CREBBP,NCAPD2,ZCCHC8,MAP4,CS,SPEN,SMARCA2,RBM22,RCOR1,GLG1,SF3A1,EP300,ACIN1,ADNP,CHMP4B,CTCF,ECH1,HNRNPUL1,CBLL1,PFN1,KLF3,OSBP,BRD8,TCERG1,GORASP2,SRSF4,RRAGC,ARID1A,KDM3B,VPS26A,ZNF384,TAF4,PER2,SRRM1,TCHP,SMARCC2,BRD4,ANXA9,ARNT,MDH2,ALDOA,TGOLN2,LARP1,SCAF4,PAXIP1,SYNJ1,GMEB1,SLC4A2,TSC1,CDK12,SRRM2,STAT3,PCBP1,WIPF2,EXOSC10,KDM2A,SMARCC1,BANF1,ZHX2,COPG1,EP400,EIF4ENIF1,SUMO3,UBQLN2,SF3B3,N…
HPA:014010_12	epididymis; glandular cells[Supported,Medium]	6.72e-07	LAS1L,CREBBP,CSDE1,ZCCHC8,CS,SUGP2,SPEN,XRCC5,SMARCA2,PCNP,RBM22,ATXN7L3,GANAB,SPTLC1,SF3A1,EP300,YY1,ACIN1,NFATC2,ADNP,CTCF,HNRNPUL1,CBLL1,PFN1,NFKB1,KLF3,FNBP4,PPP6R3,SRSF4,RRAGC,ARID1A,KDM3B,TMPO,CRY2,HP1BP3,CCNT1,TAF4,PER2,SRRM1,HNRNPD,SMARCC2,BRD4,MSN,TGOLN2,SCAF4,SYNJ1,CDK12,HDGFL2,SRRM2,STAT3,SIN3A,PCBP1,WIPF2,EXOSC10,ZHX2,SATB1,EP400,EIF4ENIF1,UBQLN2,ENTPD4,NCOA6,CHAMP1,DAXX,EHMT2,SCAF8,T…		HPA:055010_12	vagina; squamous epithelial cells[Supported,Medium]	9.37e-08	CREBBP,ZCCHC8,MAP4,WNK1,CS,SPEN,SMARCA2,RBM22,GLG1,SF3A1,EP300,ADNP,CTCF,HNRNPUL1,CBLL1,PFN1,KLF3,OSBP,TCERG1,GORASP2,SRSF4,SMG7,RRAGC,ARID1A,KDM3B,VPS26A,ZNF384,TAF4,PER2,SRRM1,SMARCC2,BRD4,ANXA9,ARNT,MDH2,TGOLN2,LARP1,SCAF4,PAXIP1,GMEB1,CDK12,SRRM2,STAT3,PCBP1,EXOSC10,KDM2A,SMARCC1,BANF1,COPG1,EP400,EIF4ENIF1,SUMO3,SF3B3,NCOA6,CHAMP1,DAXX,SCAF8,TAF15
GO:0045893	positive regulation of transcription, DNA-templated	6.81e-07	CREBBP,RNF4,FOXJ2,SMARCA2,CCNK,EP300,CHD8,NFATC2,CTCF,SUPT6H,TBP,PRDM2,ARID1A,HIVEP3,CCNT1,TAF4,TFCP2,VEZF1,KAT7,HNRNPD,SMARCC2,BRD4,MMS19,GPBP1L1,CDK12,SIN3A,RHOG,CREB3L2,NCOA6,TAF15		HPA:027020_11	lymph node; non-germinal center cells[Supported,Low]	9.73e-08	CREBBP,NCAPD2,ZCCHC8,LCP2,MAP4,WNK1,CS,SPEN,ACTB,SMARCA2,FYB1,RBM22,RCOR1,GLG1,SF3A1,EP300,ACIN1,NFATC2,ADNP,CHMP4B,CTCF,ECH1,HNRNPUL1,CBLL1,PFN1,KLF3,OSBP,BRD8,TCERG1,GORASP2,WIPF1,SRSF4,SMG7,RRAGC,RCOR3,ARID1A,KDM3B,VPS26A,ZNF384,TAF4,PER2,SRRM1,SMARCC2,BRD4,ANXA9,ARNT,MDH2,ALDOA,TGOLN2,LARP1,SCAF4,PAXIP1,SYNJ1,GMEB1,SLC4A2,TSC1,CDK12,SRRM2,STAT3,SIN3A,PCBP1,EXOSC10,KDM2A,SMARCC1,BANF1,RHOG,ZHX…
GO:1903508	positive regulation of nucleic acid-templated transcription	6.81e-07	CREBBP,RNF4,FOXJ2,SMARCA2,CCNK,EP300,CHD8,NFATC2,CTCF,SUPT6H,TBP,PRDM2,ARID1A,HIVEP3,CCNT1,TAF4,TFCP2,VEZF1,KAT7,HNRNPD,SMARCC2,BRD4,MMS19,GPBP1L1,CDK12,SIN3A,RHOG,CREB3L2,NCOA6,TAF15		HPA:007030_11	cerebellum; cells in molecular layer[Supported,Low]	1e-07	CREBBP,ZCCHC8,CS,SPEN,SMARCA2,RBM22,SF3A1,EP300,ACIN1,NFATC2,ADNP,CTCF,HNRNPUL1,CBLL1,PFN1,KLF3,TCERG1,SRSF4,RRAGC,RCOR3,ARID1A,KDM3B,TAF4,SRRM1,SMARCC2,BRD4,TGOLN2,SCAF4,PAXIP1,SYNJ1,NOLC1,CDK12,SRRM2,STAT3,SIN3A,PCBP1,WIPF2,EXOSC10,KDM2A,ZHX2,COPG1,EP400,EIF4ENIF1,FNBP1,UBQLN2,NCOA6,CHAMP1,DAXX,ATXN2,SCAF8,TAF15
GO:1902680	positive regulation of RNA biosynthetic process	6.99e-07	CREBBP,RNF4,FOXJ2,SMARCA2,CCNK,EP300,CHD8,NFATC2,CTCF,SUPT6H,TBP,PRDM2,ARID1A,HIVEP3,CCNT1,TAF4,TFCP2,VEZF1,KAT7,HNRNPD,SMARCC2,BRD4,MMS19,GPBP1L1,CDK12,SIN3A,RHOG,CREB3L2,NCOA6,TAF15		GO:0003712	transcription cofactor activity	1.02e-07	CREBBP,ARID1B,RNF4,NFYC,CBFB,ACTN1,SMARCA2,FUS,RCOR1,SIRT1,EP300,ZMYND8,SUPT20H,ARL2BP,CTCF,TCERG1,BCL9,GON4L,RCOR3,ARID1A,KLF7,TRERF1,TAF4,PER2,SMARCC2,SS18,BCL10,ARNT,TAF1,JAZF1,MAML1,GMEB1,SIN3A,SMARCC1,ZHX2,BCOR,TOB2,UBE2L3,PHF2,NCOA6,DAXX
HPA:003010_12	bone marrow; hematopoietic cells[Supported,Medium]	7.35e-07	LAS1L,CSDE1,ZCCHC8,WNK1,CS,SPEN,XRCC5,SMARCA2,PCNP,FYB1,RBM22,ATXN7L3,GANAB,SF3A1,EP300,YY1,ACIN1,NFATC2,ADNP,CTCF,HNRNPUL1,CBLL1,PFN1,NFKB1,KLF3,PPP6R3,WIPF1,SRSF4,SMG7,RRAGC,ARID1A,KDM3B,TMPO,CRY2,CCNT1,TAF4,PER2,SRRM1,HNRNPD,SMARCC2,BRD4,MYO1F,MSN,TGOLN2,SCAF4,SYNJ1,CDK12,SRRM2,PCBP1,RHOG,ZHX2,EP400,EIF4ENIF1,IKZF1,FNBP1,UBQLN2,NCOA6,CHAMP1,DAXX,SCAF8,TAF15		GO:0034645	cellular macromolecule biosynthetic process	1.04e-07	CREBBP,PAF1,PIGQ,ELOA,STRAP,ARID1B,TAB2,RNF4,SPEN,FOXJ2,ELAVL1,CSNK2A2,TULP3,TNRC6C,SMARCA2,NUFIP1,NFX1,RCOR1,CCNK,SIRT1,POLRMT,EP300,CHD8,ZMYND8,NFATC2,ADNP,FMR1,CTCF,IKBKB,HNRNPUL1,PPP3CB,PFN1,PSMD11,SUPT6H,KLF3,PTGES3,EIF2B1,TBP,BRD8,CNOT6,DROSHA,PPP2CA,TCERG1,BCL9,SRSF4,GON4L,SMG7,PRDM2,RRAGC,RCOR3,ARID1A,KLF7,YLPM1,KDM3B,TSHZ3,NCOA5,TRERF1,RREB1,ZNF384,ZBTB1,HIVEP3,TAF4,ZNF317,THOC6,PER2,TER…
GO:0031328	positive regulation of cellular biosynthetic process	7.56e-07	CREBBP,RNF4,FOXJ2,ELAVL1,XRCC5,SMARCA2,CCNK,EP300,CHD8,NFATC2,ADNP,CTCF,FUBP3,SUPT6H,PTGES3,TBP,PRDM2,ARID1A,HIVEP3,CCNT1,TAF4,TFCP2,VEZF1,KAT7,HNRNPD,SMARCC2,BRD4,MMS19,GPBP1L1,CDK12,STAT3,CHTF8,SIN3A,RHOG,CREB3L2,YTHDF2,NCOA6,TAF15		GO:0019438	aromatic compound biosynthetic process	1.06e-07	CREBBP,PAF1,ELOA,STRAP,TIMP2,ARID1B,TAB2,RNF4,SPEN,FOXJ2,CSNK2A2,ACTN1,TULP3,SMARCA2,NUFIP1,NFX1,GMCL1,KDM2B,FUS,RCOR1,CCNK,TINF2,HSP90AB1,SIRT1,POLRMT,EP300,CHD8,ZMYND8,NFATC2,ADNP,ARL2BP,CTCF,IKBKB,HNRNPUL1,PPP3CB,PFN1,PSMD11,SUPT6H,NSD2,KLF3,PTGES3,TBP,BRD8,CNOT6,PPP2CA,TCERG1,BCL9,SRSF4,GON4L,SMG7,PRDM2,RRAGC,RCOR3,ARID1A,KLF7,YLPM1,KDM3B,TSHZ3,NCOA5,TRERF1,RREB1,ZNF384,ZBTB1,HIVEP3,ASH2L,PHF…
GO:0043231	intracellular membrane-bounded organelle	7.81e-07	LAS1L,CREBBP,PIGQ,CSDE1,POMT2,RANBP9,NCAPD2,CALCOCO1,RTFDC1,STRAP,DEF6,ZCCHC8,AP2S1,ARID1B,FOXN3,TAB2,ACAA1,CS,RNF4,SUGP2,PMS1,SPEN,FOXJ2,ELAVL1,RHOA,ZXDC,CSNK2A2,RDH11,ACTB,SART3,MAP2K7,UBE2A,TULP3,XRCC5,DNM2,SMARCA2,CNOT4,PCNP,FYB1,ZNF324,WBP11,ATG16L1,NFX1,RBM22,ATXN7L3,RBBP9,GANAB,RCOR1,SPTLC1,CCNK,GLG1,HDAC6,POLRMT,SF3A1,TCF20,AP1B1,EP300,PSMC1,YY1,ACIN1,CHD8,ZMYND8,NFATC2,ADNP,DNAJC5,CHMP4B…		HPA:007030_13	cerebellum; cells in molecular layer[Supported,High]	1.09e-07	CREBBP,SPEN,SF3A1,ADNP,CTCF,HNRNPUL1,ARID1A,SRRM1,SMARCC2,BRD4,TGOLN2,CDK12,SRRM2,ZHX2,EIF4ENIF1,CHAMP1,SCAF8
HPA:007020_02	cerebellum; cells in granular layer[Uncertain,Medium]	7.85e-07	CREBBP,CS,SPEN,SMARCA2,SF3A1,EP300,ACIN1,ADNP,CTCF,HNRNPUL1,SRSF4,GON4L,IPO13,ARID1A,PROSER1,ATG14,HP1BP3,CCNT1,TAF4,SRRM1,VEZF1,HNRNPD,SMARCC2,DCAF5,BRD4,SETDB1,TGOLN2,SCAF4,SYNJ1,PATL1,CDK12,SRRM2,MAPK1IP1L,SIN3A,EP400,EIF4ENIF1,FNBP1,NCOA6,CHAMP1,SCAF8		GO:0000988	transcription factor activity, protein binding	1.13e-07	CREBBP,ARID1B,RNF4,SPEN,NFYC,CBFB,ACTN1,SMARCA2,FUS,RCOR1,SIRT1,EP300,ZMYND8,SUPT20H,ARL2BP,CTCF,SUPT6H,TBP,TCERG1,BCL9,GON4L,RCOR3,ARID1A,KLF7,TRERF1,TAF4,PER2,SMARCC2,SS18,BCL10,ARNT,TAF1,JAZF1,MAML1,GMEB1,SIN3A,SMARCC1,ZHX2,BCOR,TOB2,UBE2L3,PHF2,NCOA6,DAXX
HPA:008020_03	cerebral cortex; glial cells[Uncertain,High]	8.25e-07	WNK1,SPEN,XRCC5,SMARCA2,RBM22,ATXN7L3,SF3A1,ACIN1,ADNP,CTCF,HNRNPUL1,USP42,KLF3,SRSF4,RRAGC,KDM3B,CRY2,HP1BP3,TAF4,HNRNPD,SMARCC2,BRD4,TGOLN2,HDGFL2,SRRM2,EIF4ENIF1,UBQLN2,CHAMP1,SCAF8		GO:0006325	chromatin organization	1.13e-07	CREBBP,ARID1B,SART3,UBE2A,SMARCA2,EP300,CHD8,ZMYND8,FMR1,CTCF,SUPT6H,BRD8,PRDM2,ARID1A,KDM3B,PER2,KAT7,SMARCC2,BRD4,SETDB1,GATAD2B,PAXIP1,CHTOP,SETD5,SIN3A,KDM2A,SMARCC1,BCOR,EP400,IKZF1,TLK1,DAXX,BRD2
GO:0016607	nuclear speck	9.23e-07	SART3,WBP11,SF3A1,ACIN1,CBLL1,FNBP4,SRSF4,YLPM1,SMNDC1,CRY2,RREB1,HP1BP3,SRRM1,SAP130,GATAD2B,CHTOP,PATL1,CDK12,SRRM2,PCBP1,EP400,EIF4ENIF1		GO:0018130	heterocycle biosynthetic process	1.27e-07	CREBBP,PAF1,ELOA,STRAP,TIMP2,ARID1B,TAB2,RNF4,SPEN,FOXJ2,CSNK2A2,ACTN1,TULP3,SMARCA2,NUFIP1,NFX1,GMCL1,KDM2B,FUS,RCOR1,CCNK,TINF2,HSP90AB1,SIRT1,POLRMT,EP300,CHD8,ZMYND8,NFATC2,ADNP,ARL2BP,CTCF,IKBKB,HNRNPUL1,PPP3CB,PFN1,PSMD11,SUPT6H,NSD2,KLF3,PTGES3,TBP,BRD8,CNOT6,PPP2CA,TCERG1,BCL9,SRSF4,GON4L,SMG7,PRDM2,RRAGC,RCOR3,ARID1A,KLF7,YLPM1,KDM3B,TSHZ3,NCOA5,TRERF1,RREB1,ZNF384,ZBTB1,HIVEP3,ASH2L,PHF…
HPA:034020_03	placenta; trophoblastic cells[Uncertain,High]	9.4e-07	LAS1L,ZCCHC8,CS,SPEN,XRCC5,SMARCA2,PCNP,RBM22,ATXN7L3,GANAB,POLRMT,SF3A1,EP300,YY1,ACIN1,ADNP,CTCF,TRIM35,SNRNP70,HNRNPUL1,CBLL1,USP42,FUBP3,PPP6R3,STK38,BRD8,RRAGC,RCOR3,ARID1A,PROSER1,KDM3B,CRY2,NCOA5,HP1BP3,CCNT1,TAF4,STARD3,SRRM1,HNRNPD,SMARCC2,RETREG3,BRD4,SETDB1,GPR107,TGOLN2,SCAF4,PAXIP1,CDK12,HDGFL2,SRRM2,MAPK1IP1L,PCBP1,DUS1L,SMARCC1,EP400,EIF4ENIF1,UBQLN2,SF3B3,NCOA6,CHAMP1,SCAF8,GTF2I,…		GO:1901360	organic cyclic compound metabolic process	1.4e-07	CREBBP,STRAP,ZCCHC8,ARID1B,TAB2,RNF4,SPEN,FOXJ2,ELAVL1,CSNK2A2,SART3,UBE2A,TNRC6C,SMARCA2,CNOT4,WBP11,NFX1,RBM22,CCNK,POLRMT,SF3A1,EP300,ACIN1,CHD8,ZMYND8,NFATC2,ADNP,FMR1,CTCF,HNRNPUL1,PPP3CB,PFN1,PSMD11,SUPT6H,KLF3,PTGES3,TBP,BRD8,DROSHA,TCERG1,SRSF4,GON4L,SMG7,PRDM2,RRAGC,RCOR3,ARID1A,YLPM1,SMNDC1,KDM3B,RREB1,ZNF384,HIVEP3,TAF4,ZNF317,PER2,SRRM1,KRAS,VHL,TFCP2,VEZF1,KAT7,SAP130,SMARCC2,BRD4,IS…
GO:0006351	transcription, DNA-templated	9.44e-07	CREBBP,CSDE1,STRAP,ARID1B,TAB2,RNF4,SPEN,FOXJ2,ZXDC,XRCC5,DNM2,SMARCA2,ZNF324,NFX1,ATXN7L3,CCNK,HDAC6,POLRMT,EP300,YY1,CHD8,ZMYND8,NFATC2,ADNP,CTCF,HNRNPUL1,ZNF862,FUBP3,PPP3CB,PFN1,SMARCD2,SUPT6H,NFKB1,KLF3,TBP,BRD8,TCERG1,SRSF4,GON4L,PRDM2,RRAGC,RCOR3,ARID1A,YLPM1,KDM3B,TMPO,CRY2,DDX54,NCOA5,RREB1,HIVEP3,HP1BP3,CCNT1,TAF4,ZNF317,PER2,SRRM1,KRAS,TFCP2,VEZF1,KAT7,SAP130,HNRNPD,AEBP2,SMARCC2,ZFHX3…		HPA:004030_11	breast; myoepithelial cells[Supported,Low]	1.44e-07	CREBBP,NCAPD2,ZCCHC8,MAP4,WNK1,CS,SPEN,ACTB,SMARCA2,RBM22,RCOR1,GLG1,SF3A1,EP300,ACIN1,NFATC2,ADNP,CHMP4B,CTCF,ECH1,HNRNPUL1,CBLL1,PFN1,KLF3,OSBP,BRD8,TCERG1,SRSF4,SMG7,RRAGC,ARID1A,KDM3B,VPS26A,ZNF384,TAF4,PER2,SRRM1,TCHP,SMARCC2,BRD4,ARNT,MDH2,ALDOA,TGOLN2,LARP1,SCAF4,PAXIP1,SYNJ1,GMEB1,SLC4A2,TSC1,CDK12,SRRM2,STAT3,SIN3A,PCBP1,WIPF2,EXOSC10,KDM2A,SMARCC1,BANF1,COPG1,EP400,EIF4ENIF1,SUMO3,UBQLN…
HPA:054010_12	urinary bladder; urothelial cells[Supported,Medium]	1.02e-06	LAS1L,CREBBP,CSDE1,NCAPD2,ZCCHC8,MAP4,WNK1,ACAA1,CS,SUGP2,BTBD1,SPEN,MAP2K7,XRCC5,DNM2,SMARCA2,PCNP,ATG16L1,RBM22,ATXN7L3,GANAB,RCOR1,SPTLC1,GLG1,SF3A1,EP300,YY1,ACIN1,ADNP,CTCF,TMEM87A,SNRNP70,HNRNPUL1,CBLL1,CDK5RAP3,PFN1,NFKB1,KLF3,FNBP4,PPP6R3,BRD8,TCERG1,SRSF4,SMG7,RRAGC,RCOR3,ARID1A,HSDL2,KDM3B,TMPO,CRY2,VPS26A,HP1BP3,CCNT1,TOMM40,TAF4,LRRC47,PER2,SRRM1,LARS,VILL,NMT1,HNRNPD,SMARCC2,BRD4,ARN…		HPA:015010_13	esophagus; squamous epithelial cells[Supported,High]	1.49e-07	CREBBP,ZCCHC8,WNK1,CS,SPEN,RBM22,SF3A1,EP300,ADNP,CTCF,HNRNPUL1,KLF3,SRSF4,SMG7,KDM3B,TAF4,SRRM1,SMARCC2,BRD4,SCAF4,SRRM2,EXOSC10,KDM2A,SMARCC1,ZHX2,EP400,EIF4ENIF1,UBQLN2,SCAF8,TAF15
HPA:013010_12	endometrium 2; cells in endometrial stroma[Supported,Medium]	1.05e-06	LAS1L,CREBBP,ERP44,ZCCHC8,MAP4,ACTB,XRCC5,SMARCA2,PCNP,RBM22,ATXN7L3,RCOR1,SPTLC1,GLG1,SF3A1,NFATC2,ADNP,CTCF,SNRNP70,HNRNPUL1,OSBP,METAP2,BRD8,TCERG1,SRSF4,RCOR3,HSDL2,TMPO,CRY2,VPS26A,TRERF1,HP1BP3,CCNT1,TOMM40,TAF4,LRRC47,NMT1,HNRNPD,SMARCC2,BRD4,ARNT,TAF1,TGOLN2,SCAF4,PAXIP1,TSC1,CDK12,HDGFL2,SRRM2,TNIP2,LETM1,PCBP1,BANF1,LMNB2,ZHX2,EIF4ENIF1,UBQLN2,LONP1,NCOA6,CHAMP1,SCAF8,CCNL2,TAF15		HPA:053020_11	tonsil; non-germinal center cells[Supported,Low]	1.53e-07	CREBBP,NCAPD2,ZCCHC8,LCP2,MAP4,WNK1,CS,SPEN,ACTB,SMARCA2,FYB1,RBM22,RCOR1,GLG1,SF3A1,EP300,ACIN1,NFATC2,ADNP,CHMP4B,CTCF,ECH1,HNRNPUL1,CBLL1,PFN1,KLF3,OSBP,BRD8,TCERG1,GORASP2,WIPF1,SRSF4,SMG7,RRAGC,RCOR3,ARID1A,KDM3B,VPS26A,ZNF384,TAF4,PER2,SRRM1,SMARCC2,BRD4,ANXA9,ARNT,MDH2,ALDOA,TGOLN2,LARP1,SCAF4,PAXIP1,SYNJ1,GMEB1,SLC4A2,TSC1,CDK12,SRRM2,STAT3,SIN3A,PCBP1,WIPF2,EXOSC10,KDM2A,SMARCC1,BANF1,RH…
HPA:006020_13	caudate; neuronal cells[Supported,High]	1.08e-06	CS,SPEN,SMARCA2,SF3A1,ACIN1,HNRNPUL1,SRSF4,ARID1A,DHX30,SRRM1,HNRNPD,SMARCC2,BRD4,TGOLN2,SRRM2,EP400,EIF4ENIF1,CHAMP1,ATXN2,SCAF8,TAF15		GO:0005694	chromosome	1.54e-07	CREBBP,NCAPD2,ARID1B,CSNK2A2,ACTB,UBE2A,SMARCA2,NUFIP1,TINF2,SIRT1,NFATC2,FMR1,CTCF,SUPT6H,NSD2,PTGES3,TBP,BRD8,PPP2CA,ARID1A,DCLRE1B,KDM3B,ASH2L,PHF10,TAF4,CHMP1A,THOC6,TERF2,SAP130,FBXO11,SMARCC2,BRD4,SETDB1,POGZ,GATAD2B,TAF1,PAXIP1,YY1AP1,RAD21,CDK12,STAT3,SIN3A,EXOSC10,PPP1CA,SMARCC1,DHX36,DCTN2,BANF1,EP400,SUMO3,IKZF1,PHF2,CHAMP1,DAXX,CSNK2B
GO:0051254	positive regulation of RNA metabolic process	1.14e-06	CREBBP,CALCOCO1,ARID1B,FOXN3,RNF4,FOXJ2,ZXDC,TNRC6C,DNM2,SMARCA2,RBM22,ATXN7L3,CCNK,TCF20,EP300,PSMC1,YY1,CHD8,NFATC2,CTCF,IKBKB,SNRNP70,FUBP3,PPP3CB,CDK5RAP3,PFN1,SUPT6H,NFKB1,VDR,TBP,BRD8,BCL9,PRDM2,ARID1A,KLF7,TRERF1,RREB1,HIVEP3,CCNT1,TAF4,RFXAP,VHL,TFCP2,VEZF1,KAT7,HNRNPD,SMARCC2,ZFHX3,BRD4,ARNT,TAF1,MMS19,PAXIP1,GPBP1L1,MAML1,ATXN7,STAT6,CDK12,STAT3,TNIP2,SIN3A,PCBP1,SMARCC1,NFATC2IP,RHOG,C…		HPA:007010_12	cerebellum; Purkinje cells[Supported,Medium]	1.54e-07	CREBBP,ZCCHC8,CS,SPEN,SMARCA2,RBM22,SF3A1,EP300,ACIN1,ADNP,CTCF,HNRNPUL1,CBLL1,KLF3,TCERG1,SRSF4,ARID1A,KDM3B,TAF4,SRRM1,SMARCC2,BRD4,ALDOA,TGOLN2,SCAF4,SYNJ1,NOLC1,CDK12,SRRM2,SIN3A,PCBP1,EXOSC10,KDM2A,SMARCC1,ZHX2,COPG1,EP400,EIF4ENIF1,FNBP1,UBQLN2,CHAMP1,DAXX,ATXN2,SCAF8,TAF15
REAC:3247509	Chromatin modifying enzymes	1.2e-06	CREBBP,ARID1B,SMARCA2,ATXN7L3,EP300,SMARCD2,NFKB1,BRD8,ARID1A,KDM3B,KAT7,SAP130,AEBP2,SMARCC2,SETDB1,GATAD2B,ATXN7,SMARCC1,EP400,EHMT2		HPA:030020_11	ovary; ovarian stroma cells[Supported,Low]	1.64e-07	CREBBP,NCAPD2,ZCCHC8,MAP4,CS,SPEN,SMARCA2,RBM22,RCOR1,GLG1,SF3A1,EP300,ACIN1,ADNP,CTCF,ECH1,HNRNPUL1,CBLL1,PFN1,KLF3,OSBP,BRD8,TCERG1,SRSF4,RRAGC,RCOR3,ARID1A,KDM3B,VPS26A,ZNF384,TAF4,PER2,SRRM1,SMARCC2,BRD4,ARNT,MDH2,ALDOA,TGOLN2,LARP1,SCAF4,PAXIP1,SYNJ1,GMEB1,SLC4A2,TSC1,CDK12,SRRM2,STAT3,SIN3A,PCBP1,KDM2A,BANF1,COPG1,EP400,EIF4ENIF1,SUMO3,FNBP1,UBQLN2,SF3B3,NCOA6,CHAMP1,DAXX,SCAF8
REAC:4839726	Chromatin organization	1.2e-06	CREBBP,ARID1B,SMARCA2,ATXN7L3,EP300,SMARCD2,NFKB1,BRD8,ARID1A,KDM3B,KAT7,SAP130,AEBP2,SMARCC2,SETDB1,GATAD2B,ATXN7,SMARCC1,EP400,EHMT2		GO:0045935	positive regulation of nucleobase-containing compound metabolic process	1.67e-07	CREBBP,PAF1,ARID1B,RNF4,FOXJ2,TNRC6C,SMARCA2,NUFIP1,RBM22,CCNK,SIRT1,EP300,CHD8,NFATC2,ADNP,CTCF,IKBKB,PPP3CB,PFN1,SUPT6H,PTGES3,TBP,BRD8,BCL9,PRDM2,ARID1A,KLF7,TRERF1,RREB1,HIVEP3,TAF4,VHL,TFCP2,VEZF1,KAT7,SMARCC2,ZFHX3,BRD4,BCL10,SETDB1,ARNT,TAF1,PAXIP1,RNF111,GPBP1L1,MAML1,GMEB1,RAD21,CDK12,IRF2,STAT3,SIN3A,PCBP1,SMARCC1,DHX36,RHOG,CREB3L2,IKZF1,ZNF398,PHF2,YTHDF2,NCOA6,PPP3R1,TAF15,AATF
HPA:053010_13	tonsil; germinal center cells[Supported,High]	1.23e-06	LAS1L,NCAPD2,DEF6,CS,SPEN,XRCC5,RBM22,ATXN7L3,GLG1,SF3A1,CTCF,SNRNP70,HNRNPUL1,CBLL1,NFKB1,PPP6R3,WIPF1,ARID1A,KDM3B,TMPO,CRY2,VPS26A,CCNT1,LRRC47,DOCK2,HNRNPD,BRD4,MSN,TGOLN2,SCAF4,PAXIP1,CDK12,HDGFL2,SRRM2,LETM1,SMARCC1,RHOG,ZHX2,EIF4ENIF1,FNBP1,UBQLN2,SF3B3,ENTPD4,CHAMP1,SCAF8,GTF2I		GO:0051171	regulation of nitrogen compound metabolic process	1.73e-07	CREBBP,RANBP9,STRAP,LCP2,ARID1B,TAB2,WNK1,RNF4,SPEN,FOXJ2,ELAVL1,RHOA,CSNK2A2,SART3,TNRC6C,SMARCA2,NFX1,RBM22,CCNK,GLG1,SF3A1,EP300,CHD8,ZMYND8,NFATC2,ADNP,FMR1,CTCF,HNRNPUL1,CASP2,PPP3CB,PFN1,PSMD11,SUPT6H,KLF3,PTGES3,TBP,BRD8,DROSHA,TCERG1,SRSF4,GON4L,SMG7,PRDM2,RCOR3,ARID1A,YLPM1,KDM3B,RREB1,ZNF384,HIVEP3,TAF4,ZNF317,PER2,KRAS,VHL,TFCP2,VEZF1,KAT7,SAP130,SMARCC2,BRD4,SETDB1,GATAD2B,TIAL1,LARP1…
HPA:017010_12	fallopian tube; glandular cells[Supported,Medium]	1.26e-06	LAS1L,CREBBP,CSDE1,WNK1,CS,SUGP2,SPEN,XRCC5,SMARCA2,PCNP,GANAB,SF3A1,EP300,YY1,ACIN1,ADNP,CTCF,HNRNPUL1,CBLL1,PFN1,NFKB1,KLF3,FNBP4,PPP6R3,SRSF4,SMG7,ARID1A,KDM3B,CRY2,HP1BP3,CCNT1,TAF4,DHX30,PER2,SRRM1,HNRNPD,SMARCC2,BRD4,TGOLN2,SCAF4,CDK12,HDGFL2,SRRM2,STAT3,SIN3A,PCBP1,WIPF2,EXOSC10,ZHX2,EP400,EIF4ENIF1,FNBP1,UBQLN2,NCOA6,CHAMP1,ATXN2,SCAF8,TAF15		HPA:042020_11	skin 1; fibroblasts[Supported,Low]	1.74e-07	CREBBP,NCAPD2,ZCCHC8,LCP2,MAP4,WNK1,CS,SMARCA2,RBM22,RCOR1,GLG1,SF3A1,EP300,ACIN1,NFATC2,ADNP,CTCF,ECH1,HNRNPUL1,CBLL1,PFN1,KLF3,OSBP,TCERG1,WIPF1,SRSF4,SMG7,RRAGC,RCOR3,KDM3B,VPS26A,ZNF384,TAF4,PER2,SRRM1,TCHP,SMARCC2,BRD4,ARNT,MDH2,ALDOA,TGOLN2,SCAF4,PAXIP1,GMEB1,SLC4A2,TSC1,CDK12,SRRM2,STAT3,SIN3A,PCBP1,WIPF2,KDM2A,BANF1,ZHX2,COPG1,EP400,EIF4ENIF1,SUMO3,UBQLN2,SF3B3,NCOA6,CHAMP1,DAXX,SCAF8,TAF…
GO:0097659	nucleic acid-templated transcription	1.31e-06	CREBBP,CSDE1,STRAP,ARID1B,TAB2,RNF4,SPEN,FOXJ2,ZXDC,XRCC5,DNM2,SMARCA2,ZNF324,NFX1,ATXN7L3,CCNK,HDAC6,POLRMT,EP300,YY1,CHD8,ZMYND8,NFATC2,ADNP,CTCF,HNRNPUL1,ZNF862,FUBP3,PPP3CB,PFN1,SMARCD2,SUPT6H,NFKB1,KLF3,TBP,BRD8,TCERG1,SRSF4,GON4L,PRDM2,RRAGC,RCOR3,ARID1A,YLPM1,KDM3B,TMPO,CRY2,DDX54,NCOA5,RREB1,HIVEP3,HP1BP3,CCNT1,TAF4,ZNF317,PER2,SRRM1,KRAS,TFCP2,VEZF1,KAT7,SAP130,HNRNPD,AEBP2,SMARCC2,ZFHX3…		HPA:048010_11	spleen; cells in red pulp[Supported,Low]	1.76e-07	CREBBP,ZCCHC8,LCP2,WNK1,CS,SPEN,SMARCA2,FYB1,RBM22,SF3A1,EP300,ACIN1,NFATC2,ADNP,CTCF,HNRNPUL1,CBLL1,PFN1,KLF3,TCERG1,WIPF1,SRSF4,RRAGC,RCOR3,ARID1A,KDM3B,TAF4,SRRM1,SMARCC2,BRD4,ALDOA,TGOLN2,SCAF4,PAXIP1,SYNJ1,NOLC1,CDK12,SRRM2,STAT3,SIN3A,PCBP1,EXOSC10,KDM2A,SMARCC1,RHOG,ZHX2,COPG1,EP400,EIF4ENIF1,FNBP1,UBQLN2,NCOA6,CHAMP1,DAXX,SCAF8,TAF15
HPA:030020_11	ovary; ovarian stroma cells[Supported,Low]	1.34e-06	LAS1L,CREBBP,CSDE1,ZCCHC8,CS,SUGP2,SPEN,XRCC5,SMARCA2,PCNP,RBM22,ATXN7L3,SPTLC1,SF3A1,EP300,YY1,ACIN1,ADNP,CTCF,HNRNPUL1,CBLL1,PFN1,NFKB1,KLF3,PPP6R3,SRSF4,RRAGC,ARID1A,KDM3B,TMPO,CRY2,HP1BP3,CCNT1,TAF4,PER2,SRRM1,HNRNPD,SMARCC2,BRD4,MSN,TGOLN2,SCAF4,SYNJ1,CDK12,HDGFL2,SRRM2,STAT3,SIN3A,PCBP1,EP400,EIF4ENIF1,FNBP1,UBQLN2,NCOA6,CHAMP1,DAXX,SCAF8		HPA:034020_13	placenta; trophoblastic cells[Supported,High]	1.81e-07	ZCCHC8,CS,SPEN,SMARCA2,RBM22,GLG1,SF3A1,EP300,ACIN1,ADNP,CTCF,HNRNPUL1,CBLL1,BRD8,RRAGC,RCOR3,ARID1A,KDM3B,VPS26A,ZNF384,TAF4,SRRM1,SMARCC2,BRD4,MDH2,TGOLN2,SCAF4,PAXIP1,CDK12,SRRM2,PCBP1,KDM2A,SMARCC1,COPG1,EP400,EIF4ENIF1,UBQLN2,SF3B3,NCOA6,CHAMP1,SCAF8,TAF15
HPA:053020_11	tonsil; non-germinal center cells[Supported,Low]	1.38e-06	LAS1L,CREBBP,CSDE1,ZCCHC8,WNK1,CS,SPEN,XRCC5,SMARCA2,PCNP,FYB1,RBM22,ATXN7L3,GANAB,SPTLC1,SF3A1,EP300,YY1,ACIN1,NFATC2,ADNP,CTCF,HNRNPUL1,CBLL1,PFN1,NFKB1,KLF3,PPP6R3,WIPF1,SRSF4,SMG7,RRAGC,ARID1A,KDM3B,TMPO,CRY2,HP1BP3,CCNT1,TAF4,DHX30,PER2,SRRM1,HNRNPD,SMARCC2,BRD4,MYO1F,MSN,TGOLN2,SCAF4,SYNJ1,CDK12,HDGFL2,SRRM2,STAT3,SIN3A,PCBP1,WIPF2,EXOSC10,RHOG,ZHX2,SATB1,EP400,EIF4ENIF1,IKZF1,FNBP1,UBQLN2,…		GO:0044212	transcription regulatory region DNA binding	1.92e-07	CREBBP,FOXJ2,ACTB,SMARCA2,NFX1,KDM2B,RCOR1,SIRT1,POLRMT,EP300,ZMYND8,NFATC2,CTCF,KLF3,TBP,PRDM2,RCOR3,KLF7,KDM3B,TRERF1,RREB1,HIVEP3,PER2,TFCP2,VEZF1,KAT7,SMARCC2,ZFHX3,ARNT,GATAD2B,TAF1,KLF10,ELMSAN1,GMEB1,CDK12,IRF2,STAT3,SIN3A,SMARCC1,DHX36,CREB3L2,BCOR,IKZF1
GO:0006996	organelle organization	1.45e-06	LAS1L,CREBBP,RANBP9,NCAPD2,NUDCD3,MAP4,ARID1B,PTCD2,RNF4,KDM4A,RHOA,CSNK2A2,ACTB,SART3,MAP2K7,UBE2A,XRCC5,DNM2,SMARCA2,SSH1,WBP11,ATG16L1,ATXN7L3,RCOR1,HDAC6,POLRMT,EP300,DDHD1,YY1,ACIN1,CHD8,ZMYND8,CHMP4B,FMR1,CTCF,RNF40,IKBKB,BCCIP,TBC1D12,PFN1,GOSR1,SMARCD2,SUPT6H,PPP6R3,PTGES3,RAB5B,BRD8,TBCCD1,RTN4,STK25,WIPF1,SMG7,PRDM2,ARID1A,DCLRE1B,KDM3B,DYNLRB1,ATG14,ZBTB1,FGD3,HP1BP3,TOMM40,DIAPH1,DHX3…		GO:0031328	positive regulation of cellular biosynthetic process	1.94e-07	CREBBP,PAF1,ARID1B,RNF4,FOXJ2,ELAVL1,SMARCA2,NUFIP1,CCNK,SIRT1,EP300,CHD8,NFATC2,ADNP,FMR1,CTCF,IKBKB,PPP3CB,PFN1,SUPT6H,PTGES3,TBP,BRD8,BCL9,PRDM2,ARID1A,KLF7,TRERF1,RREB1,HIVEP3,TAF4,VHL,TFCP2,VEZF1,KAT7,SMARCC2,ZFHX3,BRD4,BCL10,ARNT,POLR2D,TAF1,LARP1,PAXIP1,RNF111,GPBP1L1,MAML1,GMEB1,RAD21,CDK12,IRF2,STAT3,SIN3A,PCBP1,SMARCC1,DHX36,RHOG,CREB3L2,IKZF1,ZNF398,PHF2,YTHDF2,NCOA6,PPP3R1,TAF15,AATF
HPA:021020_11	hippocampus; neuronal cells[Supported,Low]	1.46e-06	LAS1L,CREBBP,CSDE1,NCAPD2,ZCCHC8,ACAA1,CS,SUGP2,BTBD1,SPEN,MAP2K7,XRCC5,SMARCA2,PCNP,ATG16L1,RBM22,ATXN7L3,GANAB,RCOR1,SPTLC1,GLG1,SF3A1,EP300,YY1,ACIN1,NFATC2,ADNP,CHMP4B,CTCF,TMEM87A,SNRNP70,HNRNPUL1,CBLL1,CDK5RAP3,PFN1,KLF3,FNBP4,PPP6R3,CBL,BRD8,TCERG1,RTN4,SRSF4,RRAGC,RCOR3,ARID1A,HSDL2,KDM3B,TMPO,CRY2,HP1BP3,CCNT1,TOMM40,TAF4,LRRC47,DHX30,PER2,SRRM1,LARS,NMT1,HNRNPD,TCHP,SMARCC2,BRD4,ARNT,TA…		HPA:004020_11	breast; glandular cells[Supported,Low]	1.96e-07	CREBBP,NCAPD2,ZCCHC8,MAP4,WNK1,CS,SPEN,ACTB,SMARCA2,RBM22,RCOR1,GLG1,SF3A1,EP300,ACIN1,NFATC2,ADNP,CHMP4B,CTCF,ECH1,HNRNPUL1,CBLL1,PFN1,KLF3,OSBP,BRD8,TCERG1,GORASP2,SRSF4,SMG7,RRAGC,RCOR3,ARID1A,KDM3B,VPS26A,ZNF384,TAF4,PER2,SRRM1,TCHP,SMARCC2,BRD4,ANXA9,ARNT,MDH2,ALDOA,TGOLN2,LARP1,SCAF4,PAXIP1,SYNJ1,GMEB1,SLC4A2,TSC1,NOLC1,CDK12,SRRM2,STAT3,SIN3A,PCBP1,WIPF2,EXOSC10,KDM2A,SMARCC1,BANF1,ZHX2,CO…
GO:0016604	nuclear body	1.47e-06	CREBBP,RNF4,SUGP2,SART3,PCNP,WBP11,SF3A1,ACIN1,FMR1,CBLL1,FNBP4,SRSF4,GON4L,YLPM1,SMNDC1,CRY2,RREB1,HP1BP3,SRRM1,SAP130,SH3BGRL3,GATAD2B,CHTOP,PATL1,CDK12,SRRM2,PCBP1,SATB1,EP400,EIF4ENIF1,CHAMP1		GO:0019222	regulation of metabolic process	1.99e-07	CREBBP,RANBP9,STRAP,LCP2,ARID1B,TAB2,WNK1,RNF4,SPEN,FOXJ2,ELAVL1,RHOA,CSNK2A2,SART3,TNRC6C,SMARCA2,CNOT4,WBP11,NFX1,RBM22,CCNK,GLG1,SF3A1,EP300,CHD8,ZMYND8,NFATC2,ADNP,FMR1,CTCF,HNRNPUL1,CASP2,PPP3CB,PFN1,PSMD11,SUPT6H,KLF3,PTGES3,TBP,BRD8,DROSHA,TCERG1,SRSF4,GON4L,SMG7,PRDM2,RRAGC,RCOR3,ARID1A,YLPM1,KDM3B,VPS26A,RREB1,CAPNS1,ZNF384,HIVEP3,TAF4,ZNF317,PER2,KRAS,VHL,TFCP2,VEZF1,KAT7,SAP130,UBAP2,S…
HPA:003010_03	bone marrow; hematopoietic cells[Uncertain,High]	1.55e-06	ZCCHC8,CS,SPEN,XRCC5,SMARCA2,RBM22,ATXN7L3,POLRMT,SF3A1,EP300,NFATC2,ADNP,CTCF,SNRNP70,HNRNPUL1,USP42,TMEM248,NFKB1,KLF3,PPP6R3,STK38,RRAGC,RCOR3,ARID1A,HSDL2,KDM3B,TMPO,CRY2,CCNT1,TAF4,STARD3,HNRNPD,SMARCC2,DCAF5,BRD4,MSN,TGOLN2,PAXIP1,CDK12,SRRM2,SMARCC1,RHOG,ZHX2,EDC3,EP400,EIF4ENIF1,FNBP1,SF3B3,NCOA6,CHAMP1,SCAF8,GTF2I,TAF15		GO:0044271	cellular nitrogen compound biosynthetic process	2e-07	CREBBP,STRAP,ARID1B,TAB2,RNF4,SPEN,FOXJ2,ELAVL1,CSNK2A2,TNRC6C,SMARCA2,NFX1,CCNK,POLRMT,EP300,CHD8,ZMYND8,NFATC2,ADNP,FMR1,CTCF,HNRNPUL1,PPP3CB,PFN1,PSMD11,SUPT6H,KLF3,PTGES3,TBP,BRD8,DROSHA,TCERG1,SRSF4,GON4L,SMG7,PRDM2,RRAGC,RCOR3,ARID1A,YLPM1,KDM3B,RREB1,ZNF384,HIVEP3,TAF4,ZNF317,PER2,SRRM1,KRAS,VHL,TFCP2,VEZF1,KAT7,SAP130,SMARCC2,BRD4,SETDB1,GATAD2B,ALDOA,TIAL1,LARP1,PAXIP1,RNF111,DEDD,GPBP1L…
HPA:021010_02	hippocampus; glial cells[Uncertain,Medium]	1.58e-06	LAS1L,ZCCHC8,WNK1,CS,SUGP2,SPEN,MAP2K7,XRCC5,SMARCA2,RBM22,ATXN7L3,POLRMT,SF3A1,EP300,ACIN1,ADNP,CTCF,TRIM35,SNRNP70,HNRNPUL1,CBLL1,USP42,PPP3CB,KLF3,PPP6R3,SRSF4,RRAGC,RCOR3,ARID1A,HSDL2,KDM3B,CRY2,ATG14,HP1BP3,CCNT1,PER2,SRRM1,HNRNPD,SMARCC2,BRD4,MSN,GPR107,TGOLN2,SCAF4,PAXIP1,CDK12,HDGFL2,SRRM2,PCBP1,DUS1L,EP400,EIF4ENIF1,UBQLN2,SF3B3,NCOA6,CHAMP1,ATXN2,SCAF8,GTF2I		GO:1901362	organic cyclic compound biosynthetic process	2.03e-07	CREBBP,PAF1,ELOA,STRAP,TIMP2,ARID1B,TAB2,RNF4,SPEN,FOXJ2,CSNK2A2,ACTN1,TULP3,SMARCA2,NUFIP1,NFX1,GMCL1,KDM2B,FUS,RCOR1,CCNK,TINF2,HSP90AB1,SIRT1,POLRMT,EP300,CHD8,ZMYND8,NFATC2,ADNP,ARL2BP,CTCF,IKBKB,HNRNPUL1,PPP3CB,PFN1,PSMD11,SUPT6H,NSD2,KLF3,OSBP,PTGES3,TBP,BRD8,CNOT6,PPP2CA,TCERG1,BCL9,SRSF4,GON4L,SMG7,PRDM2,RRAGC,RCOR3,ARID1A,KLF7,YLPM1,KDM3B,TSHZ3,NCOA5,TRERF1,RREB1,ZNF384,ZBTB1,HIVEP3,ASH2…
HPA:026020_02	lung; pneumocytes[Uncertain,Medium]	1.58e-06	LAS1L,CREBBP,ZCCHC8,WNK1,ACAA1,CS,SPEN,XRCC5,SMARCA2,PCNP,RBM22,ATXN7L3,SPTLC1,POLRMT,SF3A1,EP300,YY1,ACIN1,NFATC2,ADNP,RNF125,CTCF,TRIM35,SNRNP70,HNRNPUL1,CBLL1,USP42,FUBP3,KLF3,PPP6R3,STK38,TCERG1,TTC31,SRSF4,RRAGC,RCOR3,ARID1A,HSDL2,KDM3B,TMPO,CRY2,NCOA5,ATG14,HP1BP3,CCNT1,TAF4,PER2,SRRM1,VEZF1,HNRNPD,SMARCC2,BRD4,MSN,GPR107,TGOLN2,SCAF4,PAXIP1,PATL1,CDK12,HDGFL2,SRRM2,STAT3,PCBP1,DUS1L,ZHX2,E…		GO:0000975	regulatory region DNA binding	2.04e-07	CREBBP,FOXJ2,ACTB,SMARCA2,NFX1,KDM2B,RCOR1,SIRT1,POLRMT,EP300,ZMYND8,NFATC2,CTCF,KLF3,TBP,PRDM2,RCOR3,KLF7,KDM3B,TRERF1,RREB1,HIVEP3,PER2,TFCP2,VEZF1,KAT7,SMARCC2,ZFHX3,ARNT,GATAD2B,TAF1,KLF10,ELMSAN1,GMEB1,CDK12,IRF2,STAT3,SIN3A,SMARCC1,DHX36,CREB3L2,BCOR,IKZF1
CORUM:571	p300-CBP-p270 complex	1.64e-06	CREBBP,EP300,ARID1A		HPA:003010_03	bone marrow; hematopoietic cells[Uncertain,High]	2.09e-07	ZCCHC8,LCP2,CS,SPEN,SMARCA2,RBM22,POLRMT,SF3A1,EP300,NFATC2,ADNP,CTCF,HNRNPUL1,USP42,TMEM248,KLF3,RRAGC,RCOR3,ARID1A,KDM3B,VPS26A,ZNF384,TAF4,SMARCC2,BRD4,TGOLN2,PAXIP1,CDK12,SRRM2,KDM2A,SMARCC1,RHOG,ZHX2,COPG1,EP400,EIF4ENIF1,SUMO3,FNBP1,SF3B3,NCOA6,CHAMP1,SCAF8,TAF15
HPA:013020_12	endometrium 2; glandular cells[Supported,Medium]	1.66e-06	LAS1L,CREBBP,CSDE1,WNK1,CS,SUGP2,SPEN,XRCC5,SMARCA2,PCNP,GANAB,SF3A1,YY1,ACIN1,NFATC2,ADNP,CTCF,HNRNPUL1,CBLL1,NFKB1,KLF3,FNBP4,PPP6R3,SRSF4,SMG7,ARID1A,KDM3B,CRY2,HP1BP3,CCNT1,TAF4,PER2,SRRM1,HNRNPD,SMARCC2,BRD4,TGOLN2,SCAF4,CDK12,HDGFL2,SRRM2,SIN3A,PCBP1,WIPF2,EXOSC10,ZHX2,EP400,EIF4ENIF1,UBQLN2,NCOA6,CHAMP1,SCAF8,TAF15		HPA:047010_12	soft tissue 2; adipocytes[Supported,Medium]	2.15e-07	ZCCHC8,MAP4,CS,SPEN,SMARCA2,RBM22,RCOR1,GLG1,SF3A1,ACIN1,CTCF,ECH1,HNRNPUL1,CBLL1,OSBP,RRAGC,RCOR3,KDM3B,ZNF384,TAF4,SRRM1,SMARCC2,BRD4,ARNT,MDH2,ALDOA,PAXIP1,GMEB1,SLC4A2,CDK12,SRRM2,STAT3,PCBP1,KDM2A,COPG1,EP400,EIF4ENIF1,SUMO3,SF3B3,NCOA6,CHAMP1,SCAF8
GO:0032774	RNA biosynthetic process	1.69e-06	CREBBP,CSDE1,STRAP,ARID1B,TAB2,RNF4,SPEN,FOXJ2,ZXDC,XRCC5,DNM2,SMARCA2,ZNF324,NFX1,ATXN7L3,CCNK,HDAC6,POLRMT,EP300,YY1,CHD8,ZMYND8,NFATC2,ADNP,CTCF,HNRNPUL1,ZNF862,FUBP3,PPP3CB,PFN1,SMARCD2,SUPT6H,NFKB1,KLF3,TBP,BRD8,TCERG1,SRSF4,GON4L,PRDM2,RRAGC,RCOR3,ARID1A,YLPM1,KDM3B,TMPO,CRY2,DDX54,NCOA5,RREB1,HIVEP3,HP1BP3,CCNT1,TAF4,ZNF317,PER2,SRRM1,KRAS,TFCP2,VEZF1,KAT7,SAP130,HNRNPD,AEBP2,SMARCC2,ZFHX3…		HPA:055010_13	vagina; squamous epithelial cells[Supported,High]	2.18e-07	CREBBP,ZCCHC8,WNK1,CS,SPEN,RBM22,SF3A1,ADNP,CTCF,HNRNPUL1,KLF3,SMG7,ZNF384,SRRM1,BRD4,TGOLN2,LARP1,SCAF4,PAXIP1,CDK12,SRRM2,EXOSC10,KDM2A,SMARCC1,EIF4ENIF1,SUMO3,SF3B3,CHAMP1,SCAF8,TAF15
HPA:007030_02	cerebellum; cells in molecular layer[Uncertain,Medium]	1.72e-06	LAS1L,CREBBP,ZCCHC8,CS,SUGP2,SPEN,XRCC5,SMARCA2,PCNP,RBM22,ATXN7L3,GANAB,POLRMT,SF3A1,EP300,ACIN1,NFATC2,ADNP,RNF125,CTCF,TRIM35,SNRNP70,HNRNPUL1,CBLL1,USP42,FUBP3,GOSR1,KLF3,STK38,BRD8,TCERG1,TTC31,SRSF4,RRAGC,RCOR3,ARID1A,PROSER1,KDM3B,TMPO,CRY2,NCOA5,ATG14,HP1BP3,CCNT1,TAF4,STARD3,SRRM1,CSNK1G2,HNRNPD,SMARCC2,RETREG3,BRD4,SETDB1,GPR107,TGOLN2,SCAF4,PAXIP1,SYNJ1,CDK12,HDGFL2,SRRM2,PCBP1,DUS1L,E…		GO:0051276	chromosome organization	2.24e-07	CREBBP,PAF1,NCAPD2,ARID1B,RNF4,CSNK2A2,ACTB,SART3,UBE2A,SMARCA2,RCOR1,SIRT1,EP300,ACIN1,CHD8,ZMYND8,CHMP4B,FMR1,CTCF,SUPT6H,PTGES3,BRD8,SMG7,PRDM2,ARID1A,DCLRE1B,KDM3B,ZBTB1,PER2,TERF2,KAT7,SMARCC2,BRD4,SETDB1,POGZ,GATAD2B,TAF1,PAXIP1,CHTOP,RAD21,SETD5,SIN3A,BRD3,EXOSC10,KDM2A,SMARCC1,DHX36,BCOR,EP400,IKZF1,PHF2,TLK1,CHAMP1,DAXX,BRD2
HPA:001040_11	adrenal gland; glandular cells[Supported,Low]	1.79e-06	LAS1L,CREBBP,CSDE1,WNK1,ACAA1,CS,SUGP2,SPEN,XRCC5,SMARCA2,PCNP,GANAB,SF3A1,EP300,YY1,ACIN1,ADNP,CTCF,HNRNPUL1,CBLL1,PFN1,NFKB1,KLF3,FNBP4,PPP6R3,SRSF4,SMG7,ARID1A,KDM3B,CRY2,HP1BP3,CCNT1,TAF4,DHX30,PER2,SRRM1,HNRNPD,SMARCC2,BRD4,TGOLN2,SCAF4,SYNJ1,CDK12,HDGFL2,SRRM2,STAT3,SIN3A,PCBP1,WIPF2,EXOSC10,RHOG,ZHX2,SATB1,EP400,EIF4ENIF1,FNBP1,UBQLN2,NCOA6,CHAMP1,ATXN2,SCAF8,TAF15		GO:0001067	regulatory region nucleic acid binding	2.29e-07	CREBBP,FOXJ2,ACTB,SMARCA2,NFX1,KDM2B,RCOR1,SIRT1,POLRMT,EP300,ZMYND8,NFATC2,CTCF,KLF3,TBP,PRDM2,RCOR3,KLF7,KDM3B,TRERF1,RREB1,HIVEP3,PER2,TFCP2,VEZF1,KAT7,SMARCC2,ZFHX3,ARNT,GATAD2B,TAF1,KLF10,ELMSAN1,GMEB1,CDK12,IRF2,STAT3,SIN3A,SMARCC1,DHX36,CREB3L2,BCOR,IKZF1
GO:0003712	transcription cofactor activity	1.82e-06	CREBBP,MED24,CALCOCO1,ARID1B,RNF4,NFYC,ACTN1,DDX1,SMARCA2,KAT6A,ATXN7L3,FUS,RCOR1,TCF20,EP300,YY1,ZMYND8,SUPT20H,CTCF,URI1,SMARCD2,TCERG1,BCL9,GON4L,RCOR3,ARID1A,KLF7,DDX54,TRERF1,TAF4,PER2,RFXAP,LPIN1,TAF5L,AEBP2,SMARCC2,BCL10,ARNT,TAF1,JAZF1,MMS19,MAML1,GMEB1,ANKRA2,SIN3A,SMARCC1,ZHX2,BCOR,TOB2,KMT5A,UBE2L3,MTF1,NOC2L,MAML3,PHF2,NCOA6,DAXX,HOMEZ,TADA2A		GO:0016604	nuclear body	2.42e-07	CREBBP,PHF7,ZCCHC8,RNF4,NCBP3,SART3,WBP11,ADD1,TINF2,SIRT1,SF3A1,CBY1,ACIN1,FMR1,CBLL1,SRSF4,GON4L,DCLRE1B,FAM206A,YLPM1,SMNDC1,RNF2,RREB1,SLC2A4RG,ZBTB1,PIN1,RPAIN,THOC6,PIAS3,TERF2,SRRM1,SAP130,ZFHX3,TP53,EIF4A3,SH3BGRL3,ARNT,GATAD2B,POLR2D,LUC7L2,INCENP,RNF111,MORC3,CHTOP,MAML1,NXF1,SCNM1,SENP2,NOLC1,PATL1,CDK12,GATAD2A,SRRM2,PCBP1,FIBP,EP400,EIF4ENIF1,SUMO3,SP140L,TMEM179B,INCA1,CHAMP1,GRK5,D…
HPA:008030_11	cerebral cortex; neuronal cells[Supported,Low]	1.86e-06	LAS1L,CREBBP,CSDE1,NCAPD2,ZCCHC8,MAP4,ACAA1,CS,SUGP2,BTBD1,SPEN,MAP2K7,XRCC5,DNM2,SMARCA2,PCNP,ATG16L1,RBM22,ATXN7L3,GANAB,RCOR1,SPTLC1,GLG1,SF3A1,EP300,YY1,ACIN1,NFATC2,ADNP,CHMP4B,CTCF,TMEM87A,SNRNP70,HNRNPUL1,CBLL1,CDK5RAP3,PFN1,KLF3,FNBP4,PPP6R3,CBL,BRD8,TCERG1,RTN4,SRSF4,RRAGC,RCOR3,ARID1A,HSDL2,KDM3B,TMPO,CRY2,HP1BP3,CCNT1,TOMM40,TAF4,LRRC47,DHX30,PER2,SRRM1,LARS,NMT1,HNRNPD,TCHP,SMARCC2,BR…		GO:0000989	transcription factor activity, transcription factor binding	2.45e-07	CREBBP,ARID1B,RNF4,SPEN,NFYC,CBFB,ACTN1,SMARCA2,FUS,RCOR1,SIRT1,EP300,ZMYND8,SUPT20H,ARL2BP,CTCF,TBP,TCERG1,BCL9,GON4L,RCOR3,ARID1A,KLF7,TRERF1,TAF4,PER2,SMARCC2,SS18,BCL10,ARNT,TAF1,JAZF1,MAML1,GMEB1,SIN3A,SMARCC1,ZHX2,BCOR,TOB2,UBE2L3,PHF2,NCOA6,DAXX
GO:0000785	chromatin	1.88e-06	CREBBP,ARID1B,UBE2A,SMARCA2,YY1,NFATC2,RNF40,SMARCD2,SUPT6H,TBP,BRD8,ARID1A,KDM3B,TMPO,HP1BP3,TAF4,SAP130,SMARCC2,POGZ,GATAD2B,WDR82,STAT6,STAT3,SIN3A,EXOSC10,SMARCC1,SATB1,EP400,IKZF1,DAXX,EHMT2		HPA:053020_13	tonsil; non-germinal center cells[Supported,High]	2.46e-07	LCP2,WNK1,CS,RBM22,SF3A1,CTCF,HNRNPUL1,CBLL1,PFN1,WIPF1,ARID1A,KDM3B,SMARCC2,BRD4,TGOLN2,SCAF4,CDK12,SRRM2,KDM2A,SMARCC1,RHOG,ZHX2,COPG1,EP400,EIF4ENIF1,FNBP1,CHAMP1,DAXX,SCAF8
HPA:012010_12	endometrium 1; cells in endometrial stroma[Supported,Medium]	1.88e-06	LAS1L,CREBBP,SPEN,XRCC5,SMARCA2,GANAB,SF3A1,EP300,NFATC2,ADNP,CTCF,HNRNPUL1,CBLL1,PFN1,PPP6R3,ARID1A,CRY2,HP1BP3,CCNT1,TAF4,PER2,SRRM1,HNRNPD,SMARCC2,BRD4,TGOLN2,SCAF4,CDK12,HDGFL2,SRRM2,EIF4ENIF1,UBQLN2,NCOA6,CHAMP1,SCAF8		HPA:009010_12	cervix, uterine; glandular cells[Supported,Medium]	2.63e-07	CREBBP,SPEN,SMARCA2,SF3A1,EP300,ADNP,CTCF,HNRNPUL1,SMG7,ARID1A,TAF4,SRRM1,SMARCC2,BRD4,TGOLN2,SCAF4,SYNJ1,SRRM2,SIN3A,WIPF2,EIF4ENIF1,NCOA6,SCAF8
GO:0006366	transcription from RNA polymerase II promoter	1.93e-06	CREBBP,ELOA,CALCOCO1,MNAT1,STRAP,KPNA6,RNF4,ZNF76,SPEN,FOXJ2,SMARCA2,NUFIP1,NFX1,KDM2B,RCOR1,CCNK,ITGA6,TCF20,POLDIP3,EP300,PSMC1,YY1,CHD8,ZMYND8,NFATC2,CTCF,IKBKB,SNAPC2,ELL,FUBP3,PPP3CB,CPEB3,CASC3,CDK5RAP3,PFN1,SMARCD2,EZH1,SUPT6H,NFKB1,NSD2,KLF3,VDR,TBP,BRD8,TCERG1,PSMD14,BCL9,SRSF4,PRDM2,ETV3,RCOR3,ARID1A,KLF7,TSHZ3,CRY2,TRERF1,RREB1,ZBTB1,HIVEP3,CCNT1,TAF4,PER2,SRRM1,VHL,TFCP2,TAF5L,VEZF1,K…		HPA:012010_12	endometrium 1; cells in endometrial stroma[Supported,Medium]	2.65e-07	CREBBP,SPEN,SMARCA2,SF3A1,EP300,ADNP,CTCF,HNRNPUL1,ARID1A,TAF4,SRRM1,SMARCC2,BRD4,TGOLN2,SCAF4,SRRM2,EIF4ENIF1,NCOA6,SCAF8
HPA:052010_11	thyroid gland; glandular cells[Supported,Low]	2.01e-06	LAS1L,CREBBP,CSDE1,ZCCHC8,WNK1,ACAA1,CS,SUGP2,SPEN,XRCC5,SMARCA2,PCNP,RBM22,ATXN7L3,GANAB,SPTLC1,SF3A1,EP300,YY1,ACIN1,NFATC2,ADNP,CTCF,HNRNPUL1,CBLL1,PFN1,NFKB1,KLF3,FNBP4,PPP6R3,SRSF4,SMG7,RRAGC,KDM3B,TMPO,CRY2,HP1BP3,CCNT1,TAF4,DHX30,PER2,SRRM1,HNRNPD,SMARCC2,BRD4,MSN,TGOLN2,SCAF4,SYNJ1,CDK12,HDGFL2,SRRM2,STAT3,SIN3A,PCBP1,WIPF2,EXOSC10,ZHX2,SATB1,EP400,EIF4ENIF1,FNBP1,UBQLN2,ENTPD4,NCOA6,CHAM…		GO:0009059	macromolecule biosynthetic process	2.75e-07	CREBBP,PAF1,PIGQ,ELOA,STRAP,ARID1B,TAB2,RNF4,SPEN,FOXJ2,ELAVL1,CSNK2A2,TULP3,TNRC6C,SMARCA2,NUFIP1,NFX1,RCOR1,CCNK,SIRT1,POLRMT,EP300,CHD8,ZMYND8,NFATC2,ADNP,FMR1,ARL2BP,CTCF,IKBKB,HNRNPUL1,PPP3CB,PFN1,PSMD11,SUPT6H,KLF3,PTGES3,EIF2B1,TBP,BRD8,CNOT6,DROSHA,PPP2CA,TCERG1,BCL9,SRSF4,GON4L,SMG7,PRDM2,RRAGC,RCOR3,ARID1A,KLF7,YLPM1,KDM3B,TSHZ3,NCOA5,TRERF1,RREB1,ZNF384,ZBTB1,HIVEP3,TAF4,ZNF317,THOC6,P…
HPA:029010_12	oral mucosa; squamous epithelial cells[Supported,Medium]	2.08e-06	LAS1L,CREBBP,CSDE1,WNK1,CS,SPEN,XRCC5,SMARCA2,PCNP,RBM22,ATXN7L3,GANAB,SPTLC1,SF3A1,EP300,YY1,ADNP,CTCF,HNRNPUL1,CBLL1,KLF3,FNBP4,PPP6R3,SRSF4,SMG7,ARID1A,KDM3B,CRY2,CCNT1,TAF4,PER2,SRRM1,HNRNPD,SMARCC2,BRD4,TGOLN2,SCAF4,CDK12,HDGFL2,SRRM2,STAT3,SIN3A,PCBP1,WIPF2,EXOSC10,ZHX2,EP400,EIF4ENIF1,UBQLN2,NCOA6,CHAMP1,DAXX,SCAF8,TAF15		HPA:010010_11	colon; endothelial cells[Supported,Low]	2.85e-07	CREBBP,NCAPD2,ZCCHC8,MAP4,CS,SPEN,ACTB,SMARCA2,RBM22,RCOR1,GLG1,SF3A1,EP300,ACIN1,NFATC2,ADNP,CHMP4B,CTCF,ECH1,HNRNPUL1,CBLL1,PFN1,KLF3,OSBP,BRD8,TCERG1,SRSF4,SMG7,RRAGC,RCOR3,KDM3B,VPS26A,ZNF384,TAF4,PER2,SRRM1,TCHP,SMARCC2,BRD4,ANXA9,ARNT,MDH2,ALDOA,TGOLN2,SCAF4,PAXIP1,SYNJ1,GMEB1,SLC4A2,TSC1,CDK12,SRRM2,STAT3,SIN3A,PCBP1,WIPF2,KDM2A,BANF1,COPG1,EP400,EIF4ENIF1,SUMO3,FNBP1,UBQLN2,SF3B3,NCOA6,CH…
HPA:027010_11	lymph node; germinal center cells[Supported,Low]	2.1e-06	LAS1L,CREBBP,CSDE1,ZCCHC8,CS,SUGP2,SPEN,XRCC5,SMARCA2,FYB1,RBM22,ATXN7L3,SPTLC1,SF3A1,EP300,YY1,ACIN1,NFATC2,ADNP,CTCF,HNRNPUL1,CBLL1,PFN1,NFKB1,FNBP4,PPP6R3,SRSF4,SMG7,RRAGC,ARID1A,KDM3B,TMPO,CRY2,HP1BP3,CCNT1,TAF4,DHX30,PER2,SRRM1,HNRNPD,SMARCC2,BRD4,MSN,TGOLN2,SCAF4,CDK12,HDGFL2,SRRM2,STAT3,SIN3A,PCBP1,EXOSC10,RHOG,ZHX2,EP400,EIF4ENIF1,IKZF1,FNBP1,UBQLN2,ENTPD4,NCOA6,CHAMP1,DAXX,ATXN2,SCAF8,TA…		HPA:008030_03	cerebral cortex; neuronal cells[Uncertain,High]	2.87e-07	SPEN,SMARCA2,SF3A1,EP300,ADNP,HNRNPUL1,ARID1A,PROSER1,TAF4,SRRM1,SMARCC2,BRD4,TGOLN2,CDK12,SRRM2,WIPF2,ZHX2,EIF4ENIF1,NCOA6,CHAMP1,ATXN2,SCAF8
GO:1902494	catalytic complex	2.13e-06	CREBBP,SMARCA2,CCNK,SF3A1,EP300,CHD8,DROSHA,ARID1A,TAF4,UBE4B,SRRM1,SAP130,FBXO11,SMARCC2,DCAF5,UBAP2L,MMS19,RPRD2,SRRM2,SETD5,SIN3A,EP400,NCOA6		HPA:018010_11	gallbladder; glandular cells[Supported,Low]	2.92e-07	CREBBP,NCAPD2,ZCCHC8,LCP2,MAP4,WNK1,CS,SPEN,ACTB,SMARCA2,RBM22,RCOR1,GLG1,SF3A1,EP300,ACIN1,NFATC2,ADNP,CHMP4B,CTCF,ECH1,HNRNPUL1,CBLL1,PFN1,KLF3,OSBP,BRD8,TCERG1,GORASP2,WIPF1,SRSF4,SMG7,RRAGC,RCOR3,ARID1A,KDM3B,VPS26A,ZNF384,TAF4,PER2,SRRM1,TCHP,SMARCC2,BRD4,ANXA9,ARNT,MDH2,ALDOA,TGOLN2,LARP1,SCAF4,PAXIP1,SYNJ1,GMEB1,SLC4A2,TSC1,NOLC1,CDK12,SRRM2,STAT3,SIN3A,PCBP1,WIPF2,EXOSC10,KDM2A,SMARCC1,BA…
HPA:002020_12	appendix; lymphoid tissue[Supported,Medium]	2.22e-06	LAS1L,CREBBP,DEF6,ZCCHC8,WNK1,CS,SUGP2,SPEN,MAP2K7,XRCC5,DNM2,SMARCA2,PCNP,FYB1,RBM22,ATXN7L3,SF3A1,EP300,YY1,ACIN1,NFATC2,ADNP,CTCF,HNRNPUL1,CBLL1,PFN1,NFKB1,PPP6R3,BRD8,WIPF1,ARID1A,KDM3B,TMPO,CRY2,CCNT1,TAF4,PER2,HNRNPD,SMARCC2,BRD4,MSN,TGOLN2,SCAF4,CDK12,HDGFL2,SRRM2,STAT3,PCBP1,SMARCC1,ZHX2,EP400,EIF4ENIF1,FNBP1,UBQLN2,ENTPD4,CHAMP1,DAXX,SCAF8,TAF15		HPA:027010_11	lymph node; germinal center cells[Supported,Low]	3.1e-07	CREBBP,NCAPD2,ZCCHC8,LCP2,MAP4,CS,SPEN,ACTB,SMARCA2,FYB1,RBM22,RCOR1,GLG1,SF3A1,EP300,ACIN1,NFATC2,ADNP,CHMP4B,CTCF,ECH1,HNRNPUL1,CBLL1,PFN1,OSBP,BRD8,SRSF4,SMG7,RRAGC,RCOR3,ARID1A,KDM3B,VPS26A,ZNF384,TAF4,PER2,SRRM1,SMARCC2,BRD4,ANXA9,ARNT,MDH2,ALDOA,TGOLN2,LARP1,SCAF4,PAXIP1,GMEB1,TSC1,CDK12,SRRM2,STAT3,SIN3A,PCBP1,EXOSC10,KDM2A,SMARCC1,BANF1,RHOG,ZHX2,COPG1,EP400,EIF4ENIF1,SUMO3,IKZF1,FNBP1,UB…
HPA:027020_12	lymph node; non-germinal center cells[Supported,Medium]	2.23e-06	LAS1L,CREBBP,ZCCHC8,CS,SPEN,XRCC5,SMARCA2,PCNP,FYB1,RBM22,GANAB,SPTLC1,SF3A1,YY1,NFATC2,ADNP,CTCF,HNRNPUL1,CBLL1,PFN1,NFKB1,KLF3,PPP6R3,WIPF1,SMG7,RRAGC,ARID1A,KDM3B,TMPO,CRY2,HP1BP3,CCNT1,TAF4,SRRM1,HNRNPD,SMARCC2,BRD4,MSN,TGOLN2,SCAF4,CDK12,HDGFL2,SRRM2,STAT3,PCBP1,EXOSC10,RHOG,ZHX2,SATB1,EP400,EIF4ENIF1,IKZF1,FNBP1,UBQLN2,ENTPD4,NCOA6,CHAMP1,DAXX,SCAF8,TAF15		HPA:010030_12	colon; peripheral nerve/ganglion[Supported,Medium]	3.32e-07	CREBBP,ZCCHC8,MAP4,CS,SPEN,SMARCA2,GLG1,SF3A1,EP300,ACIN1,NFATC2,ADNP,CHMP4B,CTCF,ECH1,HNRNPUL1,CBLL1,PFN1,KLF3,OSBP,GORASP2,SMG7,RCOR3,KDM3B,VPS26A,TAF4,PER2,SRRM1,SMARCC2,BRD4,ARNT,MDH2,ALDOA,SCAF4,SYNJ1,GMEB1,SLC4A2,TSC1,CDK12,SRRM2,PCBP1,WIPF2,KDM2A,BANF1,ZHX2,COPG1,EIF4ENIF1,SUMO3,UBQLN2,SF3B3,NCOA6,CHAMP1,DAXX,ATXN2,TAF15
HPA:008020_02	cerebral cortex; glial cells[Uncertain,Medium]	2.28e-06	LAS1L,WNK1,CS,SUGP2,SPEN,XRCC5,SMARCA2,PCNP,RBM22,ATXN7L3,SPTLC1,SF3A1,ACIN1,ADNP,CTCF,HNRNPUL1,CBLL1,USP42,FUBP3,PFN1,GOSR1,KLF3,PPP6R3,SRSF4,KDM3B,CRY2,ATG14,HP1BP3,TAF4,DHX30,PER2,SRRM1,HNRNPD,SMARCC2,DCAF5,RETREG3,BRD4,SETDB1,TGOLN2,SCAF4,CDK12,HDGFL2,SRRM2,PCBP1,WIPF2,ZHX2,EP400,EIF4ENIF1,UBQLN2,NCOA6,CHAMP1,ATXN2,SCAF8,TAF15		HPA:004010_12	breast; adipocytes[Supported,Medium]	3.39e-07	CREBBP,ZCCHC8,MAP4,CS,SPEN,SMARCA2,RBM22,SF3A1,ACIN1,CTCF,HNRNPUL1,CBLL1,PFN1,OSBP,SRSF4,RRAGC,RCOR3,KDM3B,ZNF384,SRRM1,SMARCC2,BRD4,MDH2,PAXIP1,CDK12,SRRM2,STAT3,PCBP1,KDM2A,EP400,EIF4ENIF1,SUMO3,SF3B3,CHAMP1,SCAF8
HPA:027010_13	lymph node; germinal center cells[Supported,High]	2.42e-06	NCAPD2,XRCC5,RCOR1,SF3A1,NFATC2,ADNP,CTCF,SNRNP70,HNRNPUL1,CBLL1,PFN1,NFKB1,PPP6R3,ARID1A,KDM3B,TMPO,CRY2,CCNT1,LRRC47,DOCK2,HNRNPD,MSN,TGOLN2,SCAF4,PAXIP1,CDK12,HDGFL2,SRRM2,LETM1,SMARCC1,ZHX2,EIF4ENIF1,FNBP1,UBQLN2,SF3B3,ENTPD4,CHAMP1,DAXX,SCAF8,GTF2I		HPA:052010_12	thyroid gland; glandular cells[Supported,Medium]	3.47e-07	CREBBP,NCAPD2,ZCCHC8,MAP4,CS,SPEN,SMARCA2,RBM22,RCOR1,GLG1,SF3A1,EP300,ACIN1,NFATC2,ADNP,CHMP4B,CTCF,ECH1,HNRNPUL1,CBLL1,PFN1,KLF3,OSBP,BRD8,TCERG1,GORASP2,SRSF4,SMG7,RRAGC,RCOR3,KDM3B,VPS26A,ZNF384,TAF4,PER2,SRRM1,SMARCC2,BRD4,ANXA9,ARNT,MDH2,ALDOA,TGOLN2,LARP1,SCAF4,PAXIP1,SYNJ1,GMEB1,TSC1,CDK12,SRRM2,STAT3,SIN3A,PCBP1,EXOSC10,KDM2A,SMARCC1,BANF1,ZHX2,COPG1,EP400,EIF4ENIF1,SUMO3,UBQLN2,SF3B3,NC…
HPA:028010_11	nasopharynx; respiratory epithelial cells[Supported,Low]	2.45e-06	LAS1L,CREBBP,CSDE1,NCAPD2,ZCCHC8,MAP4,WNK1,ACAA1,CS,SUGP2,BTBD1,SPEN,MAP2K7,XRCC5,DNM2,SMARCA2,PCNP,ATG16L1,RBM22,ATXN7L3,GANAB,RCOR1,SPTLC1,GLG1,SF3A1,EP300,YY1,ACIN1,NFATC2,ADNP,CHMP4B,CTCF,TMEM87A,SNRNP70,HNRNPUL1,CBLL1,CDK5RAP3,PFN1,NFKB1,KLF3,FNBP4,PPP6R3,BRD8,TCERG1,SRSF4,SMG7,RRAGC,RCOR3,ARID1A,HSDL2,KDM3B,TMPO,CRY2,VPS26A,HP1BP3,CCNT1,TOMM40,TAF4,LRRC47,DHX30,PER2,SRRM1,LARS,VILL,NMT1,HNR…		GO:0009891	positive regulation of biosynthetic process	3.54e-07	CREBBP,PAF1,ARID1B,RNF4,FOXJ2,ELAVL1,SMARCA2,NUFIP1,CCNK,SIRT1,EP300,CHD8,NFATC2,ADNP,FMR1,CTCF,IKBKB,PPP3CB,PFN1,SUPT6H,PTGES3,TBP,BRD8,BCL9,PRDM2,ARID1A,KLF7,TRERF1,RREB1,HIVEP3,TAF4,VHL,TFCP2,VEZF1,KAT7,SMARCC2,ZFHX3,BRD4,BCL10,ARNT,POLR2D,TAF1,LARP1,PAXIP1,RNF111,GPBP1L1,MAML1,GMEB1,RAD21,CDK12,IRF2,STAT3,SIN3A,PCBP1,SMARCC1,DHX36,RHOG,CREB3L2,IKZF1,ZNF398,PHF2,YTHDF2,NCOA6,PPP3R1,TAF15,AATF
GO:0031326	regulation of cellular biosynthetic process	2.49e-06	CREBBP,CSDE1,POMT2,ELOA,CALCOCO1,MNAT1,STRAP,KPNA6,TIMP2,ARID1B,FOXN3,TAB2,NDC1,RNF4,ZNF76,SPEN,FOXJ2,ELAVL1,KDM4A,ZXDC,CSNK2A2,MAP2K7,TULP3,TNRC6C,XRCC5,DNM2,SMARCA2,ERC1,NUFIP1,ZNF324,NFX1,ATXN7L3,KDM2B,FUS,RCOR1,CCNK,ITGA6,HDAC6,TCF20,POLDIP3,EP300,PSMC1,YY1,CHD8,ZMYND8,NFATC2,ADNP,FMR1,CTCF,IKBKB,SNAPC2,CACTIN,HNRNPUL1,ELL,HBP1,ZNF862,FUBP3,PPP3CB,CPEB3,CDK5RAP3,PFN1,SMARCD2,EZH1,SUPT6H,NFKB1…		GO:0043170	macromolecule metabolic process	4.16e-07	CREBBP,PIGQ,RANBP9,STRAP,ZCCHC8,AP2S1,LCP2,ARID1B,TAB2,WNK1,RNF4,SPEN,FOXJ2,ELAVL1,RHOA,CSNK2A2,SART3,UBE2A,TNRC6C,SMARCA2,CNOT4,FYB1,WBP11,NFX1,RBM22,CCNK,GLG1,POLRMT,SF3A1,EP300,ACIN1,CHD8,ZMYND8,NFATC2,ADNP,FMR1,CTCF,HNRNPUL1,CBLL1,CASP2,USP42,PPP3CB,PFN1,PSMD11,SUPT6H,KLF3,PTGES3,TBP,BRD8,DROSHA,TCERG1,SRSF4,GON4L,SMG7,PRDM2,RRAGC,RCOR3,ARID1A,YLPM1,SMNDC1,KDM3B,RREB1,CAPNS1,ZNF384,HIVEP3,TAF…
HPA:042010_11	skin 1; Langerhans[Supported,Low]	2.49e-06	LAS1L,CREBBP,CSDE1,NCAPD2,DEF6,ZCCHC8,MAP4,WNK1,CS,MAP2K7,XRCC5,DNM2,SMARCA2,PCNP,ATG16L1,RBM22,ATXN7L3,GANAB,RCOR1,SPTLC1,GLG1,SF3A1,EP300,YY1,ACIN1,ADNP,CTCF,SNRNP70,HNRNPUL1,CBLL1,CDK5RAP3,PFN1,KLF3,PPP6R3,BRD8,TCERG1,SRSF4,SMG7,RRAGC,RCOR3,ARID1A,HSDL2,KDM3B,TMPO,CRY2,VPS26A,CCNT1,TOMM40,TAF4,LRRC47,DHX30,SRRM1,DOCK2,NMT1,HNRNPD,SMARCC2,BRD4,ARNT,MSN,TAF1,GSN,GPR107,TGOLN2,SCAF4,PAXIP1,SERINC…		HPA:043010_11	skin 2; epidermal cells[Supported,Low]	4.45e-07	CREBBP,NCAPD2,ZCCHC8,MAP4,WNK1,CS,SPEN,SMARCA2,RBM22,RCOR1,GLG1,SF3A1,EP300,ACIN1,NFATC2,ADNP,CHMP4B,CTCF,ECH1,HNRNPUL1,CBLL1,PFN1,KLF3,OSBP,BRD8,TCERG1,GORASP2,SRSF4,SMG7,RRAGC,RCOR3,ARID1A,KDM3B,VPS26A,ZNF384,TAF4,PER2,SRRM1,TCHP,SMARCC2,BRD4,ANXA9,ARNT,MDH2,ALDOA,TGOLN2,LARP1,SCAF4,PAXIP1,GMEB1,SLC4A2,TSC1,NOLC1,CDK12,SRRM2,STAT3,SIN3A,PCBP1,WIPF2,EXOSC10,KDM2A,SMARCC1,BANF1,RHOG,ZHX2,COPG1,EP…
GO:0006355	regulation of transcription, DNA-templated	2.51e-06	CREBBP,CSDE1,CALCOCO1,STRAP,ARID1B,TAB2,RNF4,SPEN,FOXJ2,ZXDC,XRCC5,DNM2,SMARCA2,ZNF324,NFX1,ATXN7L3,CCNK,HDAC6,TCF20,EP300,YY1,CHD8,ZMYND8,NFATC2,ADNP,CTCF,HNRNPUL1,ZNF862,FUBP3,PPP3CB,PFN1,SMARCD2,SUPT6H,NFKB1,KLF3,VDR,TBP,BRD8,TCERG1,BCL9,GON4L,PRDM2,RCOR3,ARID1A,YLPM1,KDM3B,TMPO,CRY2,DDX54,NCOA5,RREB1,HIVEP3,HP1BP3,CCNT1,TAF4,ZNF317,PER2,KRAS,TFCP2,VEZF1,KAT7,SAP130,HNRNPD,AEBP2,SMARCC2,ZFHX3,…		HPA:028010_12	nasopharynx; respiratory epithelial cells[Supported,Medium]	4.68e-07	CREBBP,NCAPD2,ZCCHC8,MAP4,WNK1,CS,SPEN,SMARCA2,RBM22,RCOR1,GLG1,SF3A1,EP300,ACIN1,ADNP,CHMP4B,CTCF,ECH1,HNRNPUL1,CBLL1,KLF3,OSBP,BRD8,TCERG1,GORASP2,SRSF4,SMG7,RRAGC,RCOR3,ARID1A,KDM3B,VPS26A,ZNF384,TAF4,PER2,SRRM1,TCHP,SMARCC2,BRD4,ANXA9,ARNT,MDH2,ALDOA,TGOLN2,SCAF4,PAXIP1,SYNJ1,GMEB1,SLC4A2,TSC1,CDK12,SRRM2,STAT3,SIN3A,PCBP1,EXOSC10,KDM2A,SMARCC1,BANF1,ZHX2,COPG1,EP400,EIF4ENIF1,SUMO3,UBQLN2,SF…
HPA:027010_12	lymph node; germinal center cells[Supported,Medium]	2.52e-06	LAS1L,CREBBP,CSDE1,DEF6,ZCCHC8,CS,SUGP2,SPEN,MAP2K7,XRCC5,DNM2,SMARCA2,FYB1,RBM22,ATXN7L3,SF3A1,EP300,YY1,ACIN1,NFATC2,ADNP,CTCF,HNRNPUL1,CBLL1,PFN1,NFKB1,PPP6R3,BRD8,SMG7,ARID1A,KDM3B,TMPO,CRY2,CCNT1,TAF4,SRRM1,HNRNPD,SMARCC2,BRD4,MSN,TGOLN2,SCAF4,CDK12,HDGFL2,SRRM2,STAT3,PCBP1,SMARCC1,ZHX2,EP400,EIF4ENIF1,IKZF1,FNBP1,UBQLN2,ENTPD4,NCOA6,CHAMP1,DAXX,SCAF8,TAF15		HPA:047030_11	soft tissue 2; fibroblasts[Supported,Low]	4.73e-07	CREBBP,NCAPD2,ZCCHC8,LCP2,MAP4,WNK1,CS,SPEN,SMARCA2,RBM22,RCOR1,GLG1,SF3A1,EP300,ACIN1,CTCF,ECH1,HNRNPUL1,CBLL1,PFN1,KLF3,OSBP,TCERG1,RRAGC,RCOR3,KDM3B,VPS26A,ZNF384,TAF4,PER2,SRRM1,TCHP,SMARCC2,BRD4,ARNT,MDH2,ALDOA,TGOLN2,LARP1,SCAF4,PAXIP1,GMEB1,SLC4A2,TSC1,CDK12,SRRM2,STAT3,SIN3A,PCBP1,KDM2A,BANF1,ZHX2,COPG1,EP400,EIF4ENIF1,SUMO3,SF3B3,NCOA6,CHAMP1,DAXX,TAF15
HPA:055010_11	vagina; squamous epithelial cells[Supported,Low]	2.52e-06	LAS1L,CREBBP,CSDE1,WNK1,CS,SUGP2,SPEN,XRCC5,SMARCA2,PCNP,GANAB,SF3A1,EP300,YY1,ACIN1,ADNP,CTCF,HNRNPUL1,CBLL1,PFN1,NFKB1,KLF3,FNBP4,PPP6R3,SRSF4,SMG7,ARID1A,KDM3B,CRY2,HP1BP3,CCNT1,TAF4,DHX30,PER2,SRRM1,HNRNPD,SMARCC2,BRD4,TGOLN2,SCAF4,CDK12,HDGFL2,SRRM2,STAT3,SIN3A,PCBP1,WIPF2,EXOSC10,ZHX2,SATB1,EP400,EIF4ENIF1,UBQLN2,NCOA6,CHAMP1,SCAF8,TAF15		HPA:002020_11	appendix; lymphoid tissue[Supported,Low]	4.91e-07	CREBBP,NCAPD2,ZCCHC8,LCP2,MAP4,WNK1,CS,SPEN,ACTB,SMARCA2,FYB1,RBM22,RCOR1,GLG1,SF3A1,EP300,ACIN1,NFATC2,ADNP,CTCF,ECH1,HNRNPUL1,CBLL1,PFN1,OSBP,BRD8,GORASP2,WIPF1,RRAGC,RCOR3,ARID1A,KDM3B,VPS26A,ZNF384,TAF4,PER2,SMARCC2,BRD4,ANXA9,ARNT,MDH2,ALDOA,TGOLN2,LARP1,SCAF4,PAXIP1,GMEB1,SLC4A2,TSC1,CDK12,SRRM2,STAT3,SIN3A,PCBP1,EXOSC10,KDM2A,SMARCC1,BANF1,RHOG,ZHX2,COPG1,EP400,EIF4ENIF1,SUMO3,IKZF1,FNBP1,…
GO:0006357	regulation of transcription from RNA polymerase II promoter	2.54e-06	CREBBP,ELOA,CALCOCO1,STRAP,RNF4,ZNF76,SPEN,FOXJ2,SMARCA2,NFX1,KDM2B,RCOR1,CCNK,TCF20,EP300,PSMC1,YY1,CHD8,ZMYND8,NFATC2,CTCF,IKBKB,ELL,FUBP3,PPP3CB,CPEB3,CDK5RAP3,PFN1,SMARCD2,SUPT6H,NFKB1,NSD2,KLF3,VDR,BRD8,TCERG1,PSMD14,BCL9,PRDM2,ETV3,RCOR3,ARID1A,KLF7,TSHZ3,CRY2,TRERF1,RREB1,ZBTB1,CCNT1,TAF4,PER2,VHL,TFCP2,VEZF1,KAT7,SAP130,AEBP2,SMARCC2,ZFHX3,BRD4,ARNT,TAF1,TIAL1,JAZF1,ELMSAN1,PAXIP1,MAML1,A…		HPA:008020_13	cerebral cortex; glial cells[Supported,High]	5.31e-07	WNK1,SPEN,SMARCA2,RBM22,SF3A1,ACIN1,ADNP,CTCF,HNRNPUL1,KLF3,SRSF4,RRAGC,RCOR3,KDM3B,TAF4,SMARCC2,BRD4,TGOLN2,SRRM2,EIF4ENIF1,UBQLN2,CHAMP1,SCAF8
HPA:038010_12	salivary gland; glandular cells[Supported,Medium]	2.54e-06	LAS1L,CREBBP,CSDE1,CS,SPEN,XRCC5,SMARCA2,PCNP,RBM22,ATXN7L3,GANAB,SPTLC1,SF3A1,EP300,YY1,ACIN1,ADNP,CTCF,HNRNPUL1,CBLL1,PFN1,KLF3,PPP6R3,SRSF4,SMG7,RRAGC,ARID1A,KDM3B,CRY2,HP1BP3,CCNT1,TAF4,DHX30,PER2,SRRM1,HNRNPD,SMARCC2,BRD4,TGOLN2,SCAF4,CDK12,HDGFL2,SRRM2,STAT3,SIN3A,PCBP1,WIPF2,ZHX2,EP400,EIF4ENIF1,ENTPD4,NCOA6,CHAMP1,DAXX,ATXN2,SCAF8,TAF15		CORUM:570	p300-CBP-p270-SWI/SNF complex	5.49e-07	CREBBP,EP300,ARID1A,SMARCC2
HPA:042010_12	skin 1; Langerhans[Supported,Medium]	2.56e-06	LAS1L,CREBBP,ZCCHC8,WNK1,CS,XRCC5,SMARCA2,PCNP,RBM22,ATXN7L3,GANAB,SPTLC1,SF3A1,EP300,YY1,ACIN1,ADNP,CTCF,HNRNPUL1,CBLL1,PFN1,KLF3,PPP6R3,SMG7,RRAGC,ARID1A,KDM3B,TMPO,CRY2,CCNT1,TAF4,SRRM1,SMARCC2,BRD4,MSN,TGOLN2,SCAF4,CDK12,HDGFL2,SRRM2,PCBP1,EXOSC10,EP400,EIF4ENIF1,UBQLN2,NCOA6,CHAMP1,DAXX,SCAF8,TAF15		HPA:042030_11	skin 1; keratinocytes[Supported,Low]	5.77e-07	CREBBP,NCAPD2,ZCCHC8,LCP2,MAP4,WNK1,CS,SMARCA2,RBM22,RCOR1,GLG1,SF3A1,EP300,ACIN1,NFATC2,ADNP,CHMP4B,CTCF,ECH1,HNRNPUL1,CBLL1,PFN1,KLF3,OSBP,BRD8,TCERG1,GORASP2,SRSF4,SMG7,RRAGC,RCOR3,ARID1A,KDM3B,VPS26A,ZNF384,TAF4,PER2,SRRM1,TCHP,SMARCC2,BRD4,ANXA9,ARNT,MDH2,ALDOA,TGOLN2,LARP1,SCAF4,PAXIP1,GMEB1,SLC4A2,TSC1,NOLC1,CDK12,SRRM2,STAT3,SIN3A,PCBP1,WIPF2,EXOSC10,KDM2A,SMARCC1,BANF1,ZHX2,COPG1,EP400,E…
HPA:043010_12	skin 2; epidermal cells[Supported,Medium]	2.66e-06	LAS1L,CREBBP,CSDE1,NCAPD2,ZCCHC8,MAP4,WNK1,CS,SPEN,MAP2K7,XRCC5,DNM2,SMARCA2,PCNP,ATG16L1,RBM22,ATXN7L3,GANAB,RCOR1,SPTLC1,SF3A1,EP300,YY1,ACIN1,ADNP,CHMP4B,CTCF,TMEM87A,SNRNP70,HNRNPUL1,CBLL1,CDK5RAP3,NFKB1,KLF3,FNBP4,PPP6R3,TCERG1,SRSF4,SMG7,RRAGC,RCOR3,ARID1A,HSDL2,KDM3B,TMPO,CRY2,VPS26A,CCNT1,TOMM40,TAF4,LRRC47,DHX30,PER2,SRRM1,LARS,NMT1,HNRNPD,SMARCC2,BRD4,ARNT,MSN,TAF1,GSN,GPR107,TGOLN2,TOM…		HPA:042040_11	skin 1; melanocytes[Supported,Low]	6.23e-07	CREBBP,ZCCHC8,LCP2,MAP4,WNK1,CS,SMARCA2,RBM22,SF3A1,EP300,ACIN1,NFATC2,ADNP,CTCF,HNRNPUL1,CBLL1,PFN1,KLF3,OSBP,BRD8,TCERG1,GORASP2,SRSF4,SMG7,RRAGC,RCOR3,ARID1A,KDM3B,VPS26A,ZNF384,TAF4,PER2,SRRM1,TCHP,SMARCC2,BRD4,ARNT,MDH2,ALDOA,TGOLN2,LARP1,SCAF4,PAXIP1,GMEB1,NOLC1,CDK12,SRRM2,SIN3A,PCBP1,WIPF2,EXOSC10,KDM2A,SMARCC1,BANF1,RHOG,COPG1,EP400,EIF4ENIF1,SUMO3,UBQLN2,SF3B3,NCOA6,CHAMP1,DAXX,SCAF8,TA…
HPA:003010_11	bone marrow; hematopoietic cells[Supported,Low]	2.7e-06	LAS1L,CREBBP,CSDE1,WNK1,ACAA1,CS,SUGP2,SPEN,XRCC5,SMARCA2,PCNP,FYB1,RBM22,ATXN7L3,GANAB,SPTLC1,SF3A1,EP300,YY1,ACIN1,NFATC2,ADNP,CTCF,HNRNPUL1,CBLL1,PFN1,NFKB1,KLF3,PPP6R3,WIPF1,SRSF4,SMG7,ARID1A,KDM3B,CRY2,HP1BP3,CCNT1,TAF4,PER2,SRRM1,HNRNPD,SMARCC2,BRD4,MYO1F,TGOLN2,SCAF4,SYNJ1,CDK12,HDGFL2,SRRM2,STAT3,SIN3A,PCBP1,EXOSC10,RHOG,ZHX2,SATB1,EP400,EIF4ENIF1,IKZF1,FNBP1,UBQLN2,NCOA6,CHAMP1,DAXX,ATXN…		HPA:007020_02	cerebellum; cells in granular layer[Uncertain,Medium]	7.03e-07	CREBBP,SPEN,SMARCA2,SF3A1,EP300,ADNP,CTCF,HNRNPUL1,GON4L,ARID1A,PROSER1,TAF4,SRRM1,SMARCC2,BRD4,TGOLN2,SCAF4,SYNJ1,PATL1,SRRM2,SIN3A,EIF4ENIF1,FNBP1,NCOA6,SCAF8
HPA:018010_11	gallbladder; glandular cells[Supported,Low]	2.73e-06	LAS1L,CREBBP,CSDE1,WNK1,ACAA1,CS,SUGP2,SPEN,XRCC5,SMARCA2,PCNP,GANAB,SF3A1,EP300,YY1,ACIN1,NFATC2,ADNP,CTCF,HNRNPUL1,CBLL1,PFN1,NFKB1,KLF3,FNBP4,PPP6R3,WIPF1,SRSF4,SMG7,ARID1A,KDM3B,CRY2,HP1BP3,CCNT1,TAF4,DHX30,PER2,SRRM1,HNRNPD,SMARCC2,BRD4,TGOLN2,SCAF4,SYNJ1,CDK12,HDGFL2,SRRM2,STAT3,SIN3A,PCBP1,WIPF2,EXOSC10,RHOG,ZHX2,EP400,EIF4ENIF1,FNBP1,UBQLN2,NCOA6,CHAMP1,ATXN2,SCAF8,TAF15		HPA:014010_12	epididymis; glandular cells[Supported,Medium]	7.23e-07	CREBBP,ZCCHC8,CS,SPEN,SMARCA2,RBM22,SF3A1,EP300,ACIN1,NFATC2,ADNP,CTCF,HNRNPUL1,CBLL1,PFN1,KLF3,TCERG1,GORASP2,SRSF4,RRAGC,RCOR3,ARID1A,KDM3B,TAF4,SRRM1,SMARCC2,BRD4,ALDOA,TGOLN2,SCAF4,PAXIP1,SYNJ1,NOLC1,CDK12,SRRM2,STAT3,SIN3A,PCBP1,WIPF2,EXOSC10,KDM2A,SMARCC1,ZHX2,COPG1,EP400,EIF4ENIF1,UBQLN2,NCOA6,CHAMP1,DAXX,SCAF8,TAF15
HPA:030020_02	ovary; ovarian stroma cells[Uncertain,Medium]	2.8e-06	LAS1L,CREBBP,ZCCHC8,SPEN,XRCC5,SMARCA2,PCNP,ATXN7L3,POLRMT,SF3A1,EP300,YY1,ADNP,RNF125,CTCF,TRIM35,SNRNP70,HNRNPUL1,USP42,FUBP3,KLF3,PPP6R3,STK38,TCERG1,SRSF4,RRAGC,RCOR3,HSDL2,KDM3B,TMPO,CRY2,NCOA5,ATG14,HP1BP3,CCNT1,TAF4,STARD3,PER2,SRRM1,HNRNPD,SMARCC2,BRD4,GPR107,TGOLN2,PAXIP1,CDK12,HDGFL2,SRRM2,MAPK1IP1L,STAT3,SIN3A,PCBP1,DUS1L,EP400,EIF4ENIF1,FNBP1,UBQLN2,SF3B3,NCOA6,CHAMP1,SCAF8,GTF2I		HPA:010030_11	colon; peripheral nerve/ganglion[Supported,Low]	7.24e-07	CREBBP,SPEN,SMARCA2,SF3A1,EP300,ADNP,CTCF,HNRNPUL1,SMG7,TAF4,SRRM1,SMARCC2,BRD4,TGOLN2,SCAF4,SYNJ1,CDK12,SRRM2,SIN3A,WIPF2,ZHX2,EIF4ENIF1,FNBP1,NCOA6,CHAMP1,ATXN2
HPA:042020_11	skin 1; fibroblasts[Supported,Low]	2.8e-06	LAS1L,CREBBP,CSDE1,ZCCHC8,WNK1,CS,XRCC5,SMARCA2,PCNP,RBM22,ATXN7L3,GANAB,SPTLC1,SF3A1,EP300,YY1,ACIN1,NFATC2,ADNP,CTCF,HNRNPUL1,CBLL1,PFN1,NFKB1,KLF3,PPP6R3,WIPF1,SRSF4,SMG7,RRAGC,KDM3B,TMPO,CRY2,CCNT1,TAF4,DHX30,PER2,SRRM1,SMARCC2,BRD4,MSN,TGOLN2,SCAF4,CDK12,HDGFL2,SRRM2,STAT3,SIN3A,PCBP1,WIPF2,ZHX2,EP400,EIF4ENIF1,UBQLN2,NCOA6,CHAMP1,DAXX,SCAF8,TAF15		HPA:042020_13	skin 1; fibroblasts[Supported,High]	7.35e-07	ZCCHC8,MAP4,CS,RBM22,GLG1,SF3A1,ADNP,HNRNPUL1,PFN1,OSBP,RRAGC,KDM3B,ZNF384,BRD4,ARNT,PAXIP1,SRRM2,PCBP1,KDM2A,COPG1,EP400,EIF4ENIF1,SUMO3,SF3B3,CHAMP1,SCAF8
HPA:008030_02	cerebral cortex; neuronal cells[Uncertain,Medium]	3.03e-06	CREBBP,CS,SPEN,SMARCA2,GANAB,SF3A1,EP300,ACIN1,NFATC2,ADNP,HNRNPUL1,FNBP4,SRSF4,IPO13,ARID1A,YLPM1,PROSER1,ATG14,HP1BP3,CCNT1,TAF4,DHX30,SRRM1,VEZF1,HNRNPD,AEBP2,SMARCC2,DCAF5,BRD4,SETDB1,TGOLN2,SCAF4,SYNJ1,PATL1,CDK12,SRRM2,MAPK1IP1L,WIPF2,ZHX2,CREB3L2,SATB1,EP400,EIF4ENIF1,FNBP1,NCOA6,CHAMP1,ATXN2,SCAF8		HPA:006020_13	caudate; neuronal cells[Supported,High]	7.52e-07	ZCCHC8,CS,SPEN,SMARCA2,RBM22,SF3A1,ACIN1,HNRNPUL1,SRSF4,ARID1A,SRRM1,SMARCC2,BRD4,TGOLN2,SRRM2,COPG1,EP400,EIF4ENIF1,UBQLN2,CHAMP1,ATXN2,SCAF8,TAF15
HPA:043010_11	skin 2; epidermal cells[Supported,Low]	3.06e-06	LAS1L,CREBBP,CSDE1,NCAPD2,DEF6,ZCCHC8,MAP4,WNK1,CS,SPEN,MAP2K7,XRCC5,DNM2,SMARCA2,PCNP,ATG16L1,RBM22,ATXN7L3,GANAB,RCOR1,SPTLC1,GLG1,SF3A1,EP300,YY1,ACIN1,NFATC2,ADNP,CHMP4B,CTCF,TMEM87A,SNRNP70,HNRNPUL1,CBLL1,CDK5RAP3,PFN1,NFKB1,KLF3,FNBP4,PPP6R3,BRD8,TCERG1,SRSF4,SMG7,RRAGC,RCOR3,ARID1A,HSDL2,KDM3B,TMPO,CRY2,VPS26A,HP1BP3,CCNT1,TOMM40,TAF4,LRRC47,DHX30,PER2,SRRM1,LARS,NMT1,HNRNPD,TCHP,SMARCC2,B…		HPA:023010_12	kidney; cells in glomeruli[Supported,Medium]	7.56e-07	CREBBP,ZCCHC8,MAP4,WNK1,CS,SPEN,SMARCA2,RBM22,GLG1,SF3A1,EP300,ADNP,CTCF,HNRNPUL1,CBLL1,KLF3,TCERG1,SRSF4,RRAGC,RCOR3,ARID1A,KDM3B,VPS26A,ZNF384,TAF4,PER2,SRRM1,SMARCC2,BRD4,ARNT,MDH2,TGOLN2,SCAF4,PAXIP1,GMEB1,CDK12,SRRM2,STAT3,SIN3A,KDM2A,BANF1,COPG1,EIF4ENIF1,SUMO3,UBQLN2,SF3B3,NCOA6,CHAMP1,SCAF8
HPA:007010_11	cerebellum; Purkinje cells[Supported,Low]	3.07e-06	LAS1L,CREBBP,CSDE1,ACAA1,CS,SUGP2,SPEN,XRCC5,SMARCA2,PCNP,GANAB,SF3A1,EP300,YY1,ACIN1,ADNP,CTCF,HNRNPUL1,CBLL1,PFN1,NFKB1,KLF3,FNBP4,PPP6R3,SRSF4,ARID1A,KDM3B,CRY2,HP1BP3,CCNT1,TAF4,DHX30,PER2,SRRM1,HNRNPD,SMARCC2,BRD4,TGOLN2,SCAF4,SYNJ1,CDK12,HDGFL2,SRRM2,SIN3A,PCBP1,EXOSC10,ZHX2,EP400,EIF4ENIF1,FNBP1,UBQLN2,NCOA6,CHAMP1,ATXN2,SCAF8,TAF15		HPA:029010_03	oral mucosa; squamous epithelial cells[Uncertain,High]	7.7e-07	CREBBP,ZCCHC8,WNK1,SPEN,RBM22,POLRMT,SF3A1,ADNP,HNRNPUL1,KLF3,RCOR3,KDM3B,ZNF384,TAF4,SRRM1,SMARCC2,BRD4,SETDB1,TGOLN2,LARP1,PAXIP1,PATL1,CDK12,SRRM2,EXOSC10,KDM2A,SMARCC1,COPG1,EP400,EIF4ENIF1,SUMO3,SF3B3,CHAMP1,SCAF8,TAF15
HPA:028010_13	nasopharynx; respiratory epithelial cells[Supported,High]	3.07e-06	LAS1L,CREBBP,ZCCHC8,CS,SPEN,DNM2,SMARCA2,PCNP,RBM22,ATXN7L3,SF3A1,ADNP,CTCF,SNRNP70,HNRNPUL1,KLF3,PPP6R3,BRD8,SRSF4,RRAGC,RCOR3,ARID1A,KDM3B,TMPO,CRY2,CCNT1,TAF4,PER2,SRRM1,VILL,SMARCC2,BRD4,TGOLN2,SCAF4,PAXIP1,CDK12,HDGFL2,SRRM2,SIN3A,PCBP1,EP400,EIF4ENIF1,SF3B3,ENTPD4,NCOA6,CHAMP1,SCAF8,GTF2I,TAF15		HPA:008030_11	cerebral cortex; neuronal cells[Supported,Low]	7.98e-07	CREBBP,ZCCHC8,LCP2,CS,SPEN,SMARCA2,RBM22,SF3A1,EP300,ACIN1,NFATC2,ADNP,CTCF,HNRNPUL1,CBLL1,PFN1,KLF3,TCERG1,GORASP2,SRSF4,RRAGC,ARID1A,KDM3B,TAF4,SRRM1,SMARCC2,BRD4,ALDOA,TGOLN2,SCAF4,SYNJ1,NOLC1,CDK12,SRRM2,STAT3,SIN3A,PCBP1,WIPF2,EXOSC10,KDM2A,SMARCC1,ZHX2,COPG1,EP400,EIF4ENIF1,FNBP1,UBQLN2,NCOA6,CHAMP1,DAXX,ATXN2,SCAF8,TAF15
HPA:013020_11	endometrium 2; glandular cells[Supported,Low]	3.11e-06	LAS1L,CREBBP,CSDE1,ZCCHC8,WNK1,ACAA1,CS,SUGP2,SPEN,XRCC5,SMARCA2,PCNP,RBM22,ATXN7L3,GANAB,SPTLC1,SF3A1,EP300,YY1,ACIN1,NFATC2,ADNP,CTCF,HNRNPUL1,CBLL1,PFN1,NFKB1,KLF3,FNBP4,PPP6R3,SRSF4,SMG7,RRAGC,ARID1A,KDM3B,TMPO,CRY2,HP1BP3,CCNT1,TAF4,PER2,SRRM1,HNRNPD,SMARCC2,BRD4,MSN,TGOLN2,SCAF4,SYNJ1,CDK12,HDGFL2,SRRM2,STAT3,SIN3A,PCBP1,WIPF2,EXOSC10,RHOG,ZHX2,EP400,EIF4ENIF1,UBQLN2,ENTPD4,NCOA6,CHAMP1,DAX…		HPA:003010_11	bone marrow; hematopoietic cells[Supported,Low]	8.01e-07	CREBBP,NCAPD2,ZCCHC8,LCP2,MAP4,WNK1,CS,SPEN,ACTB,SMARCA2,FYB1,RBM22,RCOR1,GLG1,SF3A1,EP300,ACIN1,NFATC2,ADNP,CHMP4B,CTCF,ECH1,HNRNPUL1,CBLL1,PFN1,KLF3,OSBP,BRD8,TCERG1,GORASP2,WIPF1,SRSF4,SMG7,RRAGC,RCOR3,ARID1A,KDM3B,VPS26A,ZNF384,TAF4,PER2,SRRM1,SMARCC2,BRD4,ANXA9,ARNT,MDH2,ALDOA,TGOLN2,LARP1,SCAF4,PAXIP1,SYNJ1,GMEB1,SLC4A2,TSC1,CDK12,SRRM2,STAT3,SIN3A,PCBP1,EXOSC10,KDM2A,SMARCC1,BANF1,RHOG,ZHX…
HPA:027020_13	lymph node; non-germinal center cells[Supported,High]	3.11e-06	CS,XRCC5,GANAB,SF3A1,NFATC2,CTCF,HNRNPUL1,WIPF1,ARID1A,KDM3B,CRY2,CCNT1,HNRNPD,SMARCC2,BRD4,TGOLN2,CDK12,HDGFL2,SRRM2,ZHX2,SATB1,EP400,EIF4ENIF1,FNBP1,CHAMP1,TAF15		HPA:009010_13	cervix, uterine; glandular cells[Supported,High]	8.07e-07	ZCCHC8,CS,SPEN,SF3A1,CTCF,HNRNPUL1,KLF3,OSBP,SRSF4,RCOR3,ARID1A,VPS26A,ZNF384,TAF4,PER2,SRRM1,SMARCC2,BRD4,MDH2,SCAF4,PAXIP1,CDK12,SRRM2,KDM2A,COPG1,EP400,EIF4ENIF1,SUMO3,CHAMP1,SCAF8,TAF15
HPA:029010_13	oral mucosa; squamous epithelial cells[Supported,High]	3.29e-06	LAS1L,CREBBP,ZCCHC8,WNK1,SPEN,PCNP,RBM22,ATXN7L3,SF3A1,ADNP,SNRNP70,HNRNPUL1,KLF3,RCOR3,HSDL2,KDM3B,TMPO,CRY2,TAF4,SRRM1,HNRNPD,SMARCC2,BRD4,AUH,TGOLN2,PAXIP1,CDK12,HDGFL2,SRRM2,EXOSC10,SMARCC1,EP400,EIF4ENIF1,SF3B3,CHAMP1,SCAF8,GTF2I,TAF15		HPA:013020_11	endometrium 2; glandular cells[Supported,Low]	8.19e-07	CREBBP,ZCCHC8,WNK1,CS,SPEN,SMARCA2,RBM22,SF3A1,EP300,ACIN1,NFATC2,ADNP,CTCF,HNRNPUL1,CBLL1,PFN1,KLF3,TCERG1,GORASP2,SRSF4,SMG7,RRAGC,RCOR3,ARID1A,KDM3B,TAF4,SRRM1,SMARCC2,BRD4,ALDOA,TGOLN2,SCAF4,PAXIP1,SYNJ1,NOLC1,CDK12,SRRM2,STAT3,SIN3A,PCBP1,WIPF2,EXOSC10,KDM2A,SMARCC1,RHOG,ZHX2,COPG1,EP400,EIF4ENIF1,UBQLN2,NCOA6,CHAMP1,DAXX,ATXN2,SCAF8,TAF15
HPA:053020_02	tonsil; non-germinal center cells[Uncertain,Medium]	3.45e-06	LAS1L,CREBBP,CSDE1,ZCCHC8,WNK1,CS,SPEN,TNRC6C,XRCC5,SMARCA2,PCNP,FYB1,RBM22,ATXN7L3,GANAB,SPTLC1,SF3A1,EP300,YY1,NFATC2,ADNP,CTCF,HNRNPUL1,CBLL1,USP42,TMEM248,FUBP3,PFN1,NFKB1,KLF3,PPP6R3,WIPF1,SMG7,RRAGC,ARID1A,KDM3B,TMPO,CRY2,NCOA5,ATG14,HP1BP3,CCNT1,TAF4,PER2,SRRM1,VEZF1,HNRNPD,SMARCC2,DCAF5,RETREG3,BRD4,SETDB1,MSN,TGOLN2,SCAF4,PATL1,CDK12,HDGFL2,SRRM2,MAPK1IP1L,STAT3,PCBP1,RHOG,ZHX2,CREB3L2,S…		GO:0003713	transcription coactivator activity	9.35e-07	CREBBP,ARID1B,RNF4,NFYC,CBFB,ACTN1,SMARCA2,FUS,EP300,ARL2BP,TCERG1,BCL9,ARID1A,KLF7,TRERF1,TAF4,PER2,SMARCC2,SS18,BCL10,ARNT,TAF1,MAML1,GMEB1,SMARCC1,UBE2L3,PHF2,NCOA6,DAXX
HPA:048010_13	spleen; cells in red pulp[Supported,High]	3.49e-06	WNK1,CS,XRCC5,SF3A1,CTCF,HNRNPUL1,PFN1,KDM3B,CRY2,HNRNPD,SMARCC2,BRD4,TGOLN2,CDK12,HDGFL2,SRRM2,RHOG,EP400,EIF4ENIF1,FNBP1,CHAMP1,SCAF8		HPA:017010_12	fallopian tube; glandular cells[Supported,Medium]	9.7e-07	CREBBP,ZCCHC8,MAP4,WNK1,CS,SPEN,SMARCA2,RBM22,GLG1,SF3A1,EP300,ACIN1,ADNP,CTCF,HNRNPUL1,CBLL1,PFN1,KLF3,OSBP,BRD8,TCERG1,SRSF4,SMG7,RCOR3,ARID1A,KDM3B,VPS26A,ZNF384,TAF4,PER2,SRRM1,TCHP,SMARCC2,BRD4,ANXA9,ARNT,MDH2,ALDOA,TGOLN2,LARP1,SCAF4,PAXIP1,GMEB1,NOLC1,CDK12,SRRM2,STAT3,SIN3A,PCBP1,WIPF2,EXOSC10,KDM2A,SMARCC1,BANF1,ZHX2,COPG1,EP400,EIF4ENIF1,SUMO3,FNBP1,UBQLN2,SF3B3,NCOA6,CHAMP1,DAXX,ATXN2,…
HPA:008020_11	cerebral cortex; glial cells[Supported,Low]	3.5e-06	LAS1L,CREBBP,CSDE1,NCAPD2,ZCCHC8,MAP4,WNK1,CS,SUGP2,BTBD1,SPEN,MAP2K7,XRCC5,DNM2,SMARCA2,PCNP,RBM22,ATXN7L3,GANAB,RCOR1,SPTLC1,GLG1,SF3A1,EP300,ACIN1,NFATC2,ADNP,CTCF,TMEM87A,SNRNP70,HNRNPUL1,CBLL1,CDK5RAP3,PFN1,KLF3,PPP6R3,CBL,BRD8,RTN4,SRSF4,RRAGC,RCOR3,ARID1A,HSDL2,KDM3B,TMPO,CRY2,VPS26A,HP1BP3,TOMM40,TAF4,LRRC47,DHX30,PER2,SRRM1,NMT1,HNRNPD,TCHP,SMARCC2,BRD4,MSN,TAF1,AUH,GSN,GPR107,TGOLN2,TOM…		GO:0080090	regulation of primary metabolic process	1.08e-06	CREBBP,RANBP9,STRAP,LCP2,ARID1B,TAB2,WNK1,RNF4,SPEN,FOXJ2,ELAVL1,RHOA,CSNK2A2,SART3,TNRC6C,SMARCA2,NFX1,RBM22,CCNK,GLG1,SF3A1,EP300,CHD8,ZMYND8,NFATC2,ADNP,FMR1,CTCF,HNRNPUL1,CASP2,PPP3CB,PFN1,PSMD11,SUPT6H,KLF3,PTGES3,TBP,BRD8,DROSHA,TCERG1,SRSF4,GON4L,SMG7,PRDM2,RCOR3,ARID1A,YLPM1,KDM3B,RREB1,ZNF384,HIVEP3,TAF4,ZNF317,PER2,KRAS,VHL,TFCP2,VEZF1,KAT7,SAP130,SMARCC2,BRD4,SETDB1,GATAD2B,TIAL1,LARP1…
HPA:007020	cerebellum; cells in granular layer	3.81e-06	LAS1L,KRIT1,CREBBP,PIGQ,CSDE1,NCAPD2,CALCOCO1,NUDCD3,RTFDC1,STRAP,DEF6,ZCCHC8,ARID1B,WNK1,ACAA1,CS,RNF4,SUGP2,PMS1,SPEN,FOXJ2,ELAVL1,RHOA,TMEM131,SART3,MAP2K7,XRCC5,DNM2,SMARCA2,CNOT4,PCNP,FYB1,WBP11,ATG16L1,NFX1,RBM22,ATXN7L3,RBBP9,GANAB,RCOR1,SPTLC1,GLG1,HDAC6,POLRMT,SF3A1,TCF20,AP1B1,EP300,DDHD1,YY1,ACIN1,ZMYND8,NFATC2,ADNP,DNAJC5,CHMP4B,RNF125,FMR1,CTCF,FBXO31,RNF40,TRIM35,IKBKB,SNRNP70,HNRNP…		HPA:038010_12	salivary gland; glandular cells[Supported,Medium]	1.08e-06	CREBBP,SPEN,SMARCA2,SF3A1,EP300,ADNP,CTCF,HNRNPUL1,SMG7,ARID1A,TAF4,SRRM1,SMARCC2,BRD4,TGOLN2,SCAF4,CDK12,SRRM2,SIN3A,WIPF2,ZHX2,EIF4ENIF1,NCOA6,CHAMP1,ATXN2,SCAF8
GO:1903506	regulation of nucleic acid-templated transcription	3.91e-06	CREBBP,CSDE1,CALCOCO1,STRAP,ARID1B,TAB2,RNF4,SPEN,FOXJ2,ZXDC,XRCC5,DNM2,SMARCA2,ZNF324,NFX1,ATXN7L3,CCNK,HDAC6,TCF20,EP300,YY1,CHD8,ZMYND8,NFATC2,ADNP,CTCF,HNRNPUL1,ZNF862,FUBP3,PPP3CB,PFN1,SMARCD2,SUPT6H,NFKB1,KLF3,VDR,TBP,BRD8,TCERG1,BCL9,GON4L,PRDM2,RCOR3,ARID1A,YLPM1,KDM3B,TMPO,CRY2,DDX54,NCOA5,RREB1,HIVEP3,HP1BP3,CCNT1,TAF4,ZNF317,PER2,KRAS,TFCP2,VEZF1,KAT7,SAP130,HNRNPD,AEBP2,SMARCC2,ZFHX3,…		HPA:004010_11	breast; adipocytes[Supported,Low]	1.1e-06	CREBBP,NCAPD2,ZCCHC8,MAP4,CS,SPEN,SMARCA2,RBM22,RCOR1,SF3A1,EP300,ACIN1,CTCF,ECH1,HNRNPUL1,CBLL1,PFN1,OSBP,TCERG1,SRSF4,RRAGC,RCOR3,KDM3B,VPS26A,ZNF384,TAF4,PER2,SRRM1,TCHP,SMARCC2,BRD4,ARNT,MDH2,TGOLN2,PAXIP1,GMEB1,SLC4A2,TSC1,CDK12,SRRM2,STAT3,PCBP1,KDM2A,BANF1,COPG1,EP400,EIF4ENIF1,SUMO3,SF3B3,CHAMP1,DAXX,SCAF8
GO:0034654	nucleobase-containing compound biosynthetic process	3.94e-06	CREBBP,CSDE1,STRAP,ARID1B,TAB2,RNF4,SPEN,FOXJ2,ZXDC,MAP2K7,XRCC5,DNM2,SMARCA2,ZNF324,NFX1,ATXN7L3,CCNK,HDAC6,POLRMT,EP300,YY1,CHD8,ZMYND8,NFATC2,ADNP,CTCF,HNRNPUL1,ZNF862,FUBP3,PPP3CB,PFN1,SMARCD2,SUPT6H,NFKB1,KLF3,PTGES3,TBP,BRD8,TCERG1,SRSF4,GON4L,SMG7,PRDM2,RRAGC,RCOR3,ARID1A,YLPM1,KDM3B,TMPO,CRY2,DDX54,NCOA5,RREB1,HIVEP3,HP1BP3,CCNT1,TAF4,ZNF317,PER2,SRRM1,KRAS,TFCP2,VEZF1,KAT7,SAP130,HNRNPD,…		HPA:008010_11	cerebral cortex; endothelial cells[Supported,Low]	1.1e-06	CREBBP,NCAPD2,ZCCHC8,MAP4,WNK1,CS,SPEN,ACTB,SMARCA2,RBM22,RCOR1,GLG1,SF3A1,EP300,ACIN1,NFATC2,ADNP,CTCF,ECH1,HNRNPUL1,CBLL1,PFN1,KLF3,OSBP,TCERG1,SRSF4,SMG7,RRAGC,RCOR3,KDM3B,VPS26A,ZNF384,TAF4,PER2,SRRM1,TCHP,SMARCC2,BRD4,MDH2,TGOLN2,SCAF4,PAXIP1,GMEB1,SLC4A2,TSC1,CDK12,SRRM2,STAT3,PCBP1,KDM2A,BANF1,COPG1,EP400,EIF4ENIF1,SUMO3,FNBP1,UBQLN2,SF3B3,NCOA6,CHAMP1,DAXX,SCAF8,TAF15
GO:0060255	regulation of macromolecule metabolic process	4.02e-06	CREBBP,CSDE1,POMT2,RANBP9,CALCOCO1,RTFDC1,STRAP,TIMP2,ARID1B,PTCD2,FOXN3,TAB2,WNK1,RNF4,BTBD1,ZNF76,SPEN,FOXJ2,ELAVL1,KDM4A,RHOA,ZXDC,CSNK2A2,ACTB,SART3,MAP2K7,TULP3,TNRC6C,XRCC5,DNM2,SMARCA2,CNOT4,ERC1,ZNF324,SSH1,NFX1,RBM22,ATXN7L3,RCOR1,CCNK,GLG1,HDAC6,SF3A1,TCF20,EP300,PSMC1,YY1,CHD8,ZMYND8,NFATC2,ADNP,RNF125,FMR1,CTCF,RNF40,IKBKB,SNRNP70,CACTIN,HNRNPUL1,CASP2,ZNF862,FUBP3,PPP3CB,BCCIP,CDK5RA…		HPA:008020_11	cerebral cortex; glial cells[Supported,Low]	1.1e-06	CREBBP,NCAPD2,ERP44,ZCCHC8,MAP4,WNK1,CS,SPEN,SMARCA2,RBM22,FUS,RCOR1,GLG1,SF3A1,EP300,ACIN1,NFATC2,ADNP,CTCF,ECH1,HNRNPUL1,CBLL1,PITRM1,PFN1,NSD2,KLF3,OSBP,BRD8,RTN4,SRSF4,RRAGC,RCOR3,ARID1A,KDM3B,VPS26A,TRERF1,ZNF384,TAF4,PER2,TERF2,SRRM1,NMT1,TCHP,SMARCC2,BRD4,FIP1L1,MDH2,SH3KBP1,TAF1,TGOLN2,MIA3,LARP1,SCAF4,PAXIP1,GMEB1,RAD21,SLC4A2,TSC1,CDK12,SRRM2,IRF2,PCBP1,WIPF2,EXOSC10,KDM2A,BANF1,RHOG,ZH…
GO:0019438	aromatic compound biosynthetic process	4.08e-06	CREBBP,CSDE1,STRAP,ARID1B,TAB2,RNF4,SPEN,FOXJ2,ZXDC,MAP2K7,XRCC5,DNM2,SMARCA2,ZNF324,NFX1,ATXN7L3,CCNK,HDAC6,POLRMT,EP300,YY1,CHD8,ZMYND8,NFATC2,ADNP,CTCF,HNRNPUL1,ZNF862,FUBP3,PPP3CB,PFN1,SMARCD2,SUPT6H,NFKB1,KLF3,PTGES3,TBP,BRD8,TCERG1,SRSF4,GON4L,SMG7,PRDM2,RRAGC,RCOR3,ARID1A,YLPM1,KDM3B,TMPO,CRY2,DDX54,NCOA5,RREB1,HIVEP3,HP1BP3,CCNT1,TAF4,ZNF317,PER2,SRRM1,KRAS,TFCP2,RSAD1,VEZF1,KAT7,SAP130,H…		HPA:042010_13	skin 1; Langerhans[Supported,High]	1.13e-06	ZCCHC8,MAP4,CS,RBM22,SF3A1,ADNP,CTCF,HNRNPUL1,PFN1,KLF3,OSBP,RRAGC,KDM3B,ZNF384,SMARCC2,BRD4,SCAF4,CDK12,SRRM2,PCBP1,KDM2A,EP400,EIF4ENIF1,SUMO3,SF3B3,CHAMP1
HPA:053010_02	tonsil; germinal center cells[Uncertain,Medium]	4.23e-06	LAS1L,CREBBP,CSDE1,DEF6,ZCCHC8,WNK1,CS,SUGP2,SPEN,MAP2K7,TNRC6C,XRCC5,DNM2,PCNP,FYB1,RBM22,ATXN7L3,GANAB,SF3A1,EP300,YY1,ACIN1,NFATC2,ADNP,CTCF,HNRNPUL1,CBLL1,USP42,FUBP3,PFN1,GOSR1,NFKB1,PPP6R3,STK38,BRD8,TTC31,WIPF1,SMG7,RRAGC,ARID1A,KDM3B,TMPO,CRY2,NCOA5,ATG14,CCNT1,TAF4,PER2,SRRM1,HNRNPD,SMARCC2,DCAF5,RETREG3,BRD4,SETDB1,MSN,TGOLN2,SCAF4,PATL1,CDK12,HDGFL2,SRRM2,MAPK1IP1L,STAT3,SIN3A,PCBP1,DU…		GO:0010604	positive regulation of macromolecule metabolic process	1.15e-06	CREBBP,LCP2,TAB2,WNK1,RNF4,FOXJ2,ELAVL1,RHOA,SART3,TNRC6C,SMARCA2,RBM22,CCNK,EP300,CHD8,NFATC2,ADNP,FMR1,CTCF,CASP2,PPP3CB,PFN1,PSMD11,SUPT6H,PTGES3,TBP,BRD8,DROSHA,PRDM2,ARID1A,RREB1,HIVEP3,TAF4,KRAS,TFCP2,VEZF1,KAT7,UBAP2,SMARCC2,BRD4,SETDB1,UBAP2L,LARP1,PAXIP1,RNF111,GPBP1L1,CHTOP,CDK12,STAT3,SIN3A,PCBP1,SMARCC1,RAB1B,DHX36,RHOG,CREB3L2,UBE2L3,IKZF1,UBQLN2,YTHDF2,NCOA6,DAXX,TAF15
GO:0006139	nucleobase-containing compound metabolic process	4.25e-06	LAS1L,CREBBP,CSDE1,STRAP,ZCCHC8,ARID1B,TAB2,RNF4,SUGP2,PMS1,SPEN,FOXJ2,ELAVL1,ZXDC,SART3,MAP2K7,UBE2A,TNRC6C,XRCC5,DNM2,SMARCA2,CNOT4,ZNF324,WBP11,NFX1,RBM22,ATXN7L3,CCNK,HDAC6,POLRMT,SF3A1,TCF20,EP300,YY1,ACIN1,CHD8,ZMYND8,NFATC2,ADNP,FMR1,CTCF,RNF40,SNRNP70,HNRNPUL1,ZNF862,FUBP3,DDX50,PPP3CB,BCCIP,PFN1,SMARCD2,SUPT6H,NFKB1,KLF3,PTGES3,VDR,TBP,BRD8,DROSHA,TCERG1,BCL9,SRSF4,GON4L,SMG7,PRDM2,RRAGC…		HPA:010010_12	colon; endothelial cells[Supported,Medium]	1.23e-06	CREBBP,NCAPD2,ERP44,ZCCHC8,MAP4,CS,SPEN,ACTB,SMARCA2,RBM22,RCOR1,GLG1,SF3A1,ACIN1,CTCF,ECH1,HNRNPUL1,CBLL1,PFN1,KLF3,OSBP,BRD8,SRSF4,SMG7,RRAGC,RCOR3,KDM3B,VPS26A,ZNF384,TAF4,PER2,SRRM1,TCHP,SMARCC2,BRD4,ARNT,MDH2,SCAF4,PAXIP1,GMEB1,SLC4A2,TSC1,CDK12,SRRM2,STAT3,PCBP1,KDM2A,BANF1,COPG1,EP400,EIF4ENIF1,SUMO3,SF3B3,NCOA6,CHAMP1,SCAF8,TAF15
GO:0032991	macromolecular complex	4.29e-06	LAS1L,KRIT1,CREBBP,SPEN,ELAVL1,SART3,XRCC5,SMARCA2,CNOT4,WBP11,GANAB,CCNK,HDAC6,SF3A1,EP300,ACIN1,CHD8,NFATC2,HNRNPUL1,CBLL1,SUPT6H,PTGES3,TBP,DROSHA,SMG7,ARID1A,SMNDC1,ATG14,HP1BP3,CCNT1,TAF4,UBE4B,DHX30,SRRM1,KAT7,SAP130,FBXO11,HNRNPD,AEBP2,SMARCC2,DCAF5,UBAP2L,GATAD2B,TIAL1,ASAP1,MMS19,FAM122B,SYNJ1,CHTOP,RPRD2,BAP1,PATL1,CDK12,SRP68,SRRM2,SETD5,STAT3,CHTF8,SIN3A,TRAPPC1,EXOSC10,BCOR,EP400,XPO…		GO:0034641	cellular nitrogen compound metabolic process	1.27e-06	CREBBP,STRAP,ZCCHC8,ARID1B,TAB2,RNF4,SPEN,FOXJ2,ELAVL1,CSNK2A2,SART3,UBE2A,TNRC6C,SMARCA2,CNOT4,WBP11,NFX1,RBM22,CCNK,POLRMT,SF3A1,EP300,ACIN1,CHD8,ZMYND8,NFATC2,ADNP,FMR1,CTCF,HNRNPUL1,PPP3CB,PFN1,PSMD11,SUPT6H,KLF3,PTGES3,TBP,BRD8,DROSHA,TCERG1,SRSF4,GON4L,SMG7,PRDM2,RRAGC,RCOR3,ARID1A,YLPM1,SMNDC1,KDM3B,RREB1,ZNF384,HIVEP3,TAF4,ZNF317,PER2,SRRM1,KRAS,VHL,TFCP2,VEZF1,KAT7,SAP130,SMARCC2,BRD4,IS…
GO:2001141	regulation of RNA biosynthetic process	4.29e-06	CREBBP,CSDE1,CALCOCO1,STRAP,ARID1B,TAB2,RNF4,SPEN,FOXJ2,ZXDC,XRCC5,DNM2,SMARCA2,ZNF324,NFX1,ATXN7L3,CCNK,HDAC6,TCF20,EP300,YY1,CHD8,ZMYND8,NFATC2,ADNP,CTCF,HNRNPUL1,ZNF862,FUBP3,PPP3CB,PFN1,SMARCD2,SUPT6H,NFKB1,KLF3,VDR,TBP,BRD8,TCERG1,BCL9,GON4L,PRDM2,RCOR3,ARID1A,YLPM1,KDM3B,TMPO,CRY2,DDX54,NCOA5,RREB1,HIVEP3,HP1BP3,CCNT1,TAF4,ZNF317,PER2,KRAS,TFCP2,VEZF1,KAT7,SAP130,HNRNPD,AEBP2,SMARCC2,ZFHX3,…		HPA:054010_12	urinary bladder; urothelial cells[Supported,Medium]	1.37e-06	CREBBP,ZCCHC8,WNK1,CS,SPEN,SMARCA2,RBM22,GLG1,SF3A1,EP300,ACIN1,ADNP,CTCF,HNRNPUL1,CBLL1,PFN1,KLF3,OSBP,BRD8,TCERG1,GORASP2,SRSF4,SMG7,RRAGC,RCOR3,ARID1A,KDM3B,VPS26A,ZNF384,TAF4,PER2,SRRM1,SMARCC2,BRD4,MDH2,ALDOA,TGOLN2,LARP1,SCAF4,PAXIP1,SYNJ1,NOLC1,CDK12,SRRM2,STAT3,SIN3A,PCBP1,WIPF2,EXOSC10,KDM2A,SMARCC1,COPG1,EP400,EIF4ENIF1,SUMO3,UBQLN2,SF3B3,NCOA6,CHAMP1,DAXX,ATXN2,SCAF8,TAF15
HPA:004020_11	breast; glandular cells[Supported,Low]	4.29e-06	LAS1L,CREBBP,CSDE1,NCAPD2,ZCCHC8,MAP4,WNK1,ACAA1,CS,BTBD1,SPEN,MAP2K7,XRCC5,DNM2,SMARCA2,PCNP,ATG16L1,RBM22,GANAB,RCOR1,SPTLC1,GLG1,SF3A1,EP300,YY1,ACIN1,NFATC2,ADNP,CHMP4B,CTCF,TMEM87A,SNRNP70,HNRNPUL1,CBLL1,CDK5RAP3,PFN1,NFKB1,KLF3,PPP6R3,BRD8,TCERG1,SRSF4,SMG7,RRAGC,RCOR3,ARID1A,HSDL2,KDM3B,TMPO,CRY2,VPS26A,HP1BP3,CCNT1,TOMM40,TAF4,LRRC47,DHX30,PER2,SRRM1,LARS,DOCK2,NMT1,HNRNPD,TCHP,SMARCC2,BR…		HPA:054010_13	urinary bladder; urothelial cells[Supported,High]	1.4e-06	CREBBP,SPEN,SMARCA2,SF3A1,ADNP,CTCF,HNRNPUL1,ARID1A,TAF4,SRRM1,SMARCC2,BRD4,TGOLN2,SCAF4,CDK12,SRRM2,WIPF2,EIF4ENIF1,CHAMP1,SCAF8
HPA:005010_12	bronchus; respiratory epithelial cells[Supported,Medium]	4.31e-06	LAS1L,CREBBP,CSDE1,NCAPD2,ZCCHC8,MAP4,WNK1,CS,SUGP2,BTBD1,SPEN,MAP2K7,XRCC5,DNM2,SMARCA2,PCNP,ATG16L1,RBM22,ATXN7L3,GANAB,RCOR1,SPTLC1,GLG1,SF3A1,EP300,YY1,ACIN1,NFATC2,ADNP,CTCF,TMEM87A,SNRNP70,HNRNPUL1,CBLL1,CDK5RAP3,PFN1,NFKB1,KLF3,PPP6R3,BRD8,TCERG1,SRSF4,SMG7,RRAGC,RCOR3,ARID1A,HSDL2,KDM3B,TMPO,CRY2,VPS26A,HP1BP3,CCNT1,TOMM40,TAF4,LRRC47,DHX30,PER2,SRRM1,LARS,VILL,NMT1,HNRNPD,TCHP,SMARCC2,BR…		HPA:029010_11	oral mucosa; squamous epithelial cells[Supported,Low]	1.48e-06	CREBBP,NCAPD2,ZCCHC8,MAP4,WNK1,CS,SPEN,SMARCA2,RBM22,RCOR1,GLG1,SF3A1,EP300,ACIN1,ADNP,CHMP4B,CTCF,ECH1,HNRNPUL1,CBLL1,PFN1,KLF3,OSBP,BRD8,TCERG1,GORASP2,SRSF4,SMG7,RRAGC,RCOR3,ARID1A,KDM3B,VPS26A,ZNF384,TAF4,PER2,SRRM1,SMARCC2,BRD4,ANXA9,ARNT,MDH2,ALDOA,TGOLN2,LARP1,SCAF4,PAXIP1,GMEB1,SLC4A2,TSC1,NOLC1,CDK12,SRRM2,STAT3,SIN3A,PCBP1,WIPF2,EXOSC10,KDM2A,SMARCC1,BANF1,ZHX2,COPG1,EP400,EIF4ENIF1,SUM…
HPA:054010_03	urinary bladder; urothelial cells[Uncertain,High]	4.42e-06	LAS1L,CREBBP,ZCCHC8,CS,SUGP2,SPEN,XRCC5,DNM2,SMARCA2,PCNP,RBM22,ATXN7L3,GANAB,POLRMT,SF3A1,YY1,ADNP,CTCF,TRIM35,SNRNP70,HNRNPUL1,USP42,FUBP3,NFKB1,KLF3,PPP6R3,STK38,RRAGC,RCOR3,ARID1A,HSDL2,KDM3B,CRY2,NCOA5,CCNT1,TAF4,STARD3,SRRM1,HNRNPD,SMARCC2,BRD4,TGOLN2,SCAF4,PATL1,CDK12,HDGFL2,SRRM2,PCBP1,WIPF2,C2ORF69,EDC3,EP400,EIF4ENIF1,SF3B3,ENTPD4,CHAMP1,DAXX,SCAF8,GTF2I,TAF15		HPA:042010_11	skin 1; Langerhans[Supported,Low]	1.48e-06	CREBBP,ZCCHC8,WNK1,CS,SMARCA2,RBM22,SF3A1,EP300,ACIN1,ADNP,CTCF,HNRNPUL1,CBLL1,PFN1,KLF3,TCERG1,SRSF4,SMG7,RRAGC,RCOR3,ARID1A,KDM3B,TAF4,SRRM1,SMARCC2,BRD4,ALDOA,TGOLN2,SCAF4,PAXIP1,NOLC1,CDK12,SRRM2,SIN3A,PCBP1,WIPF2,EXOSC10,KDM2A,SMARCC1,COPG1,EP400,EIF4ENIF1,UBQLN2,NCOA6,CHAMP1,DAXX,SCAF8,TAF15
GO:0018130	heterocycle biosynthetic process	4.68e-06	CREBBP,CSDE1,STRAP,ARID1B,TAB2,RNF4,SPEN,FOXJ2,ZXDC,MAP2K7,XRCC5,DNM2,SMARCA2,ZNF324,NFX1,ATXN7L3,CCNK,HDAC6,POLRMT,EP300,YY1,CHD8,ZMYND8,NFATC2,ADNP,CTCF,HNRNPUL1,ZNF862,FUBP3,PPP3CB,PFN1,SMARCD2,SUPT6H,NFKB1,KLF3,PTGES3,TBP,BRD8,TCERG1,SRSF4,GON4L,SMG7,PRDM2,RRAGC,RCOR3,ARID1A,YLPM1,KDM3B,TMPO,CRY2,DDX54,NCOA5,RREB1,HIVEP3,HP1BP3,CCNT1,TAF4,ZNF317,PER2,SRRM1,KRAS,TFCP2,RSAD1,VEZF1,KAT7,SAP130,H…		HPA:017010_11	fallopian tube; glandular cells[Supported,Low]	1.49e-06	CREBBP,ZCCHC8,LCP2,WNK1,CS,SPEN,SMARCA2,RBM22,SF3A1,EP300,ACIN1,NFATC2,ADNP,CTCF,HNRNPUL1,CBLL1,PFN1,KLF3,TCERG1,GORASP2,SRSF4,SMG7,RRAGC,RCOR3,ARID1A,KDM3B,TAF4,SRRM1,SMARCC2,BRD4,ALDOA,TGOLN2,SCAF4,PAXIP1,SYNJ1,NOLC1,CDK12,SRRM2,STAT3,SIN3A,PCBP1,WIPF2,EXOSC10,KDM2A,SMARCC1,ZHX2,COPG1,EP400,EIF4ENIF1,FNBP1,UBQLN2,NCOA6,CHAMP1,DAXX,ATXN2,SCAF8,TAF15
HPA:007030_03	cerebellum; cells in molecular layer[Uncertain,High]	4.69e-06	CREBBP,SPEN,SF3A1,ACIN1,ADNP,CTCF,HNRNPUL1,ARID1A,HP1BP3,SRRM1,SMARCC2,BRD4,TGOLN2,CDK12,SRRM2,ZHX2,EP400,EIF4ENIF1,CHAMP1,SCAF8		HPA:028010_03	nasopharynx; respiratory epithelial cells[Uncertain,High]	1.69e-06	CREBBP,ZCCHC8,CS,SPEN,SMARCA2,RBM22,GLG1,SF3A1,ADNP,CTCF,HNRNPUL1,USP42,TMEM248,KLF3,OSBP,BRD8,GORASP2,SRSF4,RRAGC,RCOR3,ARID1A,KDM3B,NCOA5,ZNF384,TAF4,PER2,SRRM1,SMARCC2,BRD4,SETDB1,MDH2,TGOLN2,SCAF4,PAXIP1,CDK12,SRRM2,SIN3A,PCBP1,KDM2A,COPG1,EP400,EIF4ENIF1,SUMO3,FAAP100,SF3B3,NCOA6,CHAMP1,SCAF8,TAF15
HPA:034020_11	placenta; trophoblastic cells[Supported,Low]	4.72e-06	LAS1L,CREBBP,CSDE1,ZCCHC8,WNK1,ACAA1,CS,SUGP2,SPEN,XRCC5,SMARCA2,PCNP,RBM22,ATXN7L3,GANAB,SPTLC1,SF3A1,EP300,YY1,ACIN1,NFATC2,ADNP,CTCF,HNRNPUL1,CBLL1,PFN1,NFKB1,KLF3,FNBP4,PPP6R3,SRSF4,SMG7,RRAGC,ARID1A,KDM3B,TMPO,CRY2,HP1BP3,CCNT1,TAF4,DHX30,PER2,SRRM1,HNRNPD,SMARCC2,BRD4,MSN,TGOLN2,SCAF4,SYNJ1,CDK12,HDGFL2,SRRM2,SIN3A,PCBP1,WIPF2,EXOSC10,ZHX2,EP400,EIF4ENIF1,FNBP1,UBQLN2,ENTPD4,NCOA6,CHAMP1,DA…		GO:1902494	catalytic complex	1.74e-06	CREBBP,PAF1,PIGQ,ZCCHC8,ARID1B,POLD1,MBD3,EED,ACTB,GPATCH1,UBE2A,SMARCA2,RBM22,GMCL1,CCNK,BRPF3,SIRT1,POLR2E,POLRMT,SF3A1,HMGXB4,EP300,CHD8,RABGGTA,USP14,SUPT20H,INTS9,IKBKB,CBLL1,PPP3CB,PSMD11,TNFAIP1,TBP,PPP2R5D,BRD8,DROSHA,PPP2CA,MAD2L2,ARID1A,RNF2,TRERF1,DYNLRB1,ASH2L,PHF10,NDUFA10,TAF4,UBE4B,SRRM1,VHL,TMEM258,KAT7,SAP130,FBXO11,SMARCC2,PRPSAP2,SS18,EIF4A3,UBAP2L,POLR2D,TAF1,DLAT,ELMSAN1,PAXI…
HPA:055010_13	vagina; squamous epithelial cells[Supported,High]	4.72e-06	LAS1L,CREBBP,WNK1,CS,SPEN,SF3A1,ADNP,CTCF,HNRNPUL1,SMG7,CRY2,SRRM1,HNRNPD,BRD4,TGOLN2,SCAF4,CDK12,HDGFL2,SRRM2,EXOSC10,EIF4ENIF1,CHAMP1,SCAF8,TAF15		HPA:052010_11	thyroid gland; glandular cells[Supported,Low]	1.88e-06	CREBBP,NCAPD2,ZCCHC8,LCP2,MAP4,WNK1,CS,SPEN,SMARCA2,RBM22,RCOR1,GLG1,SF3A1,EP300,ACIN1,NFATC2,ADNP,CHMP4B,CTCF,ECH1,HNRNPUL1,CBLL1,PFN1,KLF3,OSBP,BRD8,TCERG1,GORASP2,SRSF4,SMG7,RRAGC,RCOR3,KDM3B,VPS26A,ZNF384,TAF4,PER2,SRRM1,TCHP,SMARCC2,BRD4,ANXA9,ARNT,MDH2,ALDOA,TGOLN2,LARP1,SCAF4,PAXIP1,SYNJ1,GMEB1,SLC4A2,TSC1,CDK12,SRRM2,STAT3,SIN3A,PCBP1,WIPF2,EXOSC10,KDM2A,SMARCC1,BANF1,ZHX2,COPG1,EP400,EIF…
HPA:007010_13	cerebellum; Purkinje cells[Supported,High]	4.83e-06	LAS1L,CREBBP,CS,SUGP2,SPEN,XRCC5,SMARCA2,PCNP,RBM22,ATXN7L3,SF3A1,ACIN1,HNRNPUL1,KLF3,ARID1A,KDM3B,CRY2,SRRM1,SMARCC2,BRD4,TGOLN2,SCAF4,CDK12,HDGFL2,SRRM2,PCBP1,ZHX2,EP400,EIF4ENIF1,UBQLN2,CHAMP1,SCAF8		HPA:032010_11	parathyroid gland; glandular cells[Supported,Low]	1.91e-06	CREBBP,ZCCHC8,LCP2,WNK1,CS,SPEN,SMARCA2,RBM22,SF3A1,EP300,ACIN1,NFATC2,ADNP,CTCF,HNRNPUL1,CBLL1,PFN1,KLF3,TCERG1,GORASP2,SRSF4,RRAGC,ARID1A,KDM3B,TAF4,SRRM1,SMARCC2,BRD4,ALDOA,TGOLN2,SCAF4,CDK12,SRRM2,WIPF2,EXOSC10,KDM2A,SMARCC1,ZHX2,COPG1,EP400,EIF4ENIF1,FNBP1,UBQLN2,NCOA6,CHAMP1,DAXX,ATXN2,SCAF8,TAF15
GO:0016570	histone modification	4.84e-06	CREBBP,SART3,UBE2A,ATXN7L3,HDAC6,EP300,ZMYND8,FMR1,CTCF,RNF40,SUPT6H,BRD8,PRDM2,KDM3B,PER2,KAT7,SETDB1,PAXIP1,CHTOP,ATXN7,BAP1,WDR82,DDB1,SETD5,SIN3A,SATB1,BCOR,EP400,NOC2L,EHMT2		HPA:007030_03	cerebellum; cells in molecular layer[Uncertain,High]	1.94e-06	CREBBP,SPEN,SF3A1,ADNP,CTCF,HNRNPUL1,ARID1A,SRRM1,SMARCC2,BRD4,TGOLN2,CDK12,SRRM2,ZHX2,EIF4ENIF1,CHAMP1,SCAF8
GO:0051253	negative regulation of RNA metabolic process	5.01e-06	CREBBP,STRAP,SPEN,ELAVL1,XRCC5,SMARCA2,NFX1,HDAC6,EP300,YY1,CHD8,ZMYND8,NFATC2,FMR1,CTCF,RNF40,SUPT6H,NFKB1,KLF3,TCERG1,SRSF4,GON4L,RCOR3,ARID1A,CRY2,DDX54,RREB1,CCNT1,PER2,SAP130,HNRNPD,AEBP2,SMARCC2,ZFHX3,SETDB1,DEDD,TAF3,STAT6,STAT3,SIN3A,PPID,ZHX2,SATB1,BCOR,IKZF1,NOC2L,DAXX,EHMT2		GO:0045944	positive regulation of transcription from RNA polymerase II promoter	2.11e-06	CREBBP,PAF1,RNF4,FOXJ2,SMARCA2,NUFIP1,CCNK,SIRT1,EP300,CHD8,NFATC2,CTCF,IKBKB,PPP3CB,PFN1,SUPT6H,BRD8,BCL9,PRDM2,KLF7,RREB1,TAF4,TFCP2,VEZF1,KAT7,BRD4,ARNT,TAF1,PAXIP1,RNF111,MAML1,GMEB1,RAD21,CDK12,IRF2,STAT3,SIN3A,PCBP1,SMARCC1,DHX36,CREB3L2,IKZF1,NCOA6,PPP3R1,AATF
HPA:010010_11	colon; endothelial cells[Supported,Low]	5.06e-06	LAS1L,CREBBP,CSDE1,NCAPD2,ZCCHC8,MAP4,CS,BTBD1,SPEN,ACTB,MAP2K7,XRCC5,DNM2,SMARCA2,PCNP,ATG16L1,RBM22,ATXN7L3,GANAB,RCOR1,SPTLC1,GLG1,SF3A1,EP300,YY1,ACIN1,NFATC2,ADNP,CHMP4B,CTCF,SNRNP70,HNRNPUL1,CBLL1,CDK5RAP3,PFN1,NFKB1,KLF3,PPP6R3,CBL,BRD8,TCERG1,SRSF4,SMG7,RRAGC,RCOR3,HSDL2,KDM3B,TMPO,CRY2,VPS26A,HP1BP3,CCNT1,TOMM40,TAF4,LRRC47,DHX30,PER2,SRRM1,LARS,NMT1,TCHP,SMARCC2,BRD4,ARNT,MSN,TAF1,GSN,G…		HPA:048020_02	spleen; cells in white pulp[Uncertain,Medium]	2.3e-06	CREBBP,NCAPD2,ZCCHC8,MAP4,WNK1,CS,ACTB,SMARCA2,FYB1,RBM22,RCOR1,GLG1,POLRMT,SF3A1,EP300,ACIN1,CHMP4B,CTCF,ECH1,HNRNPUL1,CBLL1,USP42,PFN1,TCERG1,WIPF1,SRSF4,RCOR3,ARID1A,PROSER1,KDM3B,VPS26A,NCOA5,TAF4,PER2,SMARCC2,BRD4,MDH2,ALDOA,TGOLN2,SCAF4,PAXIP1,GMEB1,TSC1,CDK12,SRRM2,MAPK1IP1L,SIN3A,PCBP1,KDM2A,SMARCC1,BANF1,RHOG,ZHX2,COPG1,EP400,EIF4ENIF1,SUMO3,IKZF1,FNBP1,UBQLN2,SF3B3,NCOA6,CHAMP1,DAXX,SCA…
HPA:012010_13	endometrium 1; cells in endometrial stroma[Supported,High]	5.09e-06	LAS1L,CREBBP,XRCC5,CTCF,HNRNPUL1,ARID1A,CRY2,CCNT1,SMARCC2,BRD4,TGOLN2,CDK12,HDGFL2,SRRM2,EIF4ENIF1,CHAMP1		HPA:007030_02	cerebellum; cells in molecular layer[Uncertain,Medium]	2.38e-06	RBM6,CREBBP,NCAPD2,CAPN1,ERP44,ZCCHC8,MAP4,CS,SPEN,CLASP1,RAB7A,SMARCA2,RBM22,FUS,RCOR1,GLG1,POLRMT,SF3A1,EP300,ACIN1,NFATC2,ADNP,HTATSF1,SUPT20H,CTCF,ECH1,HNRNPUL1,CBLL1,ZKSCAN1,WASL,USP42,PITRM1,GOSR1,NSD2,KLF3,BRD8,TCERG1,RTN4,SRSF4,RRAGC,RCOR3,ARID1A,PROSER1,KDM3B,NCOA5,VAPB,TRERF1,ZNF384,TAF4,THOC6,TERF2,GPALPP1,SRRM1,NMT1,TCHP,SMARCC2,MAP1LC3B,SS18,EIF4A3,BRD4,SETDB1,FIP1L1,MDH2,TAF1,DLAT,T…
GO:0003713	transcription coactivator activity	5.44e-06	CREBBP,MED24,CALCOCO1,ARID1B,RNF4,ACTN1,SMARCA2,KAT6A,ATXN7L3,FUS,TCF20,EP300,YY1,SMARCD2,TCERG1,BCL9,ARID1A,KLF7,TRERF1,TAF4,PER2,RFXAP,TAF5L,SMARCC2,BCL10,ARNT,TAF1,MMS19,MAML1,GMEB1,SMARCC1,UBE2L3,MTF1,MAML3,PHF2,NCOA6,DAXX,TADA2A		HPA:031010_11	pancreas; exocrine glandular cells[Supported,Low]	2.4e-06	CREBBP,NCAPD2,ZCCHC8,LCP2,MAP4,CS,SPEN,ACTB,SMARCA2,RBM22,RCOR1,GLG1,SF3A1,EP300,ACIN1,ADNP,CHMP4B,CTCF,ECH1,HNRNPUL1,CBLL1,PFN1,KLF3,OSBP,BRD8,TCERG1,GORASP2,SRSF4,SMG7,RRAGC,RCOR3,ARID1A,KDM3B,VPS26A,ZNF384,TAF4,PER2,SRRM1,TCHP,SMARCC2,BRD4,ANXA9,ARNT,MDH2,ALDOA,TGOLN2,LARP1,SCAF4,PAXIP1,SYNJ1,GMEB1,SLC4A2,TSC1,CDK12,SRRM2,STAT3,SIN3A,PCBP1,WIPF2,EXOSC10,KDM2A,SMARCC1,BANF1,ZHX2,COPG1,EP400,EIF…
HPA:046030_12	soft tissue 1; fibroblasts[Supported,Medium]	5.84e-06	LAS1L,CREBBP,CS,SPEN,XRCC5,PCNP,RBM22,ATXN7L3,GANAB,SPTLC1,SF3A1,ACIN1,NFATC2,ADNP,CTCF,HNRNPUL1,CBLL1,PFN1,KLF3,PPP6R3,KDM3B,CRY2,CCNT1,TAF4,SRRM1,HNRNPD,SMARCC2,BRD4,TGOLN2,CDK12,HDGFL2,SRRM2,PCBP1,EP400,EIF4ENIF1,UBQLN2,NCOA6,CHAMP1,SCAF8,TAF15		GO:0005515	protein binding	2.57e-06	CREBBP,AP2B1,PAF1,RANBP9,NCAPD2,ELOA,ERP44,STRAP,ZCCHC8,AP2S1,LCP2,MAP4,ARID1B,TAB2,WNK1,ELMO2,RNF4,SPEN,FOXJ2,ELAVL1,ELOVL1,RHOA,CSNK2A2,ACTB,SART3,UBE2A,TULP3,TNRC6C,SMARCA2,CNOT4,FYB1,NUFIP1,WBP11,RBM22,RCOR1,CCNK,GLG1,NUBP2,SIRT1,POLRMT,SF3A1,EP300,ACIN1,CHD8,RABGGTA,ZMYND8,NFATC2,ADNP,TTI1,CHMP4B,FMR1,ARL2BP,CTCF,IKBKB,ECH1,HNRNPUL1,CBLL1,CASP2,USP42,TMEM248,BCL7B,DNMBP,PPP3CB,PFN1,GOSR1,PSM…
HPA:021020_12	hippocampus; neuronal cells[Supported,Medium]	5.94e-06	LAS1L,ACAA1,CS,SUGP2,SPEN,XRCC5,SMARCA2,GANAB,SF3A1,EP300,ACIN1,NFATC2,ADNP,HNRNPUL1,CBLL1,PFN1,FNBP4,SRSF4,ARID1A,KDM3B,CRY2,HP1BP3,CCNT1,DHX30,PER2,SRRM1,HNRNPD,SMARCC2,BRD4,TGOLN2,SCAF4,CDK12,HDGFL2,SRRM2,PCBP1,ZHX2,SATB1,EP400,EIF4ENIF1,FNBP1,UBQLN2,CHAMP1,ATXN2,SCAF8,TAF15		HPA:002020_13	appendix; lymphoid tissue[Supported,High]	2.65e-06	RBM6,NCAPD2,CAPN1,WNK1,CS,ACTB,RBM22,FUS,GLG1,SF3A1,ACIN1,NFATC2,HTATSF1,CTCF,ECH1,HNRNPUL1,WASL,NSD2,WIPF1,KDM3B,COQ8B,TERF2,SMARCC2,BRD4,SH3KBP1,TAF1,PAXIP1,GMEB1,RAD21,CDK12,SRRM2,KDM2A,SMARCC1,ZHX2,EWSR1,EIF4ENIF1,FNBP1,UBQLN2,SF3B3,CHAMP1,DAXX
GO:0000790	nuclear chromatin	6.14e-06	CREBBP,ARID1B,UBE2A,SMARCA2,YY1,NFATC2,SMARCD2,TBP,BRD8,ARID1A,TAF4,SAP130,SMARCC2,POGZ,GATAD2B,STAT6,STAT3,SIN3A,SMARCC1,SATB1,EP400,IKZF1,DAXX,EHMT2		GO:0044427	chromosomal part	2.71e-06	CREBBP,NCAPD2,ARID1B,CSNK2A2,ACTB,UBE2A,SMARCA2,NUFIP1,SIRT1,NFATC2,FMR1,CTCF,SUPT6H,PTGES3,TBP,BRD8,PPP2CA,ARID1A,DCLRE1B,KDM3B,TAF4,THOC6,TERF2,SAP130,SMARCC2,POGZ,GATAD2B,TAF1,YY1AP1,RAD21,STAT3,SIN3A,EXOSC10,PPP1CA,SMARCC1,DHX36,DCTN2,EP400,SUMO3,IKZF1,PHF2,CHAMP1,DAXX
HPA:042040_12	skin 1; melanocytes[Supported,Medium]	6.21e-06	LAS1L,CREBBP,WNK1,CS,XRCC5,SMARCA2,PCNP,RBM22,ATXN7L3,GANAB,SPTLC1,SF3A1,YY1,ACIN1,NFATC2,ADNP,CTCF,HNRNPUL1,CBLL1,KLF3,PPP6R3,SRSF4,SMG7,RRAGC,ARID1A,KDM3B,TMPO,CRY2,CCNT1,TAF4,PER2,SRRM1,SMARCC2,BRD4,TGOLN2,SCAF4,CDK12,HDGFL2,SRRM2,SIN3A,PCBP1,WIPF2,EXOSC10,EP400,EIF4ENIF1,UBQLN2,ENTPD4,NCOA6,CHAMP1,DAXX,SCAF8,TAF15		HPA:005010_12	bronchus; respiratory epithelial cells[Supported,Medium]	2.71e-06	CREBBP,ZCCHC8,WNK1,CS,SPEN,SMARCA2,RBM22,SF3A1,EP300,ACIN1,NFATC2,ADNP,CTCF,HNRNPUL1,CBLL1,PFN1,KLF3,TCERG1,GORASP2,SRSF4,SMG7,RRAGC,ARID1A,KDM3B,TAF4,SRRM1,SMARCC2,BRD4,ALDOA,TGOLN2,SCAF4,SYNJ1,NOLC1,CDK12,SRRM2,STAT3,SIN3A,PCBP1,WIPF2,KDM2A,SMARCC1,COPG1,EP400,EIF4ENIF1,UBQLN2,NCOA6,CHAMP1,DAXX,ATXN2,SCAF8
GO:0001071	nucleic acid binding transcription factor activity	6.67e-06	CREBBP,FOXN3,RNF4,ZNF76,FOXJ2,ZXDC,NFX1,RCOR1,TCF20,EP300,YY1,NFATC2,CTCF,FUBP3,SUPT6H,NFKB1,KLF3,CBL,VDR,TBP,BRD8,PRDM2,RCOR3,KLF7,TRERF1,RREB1,HIVEP3,TAF4,ZNF317,RFXAP,TFCP2,VEZF1,KAT7,AEBP2,ZFHX3,ARNT,GATAD2B,TAF1,ELMSAN1,GPBP1L1,STAT6,STAT3,SIN3A,PCBP1,ATF7,ZNF354B,ZHX2,ZNF664,TSHZ1,CREB3L2,SATB1,ZNF74,IKZF1,ZNF490,ZSCAN25,ZMYM1,ZXDA,QRICH1,GTF2H4,GTF2I,ZNF2		HPA:012020_11	endometrium 1; glandular cells[Supported,Low]	2.71e-06	CREBBP,NCAPD2,ZCCHC8,MAP4,WNK1,CS,SPEN,ACTB,SMARCA2,RBM22,RCOR1,GLG1,SF3A1,EP300,ACIN1,NFATC2,ADNP,CHMP4B,CTCF,ECH1,HNRNPUL1,CBLL1,PFN1,KLF3,OSBP,BRD8,TCERG1,GORASP2,SRSF4,SMG7,RRAGC,RCOR3,ARID1A,KDM3B,VPS26A,ZNF384,TAF4,PER2,SRRM1,SMARCC2,BRD4,ANXA9,ARNT,MDH2,ALDOA,TGOLN2,LARP1,SCAF4,PAXIP1,SYNJ1,GMEB1,SLC4A2,TSC1,NOLC1,CDK12,SRRM2,SIN3A,PCBP1,WIPF2,EXOSC10,KDM2A,SMARCC1,BANF1,ZHX2,COPG1,EP400,E…
GO:0003700	transcription factor activity, sequence-specific DNA binding	6.67e-06	CREBBP,FOXN3,RNF4,ZNF76,FOXJ2,ZXDC,NFX1,RCOR1,TCF20,EP300,YY1,NFATC2,CTCF,FUBP3,SUPT6H,NFKB1,KLF3,CBL,VDR,TBP,BRD8,PRDM2,RCOR3,KLF7,TRERF1,RREB1,HIVEP3,TAF4,ZNF317,RFXAP,TFCP2,VEZF1,KAT7,AEBP2,ZFHX3,ARNT,GATAD2B,TAF1,ELMSAN1,GPBP1L1,STAT6,STAT3,SIN3A,PCBP1,ATF7,ZNF354B,ZHX2,ZNF664,TSHZ1,CREB3L2,SATB1,ZNF74,IKZF1,ZNF490,ZSCAN25,ZMYM1,ZXDA,QRICH1,GTF2H4,GTF2I,ZNF2		HPA:042040_13	skin 1; melanocytes[Supported,High]	2.9e-06	ZCCHC8,MAP4,CS,RBM22,SF3A1,ADNP,CTCF,HNRNPUL1,KLF3,OSBP,RRAGC,RCOR3,KDM3B,ZNF384,PER2,BRD4,PAXIP1,CDK12,SRRM2,PCBP1,KDM2A,EP400,EIF4ENIF1,SUMO3,SF3B3,CHAMP1,SCAF8
HPA:023010_13	kidney; cells in glomeruli[Supported,High]	6.69e-06	LAS1L,SPEN,XRCC5,CTCF,HNRNPUL1,KDM3B,CRY2,CCNT1,TAF4,HNRNPD,SMARCC2,BRD4,TGOLN2,CDK12,HDGFL2,SRRM2,EIF4ENIF1,NCOA6,CHAMP1,SCAF8		HPA:007010_13	cerebellum; Purkinje cells[Supported,High]	3.08e-06	CREBBP,SPEN,SMARCA2,SF3A1,HNRNPUL1,ARID1A,SRRM1,SMARCC2,BRD4,TGOLN2,SCAF4,CDK12,SRRM2,ZHX2,EIF4ENIF1,CHAMP1,SCAF8
HPA:052010_12	thyroid gland; glandular cells[Supported,Medium]	6.7e-06	LAS1L,CREBBP,CSDE1,CS,SUGP2,SPEN,XRCC5,SMARCA2,PCNP,RBM22,ATXN7L3,GANAB,SPTLC1,SF3A1,EP300,YY1,ACIN1,NFATC2,ADNP,CTCF,HNRNPUL1,CBLL1,PFN1,KLF3,FNBP4,PPP6R3,SRSF4,SMG7,RRAGC,KDM3B,CRY2,HP1BP3,CCNT1,TAF4,DHX30,PER2,SRRM1,SMARCC2,BRD4,TGOLN2,SCAF4,SYNJ1,CDK12,HDGFL2,SRRM2,STAT3,SIN3A,PCBP1,EXOSC10,ZHX2,EP400,EIF4ENIF1,UBQLN2,ENTPD4,NCOA6,CHAMP1,DAXX,ATXN2,SCAF8,TAF15		GO:0000228	nuclear chromosome	3.11e-06	CREBBP,NCAPD2,ARID1B,POLD1,MBD3,EED,ACTB,SIRT6,UBE2A,SMARCA2,NUFIP1,TINF2,SIRT1,HMGXB4,NFATC2,TBP,BRD8,RAD1,ARID1A,DCLRE1B,RNF2,ASH2L,PHF10,TAF4,CHMP1A,TUBG1,THOC6,TERF2,SAP130,SMARCC2,SS18,TP53,BRD4,POGZ,GATAD2B,TAF1,INCENP,YY1AP1,RAD21,GATAD2A,STAT3,SIN3A,PPP1CA,KAT5,SMARCC1,EP400,IKZF1,DAXX
HPA:002020_13	appendix; lymphoid tissue[Supported,High]	6.76e-06	NCAPD2,WNK1,CS,XRCC5,RBM22,ATXN7L3,GLG1,SF3A1,ACIN1,NFATC2,CTCF,SNRNP70,HNRNPUL1,PPP6R3,WIPF1,KDM3B,TMPO,CRY2,LRRC47,DOCK2,HNRNPD,SMARCC2,BRD4,PAXIP1,CDK12,HDGFL2,SRRM2,SMARCC1,ZHX2,EIF4ENIF1,FNBP1,UBQLN2,SF3B3,CHAMP1,DAXX,GTF2I		HPA:021020_11	hippocampus; neuronal cells[Supported,Low]	3.19e-06	CREBBP,ZCCHC8,LCP2,CS,SPEN,SMARCA2,RBM22,SF3A1,EP300,ACIN1,NFATC2,ADNP,CTCF,HNRNPUL1,CBLL1,PFN1,KLF3,TCERG1,SRSF4,RRAGC,ARID1A,KDM3B,TAF4,SRRM1,SMARCC2,BRD4,ALDOA,TGOLN2,SCAF4,SYNJ1,NOLC1,CDK12,SRRM2,PCBP1,WIPF2,EXOSC10,KDM2A,SMARCC1,ZHX2,COPG1,EP400,EIF4ENIF1,FNBP1,UBQLN2,NCOA6,CHAMP1,DAXX,ATXN2,SCAF8,TAF15
GO:0031323	regulation of cellular metabolic process	6.77e-06	CREBBP,CSDE1,POMT2,RANBP9,CALCOCO1,STRAP,TIMP2,ARID1B,PTCD2,FOXN3,TAB2,WNK1,RNF4,ZNF76,SPEN,FOXJ2,ELAVL1,KDM4A,RHOA,ZXDC,CSNK2A2,SART3,MAP2K7,TULP3,TNRC6C,XRCC5,DNM2,SMARCA2,ERC1,ZNF324,SSH1,WBP11,NFX1,RBM22,ATXN7L3,RCOR1,SPTLC1,CCNK,GLG1,HDAC6,SF3A1,TCF20,EP300,PSMC1,YY1,CHD8,ZMYND8,NFATC2,ADNP,CHMP4B,RNF125,FMR1,CTCF,RNF40,IKBKB,SNRNP70,CACTIN,HNRNPUL1,CASP2,ZNF862,FUBP3,PPP3CB,BCCIP,TBC1D12,CD…		HPA:034020_11	placenta; trophoblastic cells[Supported,Low]	3.43e-06	CREBBP,ZCCHC8,LCP2,WNK1,CS,SPEN,SMARCA2,RBM22,SF3A1,EP300,ACIN1,NFATC2,ADNP,CTCF,HNRNPUL1,CBLL1,PFN1,KLF3,TCERG1,GORASP2,SRSF4,SMG7,RRAGC,ARID1A,KDM3B,TAF4,SRRM1,SMARCC2,BRD4,ALDOA,TGOLN2,SCAF4,SYNJ1,CDK12,SRRM2,SIN3A,WIPF2,EXOSC10,KDM2A,SMARCC1,ZHX2,COPG1,EP400,EIF4ENIF1,FNBP1,UBQLN2,NCOA6,CHAMP1,DAXX,ATXN2,SCAF8,TAF15
HPA:047010_11	soft tissue 2; adipocytes[Supported,Low]	6.96e-06	LAS1L,CREBBP,CSDE1,ACAA1,CS,SPEN,XRCC5,SMARCA2,RBM22,ATXN7L3,SPTLC1,SF3A1,EP300,YY1,ACIN1,NFATC2,CTCF,HNRNPUL1,CBLL1,PFN1,WIPF1,SRSF4,RRAGC,KDM3B,TMPO,CRY2,HP1BP3,TAF4,PER2,SRRM1,HNRNPD,SMARCC2,BRD4,MYO1F,TGOLN2,SCAF4,CDK12,HDGFL2,SRRM2,STAT3,PCBP1,EXOSC10,EP400,EIF4ENIF1,UBQLN2,NCOA6,CHAMP1,DAXX,SCAF8		HPA:040010_12	skeletal muscle; myocytes[Supported,Medium]	3.44e-06	ZCCHC8,MAP4,CS,SPEN,ACTB,SMARCA2,RBM22,RCOR1,GLG1,SF3A1,ACIN1,CTCF,ECH1,HNRNPUL1,CBLL1,PFN1,KLF3,OSBP,SRSF4,RRAGC,RCOR3,ARID1A,KDM3B,ZNF384,TAF4,PER2,SRRM1,SMARCC2,BRD4,ARNT,MDH2,ALDOA,TGOLN2,SCAF4,PAXIP1,GMEB1,TSC1,CDK12,SRRM2,STAT3,PCBP1,KDM2A,BANF1,ZHX2,COPG1,EIF4ENIF1,SUMO3,SF3B3,NCOA6,CHAMP1,SCAF8,TAF15
HPA:009010_12	cervix, uterine; glandular cells[Supported,Medium]	7.34e-06	LAS1L,CREBBP,CSDE1,NCAPD2,ZCCHC8,MAP4,CS,SUGP2,SPEN,MAP2K7,DNM2,SMARCA2,PCNP,ATG16L1,RBM22,ATXN7L3,GANAB,RCOR1,SPTLC1,GLG1,SF3A1,EP300,YY1,ADNP,CTCF,TMEM87A,SNRNP70,HNRNPUL1,CBLL1,PFN1,KLF3,FNBP4,PPP6R3,BRD8,TCERG1,SRSF4,SMG7,RRAGC,RCOR3,ARID1A,HSDL2,TMPO,CRY2,VPS26A,TOMM40,TAF4,LRRC47,PER2,SRRM1,LARS,NMT1,HNRNPD,SMARCC2,BRD4,ARNT,TAF1,AUH,TGOLN2,SCAF4,PAXIP1,SYNJ1,SERINC5,TSC1,CDK12,HDGFL2,SRRM2…		HPA:008020_03	cerebral cortex; glial cells[Uncertain,High]	3.55e-06	WNK1,SPEN,SMARCA2,RBM22,SF3A1,ACIN1,ADNP,CTCF,HNRNPUL1,USP42,KLF3,SRSF4,RRAGC,RCOR3,KDM3B,TAF4,SMARCC2,BRD4,TGOLN2,SRRM2,EIF4ENIF1,UBQLN2,CHAMP1,SCAF8
HPA:010030_11	colon; peripheral nerve/ganglion[Supported,Low]	7.44e-06	LAS1L,CREBBP,CSDE1,WNK1,CS,SPEN,SMARCA2,PCNP,GANAB,SF3A1,EP300,YY1,ACIN1,NFATC2,ADNP,CTCF,HNRNPUL1,CBLL1,PFN1,KLF3,PPP6R3,SMG7,KDM3B,CRY2,HP1BP3,CCNT1,TAF4,DHX30,PER2,SRRM1,HNRNPD,SMARCC2,BRD4,TGOLN2,SCAF4,SYNJ1,CDK12,HDGFL2,SRRM2,SIN3A,PCBP1,WIPF2,ZHX2,EIF4ENIF1,FNBP1,UBQLN2,NCOA6,CHAMP1,ATXN2,TAF15		HPA:014010_11	epididymis; glandular cells[Supported,Low]	3.89e-06	CREBBP,NCAPD2,ZCCHC8,LCP2,MAP4,WNK1,CS,SPEN,ACTB,SMARCA2,RBM22,RCOR1,GLG1,SF3A1,EP300,ACIN1,NFATC2,ADNP,CHMP4B,CTCF,ECH1,HNRNPUL1,CBLL1,PFN1,KLF3,OSBP,BRD8,TCERG1,GORASP2,SRSF4,RRAGC,RCOR3,ARID1A,KDM3B,VPS26A,ZNF384,TAF4,PER2,SRRM1,SMARCC2,BRD4,ANXA9,ARNT,MDH2,ALDOA,TGOLN2,LARP1,SCAF4,PAXIP1,SYNJ1,GMEB1,SLC4A2,TSC1,NOLC1,CDK12,SRRM2,STAT3,SIN3A,PCBP1,WIPF2,EXOSC10,KDM2A,SMARCC1,BANF1,ZHX2,COPG1,E…
HPA:042040_11	skin 1; melanocytes[Supported,Low]	7.64e-06	LAS1L,CREBBP,CSDE1,ZCCHC8,WNK1,CS,XRCC5,SMARCA2,PCNP,RBM22,ATXN7L3,GANAB,SPTLC1,SF3A1,EP300,YY1,ACIN1,NFATC2,ADNP,CTCF,HNRNPUL1,CBLL1,PFN1,NFKB1,KLF3,FNBP4,PPP6R3,SRSF4,SMG7,RRAGC,ARID1A,KDM3B,TMPO,CRY2,HP1BP3,CCNT1,TAF4,DHX30,PER2,SRRM1,HNRNPD,SMARCC2,BRD4,MSN,TGOLN2,SCAF4,CDK12,HDGFL2,SRRM2,SIN3A,PCBP1,WIPF2,EXOSC10,RHOG,EP400,EIF4ENIF1,UBQLN2,ENTPD4,NCOA6,CHAMP1,DAXX,SCAF8,TAF15		GO:0005488	binding	3.98e-06	CREBBP,AP2B1,PAF1,RPUSD1,RANBP9,NCAPD2,ELOA,ERP44,STRAP,ZCCHC8,AP2S1,LCP2,MAP4,R3HDM1,ARID1B,TAB2,WNK1,CS,ELMO2,RNF4,PMS1,SPEN,FOXJ2,ELAVL1,ELOVL1,RHOA,CSNK2A2,ACTB,SART3,UBE2A,TULP3,TNRC6C,SMARCA2,CNOT4,FYB1,NUFIP1,WBP11,NFX1,RBM22,RCOR1,CCNK,GLG1,NUBP2,SIRT1,POLRMT,SF3A1,EP300,ACIN1,CHD8,RABGGTA,ZMYND8,NFATC2,ADNP,TTI1,CHMP4B,FMR1,ARL2BP,CTCF,IKBKB,ECH1,HNRNPUL1,CBLL1,CASP2,USP42,TMEM248,BCL7B,…
HPA:017010_11	fallopian tube; glandular cells[Supported,Low]	7.9e-06	LAS1L,CREBBP,CSDE1,WNK1,ACAA1,CS,SUGP2,SPEN,XRCC5,SMARCA2,PCNP,GANAB,SF3A1,EP300,YY1,ACIN1,NFATC2,ADNP,CTCF,HNRNPUL1,CBLL1,PFN1,NFKB1,KLF3,FNBP4,PPP6R3,SRSF4,SMG7,ARID1A,KDM3B,CRY2,HP1BP3,CCNT1,TAF4,DHX30,PER2,SRRM1,HNRNPD,SMARCC2,BRD4,TGOLN2,SCAF4,SYNJ1,CDK12,HDGFL2,SRRM2,STAT3,SIN3A,PCBP1,WIPF2,EXOSC10,ZHX2,EP400,EIF4ENIF1,FNBP1,UBQLN2,NCOA6,CHAMP1,ATXN2,SCAF8,TAF15		HPA:008030_12	cerebral cortex; neuronal cells[Supported,Medium]	3.99e-06	CREBBP,ZCCHC8,CS,SPEN,SMARCA2,RBM22,SF3A1,EP300,ACIN1,NFATC2,ADNP,HNRNPUL1,CBLL1,KLF3,TCERG1,SRSF4,RRAGC,ARID1A,KDM3B,TAF4,SRRM1,SMARCC2,BRD4,TGOLN2,SCAF4,SYNJ1,NOLC1,CDK12,SRRM2,PCBP1,WIPF2,EXOSC10,KDM2A,ZHX2,COPG1,EP400,EIF4ENIF1,FNBP1,UBQLN2,NCOA6,CHAMP1,DAXX,ATXN2,SCAF8,TAF15
HPA:039010_11	seminal vesicle; glandular cells[Supported,Low]	7.97e-06	LAS1L,CREBBP,CSDE1,ZCCHC8,WNK1,ACAA1,CS,SUGP2,SPEN,XRCC5,SMARCA2,PCNP,RBM22,ATXN7L3,GANAB,SPTLC1,SF3A1,EP300,YY1,ACIN1,ADNP,CTCF,HNRNPUL1,CBLL1,PFN1,NFKB1,KLF3,FNBP4,PPP6R3,WIPF1,SRSF4,SMG7,RRAGC,ARID1A,KDM3B,TMPO,CRY2,HP1BP3,TAF4,DHX30,PER2,SRRM1,HNRNPD,SMARCC2,BRD4,MSN,TGOLN2,SCAF4,SYNJ1,CDK12,HDGFL2,SRRM2,STAT3,SIN3A,PCBP1,WIPF2,EXOSC10,ZHX2,SATB1,EP400,EIF4ENIF1,ENTPD4,NCOA6,CHAMP1,DAXX,EHMT2…		HPA:055010_11	vagina; squamous epithelial cells[Supported,Low]	4.18e-06	CREBBP,NCAPD2,ZCCHC8,MAP4,WNK1,CS,SPEN,SMARCA2,RBM22,RCOR1,GLG1,SF3A1,EP300,ACIN1,ADNP,CHMP4B,CTCF,ECH1,HNRNPUL1,CBLL1,PFN1,KLF3,OSBP,BRD8,TCERG1,GORASP2,SRSF4,SMG7,RRAGC,ARID1A,KDM3B,VPS26A,ZNF384,TAF4,PER2,SRRM1,SMARCC2,BRD4,ANXA9,ARNT,MDH2,ALDOA,TGOLN2,LARP1,SCAF4,PAXIP1,GMEB1,SLC4A2,TSC1,CDK12,SRRM2,STAT3,SIN3A,PCBP1,WIPF2,EXOSC10,KDM2A,SMARCC1,BANF1,ZHX2,COPG1,EP400,EIF4ENIF1,SUMO3,UBQLN2,SF…
HPA:010030_12	colon; peripheral nerve/ganglion[Supported,Medium]	8.3e-06	LAS1L,CREBBP,CS,SPEN,SMARCA2,PCNP,ATXN7L3,SPTLC1,SF3A1,EP300,YY1,ACIN1,NFATC2,ADNP,CTCF,HNRNPUL1,CBLL1,PFN1,KLF3,PPP6R3,SMG7,KDM3B,CRY2,CCNT1,TAF4,PER2,SRRM1,HNRNPD,SMARCC2,BRD4,SCAF4,SYNJ1,CDK12,HDGFL2,SRRM2,PCBP1,WIPF2,ZHX2,EIF4ENIF1,UBQLN2,NCOA6,CHAMP1,DAXX,ATXN2,TAF15		HPA:035010_11	prostate; glandular cells[Supported,Low]	4.2e-06	CREBBP,NCAPD2,ZCCHC8,LCP2,MAP4,WNK1,CS,SPEN,SMARCA2,RBM22,RCOR1,GLG1,SF3A1,EP300,ACIN1,ADNP,CHMP4B,CTCF,ECH1,HNRNPUL1,CBLL1,PFN1,KLF3,OSBP,BRD8,TCERG1,GORASP2,WIPF1,SRSF4,SMG7,RRAGC,RCOR3,ARID1A,KDM3B,VPS26A,ZNF384,TAF4,PER2,SRRM1,TCHP,SMARCC2,BRD4,ANXA9,ARNT,MDH2,ALDOA,TGOLN2,LARP1,SCAF4,PAXIP1,SYNJ1,GMEB1,SLC4A2,TSC1,CDK12,SRRM2,SIN3A,PCBP1,WIPF2,EXOSC10,KDM2A,SMARCC1,BANF1,COPG1,EP400,EIF4ENIF…
HPA:014010_11	epididymis; glandular cells[Supported,Low]	8.56e-06	LAS1L,CREBBP,CSDE1,WNK1,ACAA1,CS,SUGP2,SPEN,XRCC5,SMARCA2,PCNP,GANAB,SF3A1,EP300,YY1,ACIN1,NFATC2,ADNP,CTCF,HNRNPUL1,CBLL1,PFN1,NFKB1,KLF3,FNBP4,PPP6R3,SRSF4,ARID1A,KDM3B,CRY2,HP1BP3,CCNT1,TAF4,DHX30,PER2,SRRM1,HNRNPD,SMARCC2,BRD4,TGOLN2,SCAF4,SYNJ1,CDK12,HDGFL2,SRRM2,STAT3,SIN3A,PCBP1,WIPF2,EXOSC10,ZHX2,SATB1,EP400,EIF4ENIF1,FNBP1,UBQLN2,NCOA6,CHAMP1,ATXN2,SCAF8,TAF15		HPA:004030_12	breast; myoepithelial cells[Supported,Medium]	4.4e-06	CREBBP,NCAPD2,ZCCHC8,MAP4,CS,SPEN,ACTB,SMARCA2,RBM22,RCOR1,GLG1,SF3A1,ACIN1,ADNP,CTCF,HNRNPUL1,CBLL1,PFN1,OSBP,BRD8,TCERG1,SRSF4,RRAGC,KDM3B,VPS26A,ZNF384,PER2,SRRM1,SMARCC2,BRD4,MDH2,ALDOA,TGOLN2,SCAF4,PAXIP1,GMEB1,SLC4A2,TSC1,CDK12,SRRM2,STAT3,PCBP1,EXOSC10,KDM2A,SMARCC1,BANF1,COPG1,EP400,EIF4ENIF1,SUMO3,UBQLN2,SF3B3,NCOA6,CHAMP1,DAXX,SCAF8,TAF15
HPA:054010_11	urinary bladder; urothelial cells[Supported,Low]	8.74e-06	LAS1L,CREBBP,CSDE1,WNK1,ACAA1,CS,SUGP2,SPEN,XRCC5,SMARCA2,PCNP,GANAB,SF3A1,EP300,YY1,ACIN1,NFATC2,ADNP,CTCF,HNRNPUL1,CBLL1,PFN1,NFKB1,KLF3,FNBP4,PPP6R3,SRSF4,SMG7,ARID1A,KDM3B,CRY2,HP1BP3,CCNT1,TAF4,DHX30,PER2,SRRM1,HNRNPD,SMARCC2,BRD4,TGOLN2,SCAF4,SYNJ1,CDK12,HDGFL2,SRRM2,STAT3,SIN3A,PCBP1,WIPF2,EXOSC10,ZHX2,SATB1,EP400,EIF4ENIF1,UBQLN2,NCOA6,CHAMP1,ATXN2,SCAF8,TAF15		GO:0000790	nuclear chromatin	4.71e-06	CREBBP,ARID1B,MBD3,EED,ACTB,SIRT6,UBE2A,SMARCA2,NUFIP1,SIRT1,HMGXB4,NFATC2,TBP,BRD8,ARID1A,RNF2,ASH2L,PHF10,TAF4,SAP130,SMARCC2,SS18,TP53,POGZ,GATAD2B,TAF1,YY1AP1,GATAD2A,STAT3,SIN3A,KAT5,SMARCC1,EP400,IKZF1,DAXX
HPA:055010_03	vagina; squamous epithelial cells[Uncertain,High]	9.95e-06	LAS1L,CREBBP,WNK1,CS,SPEN,SF3A1,ADNP,CTCF,HNRNPUL1,FUBP3,SMG7,CRY2,SRRM1,HNRNPD,DCAF5,BRD4,TGOLN2,SCAF4,PATL1,CDK12,HDGFL2,SRRM2,EXOSC10,EIF4ENIF1,CHAMP1,SCAF8,TAF15		HPA:044010_11	small intestine; glandular cells[Supported,Low]	4.76e-06	CREBBP,NCAPD2,ZCCHC8,LCP2,MAP4,WNK1,CS,SPEN,ACTB,SMARCA2,RBM22,RCOR1,GLG1,SF3A1,EP300,ACIN1,NFATC2,ADNP,CHMP4B,CTCF,ECH1,HNRNPUL1,CBLL1,PFN1,KLF3,OSBP,BRD8,TCERG1,GORASP2,SRSF4,SMG7,RRAGC,RCOR3,ARID1A,KDM3B,VPS26A,ZNF384,TAF4,PER2,SRRM1,TCHP,SMARCC2,BRD4,ANXA9,ARNT,MDH2,ALDOA,TGOLN2,LARP1,SCAF4,PAXIP1,SYNJ1,GMEB1,SLC4A2,TSC1,NOLC1,CDK12,SRRM2,STAT3,SIN3A,PCBP1,WIPF2,EXOSC10,KDM2A,SMARCC1,BANF1,ZH…
HPA:034010_13	placenta; decidual cells[Supported,High]	1.05e-05	LAS1L,CREBBP,SPEN,XRCC5,SF3A1,EP300,ACIN1,ADNP,CTCF,HNRNPUL1,CBLL1,KDM3B,HP1BP3,SRRM1,SMARCC2,BRD4,TGOLN2,SCAF4,HDGFL2,EXOSC10,EP400,EIF4ENIF1,CHAMP1		HPA:036010_11	rectum; glandular cells[Supported,Low]	4.94e-06	CREBBP,ZCCHC8,LCP2,WNK1,CS,SPEN,SMARCA2,RBM22,SF3A1,EP300,ACIN1,NFATC2,ADNP,CTCF,HNRNPUL1,CBLL1,PFN1,KLF3,TCERG1,GORASP2,SRSF4,SMG7,RRAGC,RCOR3,ARID1A,KDM3B,TAF4,SRRM1,SMARCC2,BRD4,ALDOA,TGOLN2,SCAF4,PAXIP1,SYNJ1,NOLC1,CDK12,SRRM2,STAT3,SIN3A,PCBP1,WIPF2,EXOSC10,KDM2A,SMARCC1,RHOG,ZHX2,COPG1,EP400,EIF4ENIF1,UBQLN2,NCOA6,CHAMP1,DAXX,ATXN2,SCAF8,TAF15
HPA:042040_13	skin 1; melanocytes[Supported,High]	1.07e-05	LAS1L,ZCCHC8,CS,XRCC5,RBM22,ATXN7L3,GANAB,SF3A1,ADNP,CTCF,HNRNPUL1,KLF3,RRAGC,KDM3B,TMPO,CRY2,PER2,BRD4,CDK12,HDGFL2,SRRM2,PCBP1,EP400,EIF4ENIF1,ENTPD4,CHAMP1,SCAF8		GO:0043231	intracellular membrane-bounded organelle	5.1e-06	RBM6,CREBBP,AP2B1,PAF1,PIGQ,DNAJC11,RANBP9,NCAPD2,ELOA,MAN2B2,CAPN1,GLT8D1,ERP44,STRAP,ZCCHC8,AP2S1,ARID1B,CYFIP2,TAB2,CS,RNF4,PMS1,SPEN,FOXJ2,ELAVL1,NFYC,ELOVL1,RHOA,CBFB,ATP11A,CSNK2A2,PTPN18,CLASP1,EED,ACTB,RAB7A,SART3,GPATCH1,UBE2A,TULP3,RAB21,SMARCA2,CNOT4,FYB1,NUFIP1,WBP11,NFX1,RBM22,BAX,GMCL1,KDM2B,FUS,RCOR1,CCNK,GLG1,TINF2,ARCN1,NUBP2,HSP90AB1,SIRT1,WASHC2A,TECR,POLR2E,POLRMT,SF3A1,HMGXB4…
GO:0009889	regulation of biosynthetic process	1.14e-05	CREBBP,CSDE1,POMT2,ELOA,CALCOCO1,MNAT1,STRAP,KPNA6,TIMP2,ARID1B,FOXN3,TAB2,NDC1,RNF4,ZNF76,SPEN,FOXJ2,ELAVL1,KDM4A,ZXDC,CSNK2A2,MAP2K7,TULP3,TNRC6C,XRCC5,DNM2,SMARCA2,ERC1,NUFIP1,ZNF324,NFX1,ATXN7L3,KDM2B,FUS,RCOR1,CCNK,ITGA6,HDAC6,TCF20,POLDIP3,EP300,PSMC1,YY1,CHD8,ZMYND8,NFATC2,ADNP,FMR1,CTCF,IKBKB,SNAPC2,CACTIN,HNRNPUL1,ELL,HBP1,ZNF862,FUBP3,PPP3CB,CPEB3,CDK5RAP3,PFN1,SMARCD2,EZH1,SUPT6H,NFKB1…		HPA:013020_12	endometrium 2; glandular cells[Supported,Medium]	5.35e-06	CREBBP,ZCCHC8,WNK1,CS,SPEN,SMARCA2,RBM22,GLG1,SF3A1,ACIN1,NFATC2,ADNP,CTCF,HNRNPUL1,CBLL1,KLF3,OSBP,BRD8,TCERG1,GORASP2,SRSF4,SMG7,RCOR3,ARID1A,KDM3B,VPS26A,ZNF384,TAF4,PER2,SRRM1,SMARCC2,BRD4,MDH2,ALDOA,TGOLN2,LARP1,SCAF4,PAXIP1,CDK12,SRRM2,SIN3A,PCBP1,WIPF2,EXOSC10,KDM2A,SMARCC1,ZHX2,COPG1,EP400,EIF4ENIF1,SUMO3,UBQLN2,NCOA6,CHAMP1,SCAF8,TAF15
GO:0046483	heterocycle metabolic process	1.17e-05	LAS1L,CREBBP,CSDE1,STRAP,ZCCHC8,ARID1B,TAB2,RNF4,SUGP2,PMS1,SPEN,FOXJ2,ELAVL1,ZXDC,SART3,MAP2K7,UBE2A,TNRC6C,XRCC5,DNM2,SMARCA2,CNOT4,ZNF324,WBP11,NFX1,RBM22,ATXN7L3,CCNK,HDAC6,POLRMT,SF3A1,TCF20,EP300,YY1,ACIN1,CHD8,ZMYND8,NFATC2,ADNP,FMR1,CTCF,RNF40,SNRNP70,HNRNPUL1,ZNF862,FUBP3,DDX50,PPP3CB,BCCIP,PFN1,SMARCD2,SUPT6H,NFKB1,KLF3,PTGES3,VDR,TBP,BRD8,DROSHA,TCERG1,BCL9,SRSF4,GON4L,SMG7,PRDM2,RRAGC…		CORUM:571	p300-CBP-p270 complex	5.44e-06	CREBBP,EP300,ARID1A
HPA:026020_13	lung; pneumocytes[Supported,High]	1.18e-05	WNK1,SPEN,XRCC5,SF3A1,ADNP,CTCF,HNRNPUL1,PPP6R3,KDM3B,CRY2,TAF4,PER2,HNRNPD,SMARCC2,BRD4,CDK12,HDGFL2,SRRM2,EP400,EIF4ENIF1,CHAMP1,SCAF8		GO:0051173	positive regulation of nitrogen compound metabolic process	5.46e-06	CREBBP,LCP2,TAB2,WNK1,RNF4,FOXJ2,ELAVL1,RHOA,SART3,TNRC6C,SMARCA2,RBM22,CCNK,EP300,CHD8,NFATC2,ADNP,FMR1,CTCF,CASP2,PPP3CB,PFN1,PSMD11,SUPT6H,PTGES3,TBP,BRD8,PRDM2,ARID1A,RREB1,HIVEP3,TAF4,KRAS,TFCP2,VEZF1,KAT7,SMARCC2,BRD4,SETDB1,LARP1,PAXIP1,RNF111,GPBP1L1,CHTOP,CDK12,STAT3,SIN3A,PCBP1,SMARCC1,RAB1B,DHX36,RHOG,CREB3L2,UBE2L3,IKZF1,UBQLN2,YTHDF2,NCOA6,DAXX,TAF15
HPA:009010_13	cervix, uterine; glandular cells[Supported,High]	1.28e-05	LAS1L,CS,SPEN,SF3A1,CTCF,HNRNPUL1,SRSF4,ARID1A,TAF4,SRRM1,HNRNPD,SMARCC2,BRD4,SCAF4,CDK12,HDGFL2,SRRM2,EP400,EIF4ENIF1,CHAMP1,SCAF8,TAF15		HPA:018010_13	gallbladder; glandular cells[Supported,High]	5.66e-06	CREBBP,SPEN,SMARCA2,SF3A1,ADNP,CTCF,HNRNPUL1,TAF4,SRRM1,SMARCC2,BRD4,TGOLN2,SCAF4,SRRM2,WIPF2,EIF4ENIF1,NCOA6,ATXN2,SCAF8
HPA:049010_12	stomach 1; glandular cells[Supported,Medium]	1.28e-05	LAS1L,CREBBP,CSDE1,CS,SUGP2,SPEN,XRCC5,SMARCA2,PCNP,RBM22,ATXN7L3,GANAB,SPTLC1,SF3A1,EP300,YY1,ACIN1,ADNP,CTCF,HNRNPUL1,CBLL1,PFN1,NFKB1,KLF3,FNBP4,PPP6R3,SRSF4,SMG7,RRAGC,ARID1A,KDM3B,TMPO,CRY2,HP1BP3,CCNT1,TAF4,DHX30,PER2,SRRM1,HNRNPD,SMARCC2,BRD4,TGOLN2,SCAF4,CDK12,HDGFL2,SRRM2,STAT3,PCBP1,WIPF2,EXOSC10,ZHX2,SATB1,EP400,EIF4ENIF1,UBQLN2,ENTPD4,NCOA6,CHAMP1,DAXX,ATXN2,SCAF8,TAF15		HPA:036010_13	rectum; glandular cells[Supported,High]	5.68e-06	CREBBP,SPEN,SF3A1,EP300,ADNP,CTCF,HNRNPUL1,TAF4,SRRM1,SMARCC2,BRD4,TGOLN2,SCAF4,SRRM2,WIPF2,EIF4ENIF1,NCOA6,SCAF8
HPA:005010_11	bronchus; respiratory epithelial cells[Supported,Low]	1.31e-05	LAS1L,CREBBP,CSDE1,NCAPD2,ZCCHC8,MAP4,WNK1,ACAA1,CS,SUGP2,BTBD1,SPEN,MAP2K7,XRCC5,DNM2,SMARCA2,PCNP,ATG16L1,RBM22,ATXN7L3,GANAB,RCOR1,SPTLC1,GLG1,SF3A1,EP300,YY1,ACIN1,NFATC2,ADNP,CHMP4B,CTCF,TMEM87A,SNRNP70,HNRNPUL1,CBLL1,CDK5RAP3,PFN1,NFKB1,KLF3,FNBP4,PPP6R3,BRD8,TCERG1,SRSF4,SMG7,RRAGC,RCOR3,ARID1A,HSDL2,KDM3B,TMPO,CRY2,VPS26A,HP1BP3,CCNT1,TOMM40,TAF4,LRRC47,DHX30,PER2,SRRM1,LARS,VILL,NMT1,HNR…		HPA:028010_11	nasopharynx; respiratory epithelial cells[Supported,Low]	5.86e-06	CREBBP,ZCCHC8,WNK1,CS,SPEN,SMARCA2,RBM22,SF3A1,EP300,ACIN1,NFATC2,ADNP,CTCF,HNRNPUL1,CBLL1,PFN1,KLF3,TCERG1,GORASP2,SRSF4,SMG7,RRAGC,RCOR3,ARID1A,KDM3B,TAF4,SRRM1,SMARCC2,BRD4,ALDOA,TGOLN2,SCAF4,PAXIP1,SYNJ1,NOLC1,CDK12,SRRM2,STAT3,SIN3A,PCBP1,WIPF2,EXOSC10,KDM2A,SMARCC1,ZHX2,COPG1,EP400,EIF4ENIF1,UBQLN2,NCOA6,CHAMP1,DAXX,ATXN2,SCAF8,TAF15
HPA:055010_12	vagina; squamous epithelial cells[Supported,Medium]	1.31e-05	LAS1L,CREBBP,NCAPD2,ZCCHC8,MAP4,WNK1,CS,SPEN,MAP2K7,XRCC5,DNM2,SMARCA2,PCNP,ATG16L1,RBM22,RCOR1,SPTLC1,GLG1,SF3A1,EP300,YY1,ADNP,CTCF,SNRNP70,HNRNPUL1,CBLL1,PFN1,KLF3,FNBP4,PPP6R3,TCERG1,SRSF4,SMG7,RRAGC,ARID1A,HSDL2,KDM3B,TMPO,CRY2,VPS26A,CCNT1,TOMM40,TAF4,LRRC47,PER2,SRRM1,LARS,NMT1,HNRNPD,SMARCC2,BRD4,ARNT,TAF1,AUH,GPR107,TGOLN2,TOMM70,SCAF4,PAXIP1,SERINC5,TSC1,CDK12,HDGFL2,SRRM2,STAT3,TNIP2,L…		HPA:006010_02	caudate; glial cells[Uncertain,Medium]	6.02e-06	CREBBP,ZCCHC8,WNK1,CS,SPEN,SMARCA2,RBM22,SF3A1,EP300,ACIN1,ADNP,CTCF,HNRNPUL1,CBLL1,USP42,GOSR1,KLF3,SRSF4,RRAGC,RCOR3,ARID1A,KDM3B,TAF4,SRRM1,SMARCC2,BRD4,TGOLN2,SCAF4,PAXIP1,CDK12,SRRM2,PCBP1,KDM2A,COPG1,EP400,EIF4ENIF1,UBQLN2,NCOA6,CHAMP1,ATXN2,SCAF8,TAF15
GO:0006725	cellular aromatic compound metabolic process	1.35e-05	LAS1L,CREBBP,CSDE1,STRAP,ZCCHC8,ARID1B,TAB2,RNF4,SUGP2,PMS1,SPEN,FOXJ2,ELAVL1,ZXDC,SART3,MAP2K7,UBE2A,TNRC6C,XRCC5,DNM2,SMARCA2,CNOT4,ZNF324,WBP11,NFX1,RBM22,ATXN7L3,CCNK,HDAC6,POLRMT,SF3A1,TCF20,EP300,YY1,ACIN1,CHD8,ZMYND8,NFATC2,ADNP,FMR1,CTCF,RNF40,SNRNP70,HNRNPUL1,ZNF862,FUBP3,DDX50,PPP3CB,BCCIP,PFN1,SMARCD2,SUPT6H,NFKB1,KLF3,PTGES3,VDR,TBP,BRD8,DROSHA,TCERG1,BCL9,SRSF4,GON4L,SMG7,PRDM2,RRAGC…		HPA:026020_02	lung; pneumocytes[Uncertain,Medium]	6.49e-06	CREBBP,ZCCHC8,LCP2,MAP4,WNK1,CS,SPEN,SMARCA2,RBM22,POLRMT,SF3A1,EP300,ACIN1,NFATC2,ADNP,CTCF,HNRNPUL1,CBLL1,USP42,KLF3,OSBP,TCERG1,SRSF4,RRAGC,RCOR3,ARID1A,KDM3B,VPS26A,NCOA5,ZNF384,TAF4,PER2,SRRM1,VEZF1,SMARCC2,BRD4,MDH2,TGOLN2,SCAF4,PAXIP1,PATL1,CDK12,SRRM2,STAT3,PCBP1,KDM2A,ZHX2,COPG1,EP400,EIF4ENIF1,SUMO3,UBQLN2,SF3B3,NCOA6,CHAMP1,DAXX,SCAF8,TAF15
HPA:049010_11	stomach 1; glandular cells[Supported,Low]	1.46e-05	LAS1L,CREBBP,CSDE1,ACAA1,CS,SUGP2,SPEN,XRCC5,SMARCA2,PCNP,GANAB,SF3A1,EP300,YY1,ACIN1,NFATC2,ADNP,CTCF,HNRNPUL1,CBLL1,PFN1,NFKB1,KLF3,FNBP4,PPP6R3,SRSF4,SMG7,ARID1A,KDM3B,CRY2,HP1BP3,CCNT1,TAF4,DHX30,PER2,SRRM1,HNRNPD,SMARCC2,BRD4,TGOLN2,SCAF4,SYNJ1,CDK12,HDGFL2,SRRM2,STAT3,SIN3A,PCBP1,WIPF2,EXOSC10,ZHX2,SATB1,EP400,EIF4ENIF1,FNBP1,UBQLN2,NCOA6,CHAMP1,ATXN2,SCAF8,TAF15		HPA:012010_13	endometrium 1; cells in endometrial stroma[Supported,High]	6.54e-06	CREBBP,CTCF,HNRNPUL1,ARID1A,SMARCC2,BRD4,TGOLN2,CDK12,SRRM2,EIF4ENIF1,CHAMP1
HPA:029010_03	oral mucosa; squamous epithelial cells[Uncertain,High]	1.5e-05	LAS1L,CREBBP,ZCCHC8,WNK1,SPEN,PCNP,RBM22,ATXN7L3,POLRMT,SF3A1,ADNP,TRIM35,SNRNP70,HNRNPUL1,KLF3,RCOR3,HSDL2,KDM3B,TMPO,CRY2,FAM35A,TAF4,SRRM1,HNRNPD,SMARCC2,BRD4,SETDB1,AUH,TGOLN2,PAXIP1,PATL1,CDK12,HDGFL2,SRRM2,EXOSC10,SMARCC1,EP400,EIF4ENIF1,SF3B3,CHAMP1,SCAF8,GTF2I,TAF15		HPA:039010_11	seminal vesicle; glandular cells[Supported,Low]	6.66e-06	CREBBP,NCAPD2,ZCCHC8,LCP2,MAP4,WNK1,CS,SPEN,SMARCA2,RBM22,RCOR1,GLG1,SF3A1,EP300,ACIN1,ADNP,CHMP4B,CTCF,ECH1,HNRNPUL1,CBLL1,PFN1,KLF3,OSBP,BRD8,TCERG1,GORASP2,WIPF1,SRSF4,SMG7,RRAGC,RCOR3,ARID1A,KDM3B,VPS26A,ZNF384,TAF4,PER2,SRRM1,SMARCC2,BRD4,ANXA9,ARNT,MDH2,ALDOA,TGOLN2,LARP1,SCAF4,PAXIP1,SYNJ1,GMEB1,SLC4A2,TSC1,CDK12,SRRM2,STAT3,SIN3A,PCBP1,WIPF2,EXOSC10,KDM2A,SMARCC1,BANF1,ZHX2,COPG1,EP400,EI…
HPA:042010_13	skin 1; Langerhans[Supported,High]	1.79e-05	LAS1L,ZCCHC8,CS,XRCC5,RBM22,SF3A1,ADNP,CTCF,HNRNPUL1,PFN1,KLF3,RRAGC,KDM3B,TMPO,CRY2,SMARCC2,BRD4,SCAF4,CDK12,HDGFL2,SRRM2,PCBP1,EP400,EIF4ENIF1,CHAMP1		HPA:034020_03	placenta; trophoblastic cells[Uncertain,High]	6.76e-06	ZCCHC8,CS,SPEN,SMARCA2,RBM22,GLG1,POLRMT,SF3A1,EP300,ACIN1,ADNP,CTCF,HNRNPUL1,CBLL1,USP42,BRD8,RRAGC,RCOR3,ARID1A,PROSER1,KDM3B,VPS26A,NCOA5,ZNF384,TAF4,SRRM1,SMARCC2,BRD4,SETDB1,MDH2,TGOLN2,SCAF4,PAXIP1,CDK12,SRRM2,MAPK1IP1L,PCBP1,KDM2A,SMARCC1,COPG1,EP400,EIF4ENIF1,UBQLN2,SF3B3,NCOA6,CHAMP1,SCAF8,TAF15
GO:0051171	regulation of nitrogen compound metabolic process	1.81e-05	CREBBP,CSDE1,POMT2,RANBP9,CALCOCO1,STRAP,TIMP2,ARID1B,PTCD2,FOXN3,TAB2,WNK1,RNF4,BTBD1,ZNF76,SPEN,FOXJ2,ELAVL1,KDM4A,RHOA,ZXDC,CSNK2A2,SART3,MAP2K7,TULP3,TNRC6C,XRCC5,DNM2,SMARCA2,ERC1,ZNF324,SSH1,NFX1,RBM22,ATXN7L3,RCOR1,CCNK,GLG1,HDAC6,SF3A1,TCF20,EP300,PSMC1,YY1,CHD8,ZMYND8,NFATC2,ADNP,RNF125,FMR1,CTCF,RNF40,IKBKB,SNRNP70,CACTIN,HNRNPUL1,CASP2,ZNF862,FUBP3,PPP3CB,BCCIP,CDK5RAP3,PFN1,SMARCD2,SU…		HPA:006010_13	caudate; glial cells[Supported,High]	7.04e-06	CS,SPEN,SF3A1,ACIN1,ADNP,HNRNPUL1,KLF3,SRSF4,RRAGC,RCOR3,KDM3B,TAF4,SMARCC2,BRD4,PAXIP1,KDM2A,EIF4ENIF1,UBQLN2,CHAMP1,SCAF8,TAF15
HPA:004010_12	breast; adipocytes[Supported,Medium]	1.92e-05	LAS1L,CREBBP,CS,SPEN,SMARCA2,SF3A1,ACIN1,CTCF,HNRNPUL1,CBLL1,PFN1,SRSF4,KDM3B,CRY2,HP1BP3,SRRM1,SMARCC2,BRD4,CDK12,HDGFL2,SRRM2,STAT3,EP400,EIF4ENIF1,CHAMP1,SCAF8		HPA:030020_02	ovary; ovarian stroma cells[Uncertain,Medium]	7.19e-06	CREBBP,ZCCHC8,MAP4,SPEN,SMARCA2,GLG1,POLRMT,SF3A1,EP300,ADNP,CTCF,HNRNPUL1,USP42,KLF3,OSBP,TCERG1,SRSF4,RRAGC,RCOR3,KDM3B,VPS26A,NCOA5,ZNF384,TAF4,PER2,SRRM1,SMARCC2,BRD4,ARNT,MDH2,TGOLN2,PAXIP1,GMEB1,CDK12,SRRM2,MAPK1IP1L,STAT3,SIN3A,PCBP1,KDM2A,BANF1,COPG1,EP400,EIF4ENIF1,SUMO3,FNBP1,UBQLN2,SF3B3,NCOA6,CHAMP1,SCAF8
HPA:002020_02	appendix; lymphoid tissue[Uncertain,Medium]	1.96e-05	LAS1L,CREBBP,DEF6,ZCCHC8,WNK1,CS,SUGP2,SPEN,MAP2K7,XRCC5,DNM2,SMARCA2,PCNP,FYB1,RBM22,ATXN7L3,GLG1,POLRMT,SF3A1,EP300,YY1,ACIN1,NFATC2,ADNP,CTCF,TRIM35,SNRNP70,HNRNPUL1,CBLL1,USP42,FUBP3,PFN1,GOSR1,NFKB1,PPP6R3,STK38,BRD8,WIPF1,RCOR3,ARID1A,KDM3B,TMPO,CRY2,FAM35A,NCOA5,CCNT1,TAF4,STARD3,PER2,HNRNPD,SMARCC2,DCAF5,RETREG3,BRD4,SETDB1,MSN,AUH,GPR107,TGOLN2,SCAF4,PAXIP1,CDK12,HDGFL2,SRRM2,MAPK1IP1L,S…		HPA:011010_12	duodenum; glandular cells[Supported,Medium]	7.28e-06	CREBBP,NCAPD2,ZCCHC8,MAP4,CS,SPEN,ACTB,SMARCA2,RBM22,RCOR1,GLG1,SF3A1,EP300,ACIN1,ADNP,CHMP4B,CTCF,ECH1,HNRNPUL1,CBLL1,PFN1,KLF3,OSBP,BRD8,TCERG1,GORASP2,SRSF4,SMG7,RRAGC,RCOR3,ARID1A,KDM3B,VPS26A,ZNF384,TAF4,PER2,SRRM1,TCHP,SMARCC2,BRD4,ANXA9,ARNT,MDH2,ALDOA,TGOLN2,LARP1,SCAF4,PAXIP1,SYNJ1,GMEB1,SLC4A2,TSC1,CDK12,SRRM2,STAT3,SIN3A,PCBP1,WIPF2,EXOSC10,KDM2A,SMARCC1,BANF1,COPG1,EP400,EIF4ENIF1,UBQ…
HPA:002020_11	appendix; lymphoid tissue[Supported,Low]	2.11e-05	LAS1L,CREBBP,CSDE1,ZCCHC8,WNK1,CS,SUGP2,SPEN,XRCC5,SMARCA2,PCNP,FYB1,RBM22,ATXN7L3,GANAB,SPTLC1,SF3A1,EP300,YY1,ACIN1,NFATC2,ADNP,CTCF,HNRNPUL1,CBLL1,PFN1,NFKB1,PPP6R3,WIPF1,RRAGC,ARID1A,KDM3B,TMPO,CRY2,CCNT1,TAF4,PER2,HNRNPD,SMARCC2,BRD4,MSN,TGOLN2,SCAF4,CDK12,HDGFL2,SRRM2,STAT3,SIN3A,PCBP1,EXOSC10,RHOG,ZHX2,EP400,EIF4ENIF1,IKZF1,FNBP1,UBQLN2,ENTPD4,NCOA6,CHAMP1,DAXX,ATXN2,SCAF8,TAF15		HPA:043010_12	skin 2; epidermal cells[Supported,Medium]	7.31e-06	CREBBP,ZCCHC8,WNK1,CS,SPEN,SMARCA2,RBM22,SF3A1,EP300,ACIN1,ADNP,CTCF,HNRNPUL1,CBLL1,KLF3,TCERG1,GORASP2,SRSF4,SMG7,RRAGC,RCOR3,ARID1A,KDM3B,TAF4,SRRM1,SMARCC2,BRD4,TGOLN2,SCAF4,PAXIP1,CDK12,SRRM2,STAT3,PCBP1,WIPF2,EXOSC10,KDM2A,SMARCC1,COPG1,EP400,EIF4ENIF1,UBQLN2,NCOA6,CHAMP1,DAXX,SCAF8,TAF15
HPA:006010_13	caudate; glial cells[Supported,High]	2.17e-05	CS,SPEN,XRCC5,SF3A1,ACIN1,ADNP,HNRNPUL1,SRSF4,KDM3B,HP1BP3,TAF4,HNRNPD,SMARCC2,BRD4,HDGFL2,EIF4ENIF1,CHAMP1,SCAF8,TAF15		HP:0009553	Abnormality of the hairline	7.64e-06	CREBBP,ACTB,UBE2A,SMARCA2,EP300,NSD2,ARID1A,THOC6,KRAS,ALDOA,RAD21,TSC1,SETD5,SIN3A
GO:0010604	positive regulation of macromolecule metabolic process	2.18e-05	CREBBP,WNK1,RNF4,FOXJ2,ELAVL1,RHOA,SART3,TNRC6C,XRCC5,SMARCA2,RBM22,ATXN7L3,CCNK,HDAC6,EP300,YY1,CHD8,NFATC2,ADNP,FMR1,CTCF,CASP2,FUBP3,PFN1,SUPT6H,NFKB1,PTGES3,TBP,DROSHA,STK25,PRDM2,ARID1A,RREB1,ATG14,HIVEP3,CCNT1,TAF4,KRAS,TFCP2,VEZF1,KAT7,UBAP2,HNRNPD,SMARCC2,BRD4,SETDB1,UBAP2L,TAOK2,MMS19,GPBP1L1,CHTOP,ATXN7,CDK12,STAT3,CHTF8,SIN3A,PCBP1,RHOG,CREB3L2,UBE2L3,IKZF1,UBQLN2,YTHDF2,NCOA6,DAXX,TAF…		HPA:051020_11	testis; cells in seminiferous ducts[Supported,Low]	7.69e-06	CREBBP,NCAPD2,ZCCHC8,LCP2,MAP4,WNK1,CS,SPEN,ACTB,SMARCA2,RBM22,RCOR1,GLG1,SF3A1,EP300,ACIN1,NFATC2,ADNP,CHMP4B,CTCF,ECH1,HNRNPUL1,CBLL1,PFN1,KLF3,OSBP,BRD8,TCERG1,GORASP2,SRSF4,RRAGC,RCOR3,ARID1A,KDM3B,VPS26A,ZNF384,TAF4,PER2,SRRM1,ODF2,TCHP,SMARCC2,BRD4,ARNT,MDH2,ALDOA,TGOLN2,LARP1,SCAF4,PAXIP1,SYNJ1,GMEB1,SLC4A2,TSC1,NOLC1,CDK12,SRRM2,STAT3,SIN3A,PCBP1,EXOSC10,KDM2A,SMARCC1,BANF1,ZHX2,COPG1,EP4…
GO:1901362	organic cyclic compound biosynthetic process	2.21e-05	CREBBP,CSDE1,STRAP,ARID1B,TAB2,RNF4,SPEN,FOXJ2,ZXDC,MAP2K7,XRCC5,DNM2,SMARCA2,ZNF324,NFX1,ATXN7L3,CCNK,HDAC6,POLRMT,EP300,YY1,CHD8,ZMYND8,NFATC2,ADNP,CTCF,HNRNPUL1,ZNF862,FUBP3,PPP3CB,PFN1,SMARCD2,SUPT6H,NFKB1,KLF3,PTGES3,TBP,BRD8,TCERG1,SRSF4,GON4L,SMG7,PRDM2,RRAGC,RCOR3,ARID1A,YLPM1,KDM3B,TMPO,CRY2,DDX54,NCOA5,RREB1,HIVEP3,HP1BP3,CCNT1,TAF4,ZNF317,PER2,SRRM1,KRAS,TFCP2,RSAD1,VEZF1,KAT7,SAP130,H…		HPA:055010_03	vagina; squamous epithelial cells[Uncertain,High]	7.88e-06	CREBBP,SPEN,SF3A1,ADNP,CTCF,HNRNPUL1,SMG7,SRRM1,BRD4,TGOLN2,SCAF4,PATL1,CDK12,SRRM2,EIF4ENIF1,CHAMP1,SCAF8
HPA:008010_11	cerebral cortex; endothelial cells[Supported,Low]	2.21e-05	LAS1L,CREBBP,CSDE1,ZCCHC8,WNK1,CS,SPEN,XRCC5,SMARCA2,PCNP,RBM22,ATXN7L3,SPTLC1,SF3A1,EP300,ACIN1,NFATC2,ADNP,CTCF,HNRNPUL1,CBLL1,PFN1,NFKB1,KLF3,PPP6R3,SRSF4,SMG7,RRAGC,KDM3B,TMPO,CRY2,CCNT1,TAF4,DHX30,PER2,SRRM1,SMARCC2,BRD4,MSN,TGOLN2,SCAF4,CDK12,HDGFL2,SRRM2,STAT3,PCBP1,EP400,EIF4ENIF1,FNBP1,UBQLN2,NCOA6,CHAMP1,DAXX,SCAF8,TAF15		HPA:001040_11	adrenal gland; glandular cells[Supported,Low]	7.94e-06	CREBBP,ZCCHC8,LCP2,WNK1,CS,SPEN,SMARCA2,RBM22,SF3A1,EP300,ACIN1,ADNP,CTCF,HNRNPUL1,CBLL1,PFN1,KLF3,TCERG1,GORASP2,SRSF4,SMG7,RRAGC,ARID1A,KDM3B,TAF4,SRRM1,SMARCC2,BRD4,ALDOA,TGOLN2,SCAF4,SYNJ1,CDK12,SRRM2,STAT3,SIN3A,WIPF2,EXOSC10,KDM2A,RHOG,ZHX2,COPG1,EP400,EIF4ENIF1,FNBP1,UBQLN2,NCOA6,CHAMP1,DAXX,ATXN2,SCAF8,TAF15
HPA:004030_11	breast; myoepithelial cells[Supported,Low]	2.35e-05	LAS1L,CREBBP,CSDE1,WNK1,CS,SPEN,XRCC5,SMARCA2,PCNP,GANAB,SF3A1,EP300,ACIN1,NFATC2,ADNP,CTCF,HNRNPUL1,CBLL1,PFN1,NFKB1,KLF3,PPP6R3,SRSF4,SMG7,ARID1A,KDM3B,CRY2,HP1BP3,CCNT1,TAF4,DHX30,PER2,SRRM1,SMARCC2,BRD4,TGOLN2,SCAF4,SYNJ1,CDK12,HDGFL2,SRRM2,STAT3,SIN3A,PCBP1,WIPF2,EXOSC10,EP400,EIF4ENIF1,UBQLN2,NCOA6,CHAMP1,SCAF8,TAF15		HPA:053010_02	tonsil; germinal center cells[Uncertain,Medium]	7.95e-06	CREBBP,ZCCHC8,LCP2,WNK1,CS,SPEN,TNRC6C,FYB1,RBM22,GLG1,POLRMT,SF3A1,EP300,ACIN1,NFATC2,ADNP,CTCF,HNRNPUL1,CBLL1,USP42,PFN1,GOSR1,OSBP,BRD8,GORASP2,WIPF1,SMG7,RRAGC,RCOR3,ARID1A,KDM3B,VPS26A,NCOA5,ZNF384,TAF4,PER2,SRRM1,SMARCC2,BRD4,SETDB1,MDH2,ALDOA,TGOLN2,LARP1,SCAF4,PAXIP1,PATL1,CDK12,SRRM2,MAPK1IP1L,STAT3,SIN3A,PCBP1,KDM2A,SMARCC1,RHOG,ZHX2,COPG1,EP400,EIF4ENIF1,IKZF1,FNBP1,UBQLN2,SF3B3,NCOA6,…
HPA:006020_03	caudate; neuronal cells[Uncertain,High]	2.36e-05	CS,SPEN,SMARCA2,SF3A1,ACIN1,HNRNPUL1,SRSF4,ARID1A,DHX30,SRRM1,HNRNPD,SMARCC2,BRD4,TGOLN2,PATL1,SRRM2,EP400,EIF4ENIF1,CHAMP1,ATXN2,SCAF8,TAF15		HPA:047040_11	soft tissue 2; peripheral nerve[Supported,Low]	8.43e-06	CREBBP,SPEN,SF3A1,EP300,CTCF,HNRNPUL1,TAF4,SRRM1,SMARCC2,BRD4,TGOLN2,SCAF4,SYNJ1,SRRM2,EIF4ENIF1,FNBP1,NCOA6,ATXN2
HPA:051020_11	testis; cells in seminiferous ducts[Supported,Low]	2.36e-05	LAS1L,CREBBP,CSDE1,NCAPD2,ZCCHC8,MAP4,WNK1,ACAA1,CS,SUGP2,BTBD1,SPEN,ACTB,MAP2K7,XRCC5,DNM2,SMARCA2,PCNP,ATG16L1,RBM22,ATXN7L3,GANAB,RCOR1,SPTLC1,GLG1,SF3A1,EP300,YY1,ACIN1,NFATC2,ADNP,CHMP4B,CTCF,TMEM87A,SNRNP70,HNRNPUL1,CBLL1,CDK5RAP3,PFN1,NFKB1,KLF3,FNBP4,PPP6R3,CBL,BRD8,TCERG1,RTN4,SRSF4,RRAGC,RCOR3,ARID1A,HSDL2,KDM3B,TMPO,CRY2,VPS26A,HP1BP3,CCNT1,TOMM40,TAF4,LRRC47,DHX30,PER2,SRRM1,LARS,NMT1…		HP:0010720	Abnormal hair pattern	8.49e-06	CREBBP,ARID1B,ACTB,UBE2A,SMARCA2,EP300,NSD2,ARID1A,THOC6,KRAS,ALDOA,RAD21,TSC1,SETD5,SIN3A
HPA:023020_12	kidney; cells in tubules[Supported,Medium]	2.59e-05	LAS1L,CREBBP,CSDE1,WNK1,ACAA1,CS,SUGP2,SPEN,XRCC5,SMARCA2,PCNP,GANAB,SF3A1,EP300,YY1,ADNP,CTCF,HNRNPUL1,CBLL1,PFN1,KLF3,FNBP4,PPP6R3,SRSF4,SMG7,ARID1A,KDM3B,CRY2,HP1BP3,CCNT1,TAF4,DHX30,PER2,SRRM1,HNRNPD,SMARCC2,BRD4,TGOLN2,SCAF4,CDK12,HDGFL2,SRRM2,STAT3,SIN3A,PCBP1,WIPF2,EXOSC10,ZHX2,EP400,EIF4ENIF1,UBQLN2,NCOA6,CHAMP1,ATXN2,SCAF8,TAF15		HPA:014010_13	epididymis; glandular cells[Supported,High]	8.6e-06	SPEN,SMARCA2,SF3A1,ADNP,CTCF,HNRNPUL1,SRRM1,SMARCC2,BRD4,TGOLN2,SCAF4,CDK12,SRRM2,ZHX2,EIF4ENIF1,NCOA6,CHAMP1,SCAF8
HPA:031010_11	pancreas; exocrine glandular cells[Supported,Low]	2.6e-05	LAS1L,CREBBP,CSDE1,ACAA1,CS,SUGP2,SPEN,XRCC5,SMARCA2,PCNP,GANAB,SF3A1,EP300,YY1,ACIN1,ADNP,CTCF,HNRNPUL1,CBLL1,PFN1,NFKB1,KLF3,FNBP4,PPP6R3,SRSF4,SMG7,ARID1A,KDM3B,CRY2,HP1BP3,CCNT1,TAF4,DHX30,PER2,SRRM1,HNRNPD,SMARCC2,BRD4,TGOLN2,SCAF4,SYNJ1,CDK12,HDGFL2,SRRM2,STAT3,SIN3A,PCBP1,WIPF2,EXOSC10,ZHX2,EP400,EIF4ENIF1,UBQLN2,NCOA6,CHAMP1,ATXN2,SCAF8,TAF15		GO:2000113	negative regulation of cellular macromolecule biosynthetic process	8.92e-06	CREBBP,PAF1,STRAP,SPEN,ELAVL1,TNRC6C,SMARCA2,NFX1,RCOR1,SIRT1,EP300,CHD8,ZMYND8,NFATC2,FMR1,CTCF,SUPT6H,KLF3,CNOT6,DROSHA,TCERG1,GON4L,RCOR3,ARID1A,RREB1,ZBTB1,PER2,TERF2,VHL,SAP130,SMARCC2,ZFHX3,SETDB1,POLR2D,JAZF1,LARP1,DEDD,TAF3,TSC1,IRF2,STAT3,SIN3A,PPID,EXOSC10,ZHX2,TSHZ1,BCOR,EIF4ENIF1,IKZF1,PHF2,YTHDF2,DAXX,AATF
HPA:047030_12	soft tissue 2; fibroblasts[Supported,Medium]	2.63e-05	LAS1L,CREBBP,CS,SPEN,XRCC5,GANAB,SF3A1,ACIN1,CTCF,HNRNPUL1,CBLL1,PFN1,KDM3B,CRY2,TAF4,SRRM1,HNRNPD,SMARCC2,BRD4,TGOLN2,SCAF4,CDK12,HDGFL2,SRRM2,STAT3,SIN3A,EP400,EIF4ENIF1,NCOA6,CHAMP1,TAF15		HPA:050010_11	stomach 2; glandular cells[Supported,Low]	9.05e-06	CREBBP,NCAPD2,ZCCHC8,LCP2,MAP4,WNK1,CS,SPEN,ACTB,SMARCA2,RBM22,RCOR1,GLG1,SF3A1,EP300,ACIN1,NFATC2,ADNP,CHMP4B,CTCF,ECH1,HNRNPUL1,CBLL1,PFN1,KLF3,OSBP,BRD8,TCERG1,GORASP2,SRSF4,SMG7,RRAGC,RCOR3,ARID1A,KDM3B,VPS26A,ZNF384,TAF4,PER2,SRRM1,TCHP,SMARCC2,BRD4,ANXA9,ARNT,MDH2,ALDOA,TGOLN2,LARP1,SCAF4,PAXIP1,SYNJ1,GMEB1,SLC4A2,TSC1,NOLC1,CDK12,SRRM2,STAT3,SIN3A,PCBP1,WIPF2,EXOSC10,KDM2A,SMARCC1,BANF1,ZH…
HPA:036010_11	rectum; glandular cells[Supported,Low]	2.66e-05	LAS1L,CREBBP,CSDE1,WNK1,ACAA1,CS,SUGP2,SPEN,XRCC5,SMARCA2,PCNP,GANAB,SF3A1,EP300,YY1,ACIN1,NFATC2,ADNP,CTCF,HNRNPUL1,CBLL1,PFN1,NFKB1,KLF3,FNBP4,PPP6R3,SRSF4,SMG7,ARID1A,KDM3B,CRY2,HP1BP3,CCNT1,TAF4,DHX30,PER2,SRRM1,HNRNPD,SMARCC2,BRD4,TGOLN2,SCAF4,SYNJ1,CDK12,HDGFL2,SRRM2,STAT3,SIN3A,PCBP1,WIPF2,EXOSC10,RHOG,ZHX2,EP400,EIF4ENIF1,UBQLN2,NCOA6,CHAMP1,ATXN2,SCAF8,TAF15		HPA:054010_11	urinary bladder; urothelial cells[Supported,Low]	9.6e-06	CREBBP,NCAPD2,ZCCHC8,MAP4,WNK1,CS,SPEN,SMARCA2,RBM22,RCOR1,GLG1,SF3A1,EP300,ACIN1,NFATC2,ADNP,CHMP4B,CTCF,ECH1,HNRNPUL1,CBLL1,PFN1,KLF3,OSBP,BRD8,TCERG1,GORASP2,SRSF4,SMG7,RRAGC,RCOR3,ARID1A,KDM3B,VPS26A,ZNF384,TAF4,PER2,SRRM1,TCHP,SMARCC2,BRD4,ANXA9,ARNT,MDH2,ALDOA,TGOLN2,LARP1,SCAF4,PAXIP1,SYNJ1,GMEB1,SLC4A2,TSC1,NOLC1,CDK12,SRRM2,STAT3,SIN3A,PCBP1,WIPF2,EXOSC10,KDM2A,SMARCC1,BANF1,ZHX2,COPG1,E…
GO:0010629	negative regulation of gene expression	2.69e-05	CREBBP,CSDE1,SPEN,ELAVL1,TNRC6C,XRCC5,SMARCA2,CNOT4,NFX1,HDAC6,EP300,YY1,CHD8,NFATC2,ADNP,FMR1,CTCF,SUPT6H,NFKB1,KLF3,DROSHA,SRSF4,GON4L,SMG7,ARID1A,CRY2,RREB1,CCNT1,PER2,SAP130,HNRNPD,AEBP2,SMARCC2,SETDB1,TAF3,PATL1,STAT3,SIN3A,EXOSC10,ZHX2,SATB1,BCOR,EIF4ENIF1,YTHDF2		HPA:002020_03	appendix; lymphoid tissue[Uncertain,High]	9.88e-06	RBM6,NCAPD2,CAPN1,WNK1,CS,ACTB,RBM22,FUS,GLG1,POLRMT,SF3A1,ACIN1,NFATC2,HTATSF1,CTCF,ECH1,HNRNPUL1,WASL,NSD2,WIPF1,KDM3B,COQ8B,TERF2,SMARCC2,BRD4,SH3KBP1,TAF1,PAXIP1,GMEB1,RAD21,CDK12,SRRM2,MAPK1IP1L,KDM2A,SMARCC1,ZHX2,EWSR1,EIF4ENIF1,FNBP1,UBQLN2,SF3B3,CHAMP1,DAXX,AATF
HPA:050010_11	stomach 2; glandular cells[Supported,Low]	2.71e-05	LAS1L,CREBBP,CSDE1,NCAPD2,DEF6,ZCCHC8,MAP4,WNK1,ACAA1,CS,SUGP2,BTBD1,SPEN,MAP2K7,XRCC5,DNM2,SMARCA2,PCNP,ATG16L1,RBM22,ATXN7L3,GANAB,RCOR1,SPTLC1,GLG1,SF3A1,EP300,YY1,ACIN1,NFATC2,ADNP,CHMP4B,CTCF,TMEM87A,SNRNP70,HNRNPUL1,CBLL1,CDK5RAP3,PFN1,NFKB1,KLF3,PPP6R3,BRD8,TCERG1,SRSF4,SMG7,RRAGC,RCOR3,ARID1A,HSDL2,KDM3B,TMPO,CRY2,VPS26A,HP1BP3,CCNT1,TOMM40,TAF4,LRRC47,DHX30,PER2,SRRM1,LARS,DOCK2,VILL,NMT…		HPA:044010_12	small intestine; glandular cells[Supported,Medium]	9.89e-06	CREBBP,NCAPD2,ZCCHC8,MAP4,CS,SPEN,ACTB,SMARCA2,RBM22,RCOR1,GLG1,SF3A1,EP300,ACIN1,ADNP,CHMP4B,CTCF,ECH1,HNRNPUL1,CBLL1,PFN1,KLF3,OSBP,BRD8,TCERG1,GORASP2,SRSF4,SMG7,RRAGC,RCOR3,ARID1A,KDM3B,VPS26A,ZNF384,TAF4,PER2,SRRM1,TCHP,SMARCC2,BRD4,ANXA9,ARNT,MDH2,TGOLN2,LARP1,SCAF4,PAXIP1,SYNJ1,GMEB1,SLC4A2,TSC1,CDK12,SRRM2,STAT3,SIN3A,PCBP1,WIPF2,EXOSC10,KDM2A,SMARCC1,BANF1,COPG1,EP400,EIF4ENIF1,SUMO3,UBQ…
HPA:043010_13	skin 2; epidermal cells[Supported,High]	2.73e-05	LAS1L,CREBBP,WNK1,CS,SPEN,XRCC5,SF3A1,EP300,CTCF,HNRNPUL1,SMG7,KDM3B,CRY2,SRRM1,HNRNPD,SMARCC2,BRD4,CDK12,HDGFL2,SRRM2,EXOSC10,EP400,EIF4ENIF1,SCAF8,TAF15		HPA:046030_11	soft tissue 1; fibroblasts[Supported,Low]	9.91e-06	CREBBP,NCAPD2,ERP44,ZCCHC8,VCL,MAP4,WNK1,CS,SPEN,SMARCA2,RBM22,FUS,RCOR1,GLG1,SF3A1,EP300,ACIN1,NFATC2,ADNP,CTCF,HNRNPUL1,CBLL1,PITRM1,PFN1,NSD2,KLF3,OSBP,TCERG1,SRSF4,RRAGC,RCOR3,KDM3B,VPS26A,TRERF1,ZNF384,TAF4,TERF2,SRRM1,NMT1,TCHP,SMARCC2,BRD4,ANXA9,ARNT,FIP1L1,MDH2,TAF1,ALDOA,TGOLN2,PAXIP1,GMEB1,RAD21,SLC4A2,TSC1,CDK12,SRRM2,IRF2,PCBP1,KDM2A,BANF1,EP400,EIF4ENIF1,SUMO3,UBQLN2,SF3B3,NOL4L,NCOA…
HPA:007020_11	cerebellum; cells in granular layer[Supported,Low]	2.74e-05	LAS1L,CREBBP,CSDE1,NCAPD2,ZCCHC8,WNK1,CS,SUGP2,BTBD1,SPEN,XRCC5,DNM2,SMARCA2,PCNP,RBM22,RCOR1,SPTLC1,GLG1,SF3A1,EP300,ACIN1,ADNP,CHMP4B,CTCF,TMEM87A,SNRNP70,HNRNPUL1,CBLL1,CDK5RAP3,PFN1,NFKB1,PPP6R3,BRD8,TCERG1,RTN4,SRSF4,RRAGC,RCOR3,ARID1A,HSDL2,TMPO,CRY2,VPS26A,HP1BP3,CCNT1,TOMM40,TAF4,LRRC47,DHX30,PER2,SRRM1,LARS,NMT1,HNRNPD,TCHP,SMARCC2,BRD4,TAF1,AUH,GSN,GPR107,TGOLN2,TOMM70,SCAF4,PAXIP1,SYNJ…		HPA:053010_03	tonsil; germinal center cells[Uncertain,High]	1e-05	CS,SPEN,RBM22,GLG1,POLRMT,SF3A1,CTCF,HNRNPUL1,CBLL1,USP42,OSBP,WIPF1,ARID1A,KDM3B,VPS26A,NCOA5,ZNF384,BRD4,MDH2,TGOLN2,LARP1,SCAF4,PAXIP1,CDK12,SRRM2,MAPK1IP1L,KDM2A,SMARCC1,RHOG,ZHX2,EIF4ENIF1,FNBP1,UBQLN2,SF3B3,CHAMP1,SCAF8
HPA:007010_03	cerebellum; Purkinje cells[Uncertain,High]	2.77e-05	LAS1L,CREBBP,ZCCHC8,CS,SUGP2,SPEN,XRCC5,SMARCA2,PCNP,RBM22,ATXN7L3,SF3A1,ACIN1,TRIM35,SNRNP70,HNRNPUL1,USP42,ZNF862,KLF3,STK38,RCOR3,ARID1A,KDM3B,CRY2,NCOA5,STARD3,SRRM1,SMARCC2,DCAF5,BRD4,SETDB1,GPR107,TGOLN2,SCAF4,CDK12,HDGFL2,SRRM2,PCBP1,DUS1L,ZHX2,EDC3,EP400,EIF4ENIF1,UBQLN2,SF3B3,ENTPD4,CHAMP1,SCAF8,GTF2I		HPA:025010_11	liver; bile duct cells[Supported,Low]	1.01e-05	CREBBP,NCAPD2,ZCCHC8,CS,SPEN,SMARCA2,RBM22,RCOR1,GLG1,SF3A1,EP300,ACIN1,CTCF,ECH1,HNRNPUL1,CBLL1,PFN1,KLF3,OSBP,SRSF4,SMG7,RRAGC,RCOR3,KDM3B,VPS26A,ZNF384,TAF4,PER2,SRRM1,SMARCC2,BRD4,ANXA9,ARNT,MDH2,ALDOA,TGOLN2,LARP1,SCAF4,SLC4A2,TSC1,CDK12,SRRM2,PCBP1,WIPF2,KDM2A,SMARCC1,BANF1,COPG1,EP400,EIF4ENIF1,SUMO3,UBQLN2,SF3B3,NCOA6,CHAMP1,DAXX,SCAF8,TAF15
HPA:004020_12	breast; glandular cells[Supported,Medium]	2.86e-05	LAS1L,CREBBP,CSDE1,CS,SPEN,XRCC5,SMARCA2,PCNP,GANAB,SF3A1,EP300,ACIN1,ADNP,CTCF,HNRNPUL1,CBLL1,PFN1,NFKB1,KLF3,PPP6R3,SRSF4,ARID1A,KDM3B,CRY2,HP1BP3,CCNT1,TAF4,DHX30,PER2,SRRM1,HNRNPD,SMARCC2,BRD4,TGOLN2,SCAF4,SYNJ1,CDK12,HDGFL2,SRRM2,STAT3,PCBP1,WIPF2,EXOSC10,ZHX2,EP400,EIF4ENIF1,UBQLN2,NCOA6,CHAMP1,SCAF8,TAF15		GO:0032991	macromolecular complex	1.02e-05	CREBBP,AP2B1,PAF1,PIGQ,RANBP9,NCAPD2,ELOA,STRAP,ZCCHC8,VCL,AP2S1,LCP2,MAP4,ARID1B,POLD1,PMS1,SPEN,ELAVL1,NFYC,RRP15,CSNK2A2,MBD3,CLASP1,EED,NCBP3,ACTB,RAB7A,SART3,GPATCH1,UBE2A,TULP3,SMARCA2,CNOT4,NUFIP1,WBP11,RBM22,BAX,GMCL1,KDM2B,FUS,RCOR1,CCNK,TINF2,ARCN1,BRPF3,HSP90AB1,SIRT1,WASHC2A,POLR2E,POLRMT,SF3A1,HMGXB4,EP300,ACIN1,CHD8,RABGGTA,NFATC2,RAE1,TTI1,CHMP4B,USP14,FMR1,HTATSF1,SUPT20H,CLUAP1,I…
HPA:012020_11	endometrium 1; glandular cells[Supported,Low]	2.87e-05	LAS1L,CREBBP,CSDE1,WNK1,ACAA1,CS,SUGP2,SPEN,XRCC5,SMARCA2,PCNP,GANAB,SF3A1,EP300,YY1,ACIN1,NFATC2,ADNP,CTCF,HNRNPUL1,CBLL1,PFN1,NFKB1,KLF3,PPP6R3,SRSF4,SMG7,ARID1A,KDM3B,CRY2,HP1BP3,CCNT1,TAF4,DHX30,PER2,SRRM1,HNRNPD,SMARCC2,BRD4,TGOLN2,SCAF4,SYNJ1,CDK12,HDGFL2,SRRM2,SIN3A,PCBP1,WIPF2,EXOSC10,ZHX2,EP400,EIF4ENIF1,UBQLN2,NCOA6,CHAMP1,ATXN2,SCAF8,TAF15		HPA:026010_11	lung; macrophages[Supported,Low]	1.02e-05	CREBBP,NCAPD2,ZCCHC8,LCP2,MAP4,WNK1,CS,SPEN,ACTB,SMARCA2,RBM22,RCOR1,GLG1,SF3A1,EP300,ACIN1,ADNP,CHMP4B,CTCF,ECH1,HNRNPUL1,CBLL1,PFN1,KLF3,OSBP,BRD8,TCERG1,GORASP2,WIPF1,SRSF4,SMG7,RRAGC,RCOR3,ARID1A,KDM3B,VPS26A,ZNF384,TAF4,PER2,SRRM1,TCHP,SMARCC2,BRD4,ANXA9,ARNT,MDH2,ALDOA,TGOLN2,LARP1,SCAF4,PAXIP1,SYNJ1,GMEB1,SLC4A2,TSC1,CDK12,SRRM2,PCBP1,KDM2A,SMARCC1,BANF1,RHOG,ZHX2,COPG1,EP400,EIF4ENIF1,SUM…
HPA:040010_12	skeletal muscle; myocytes[Supported,Medium]	2.95e-05	LAS1L,CS,SUGP2,SPEN,XRCC5,SMARCA2,PCNP,RBM22,ATXN7L3,SPTLC1,SF3A1,ACIN1,CTCF,HNRNPUL1,CBLL1,PFN1,KLF3,SRSF4,ARID1A,KDM3B,CRY2,HP1BP3,CCNT1,TAF4,DHX30,PER2,SRRM1,HNRNPD,SMARCC2,BRD4,TGOLN2,SCAF4,CDK12,HDGFL2,SRRM2,STAT3,PCBP1,ZHX2,EIF4ENIF1,NCOA6,CHAMP1,SCAF8,TAF15		HPA:042030_13	skin 1; keratinocytes[Supported,High]	1.04e-05	ZCCHC8,CS,RBM22,SF3A1,ADNP,HNRNPUL1,KLF3,RRAGC,ARID1A,KDM3B,ZNF384,TAF4,SMARCC2,BRD4,SCAF4,PAXIP1,CDK12,SRRM2,KDM2A,EP400,EIF4ENIF1,SUMO3,SF3B3,CHAMP1,SCAF8
HPA:029010_11	oral mucosa; squamous epithelial cells[Supported,Low]	2.99e-05	LAS1L,CREBBP,CSDE1,WNK1,CS,SUGP2,SPEN,XRCC5,SMARCA2,PCNP,GANAB,SF3A1,EP300,YY1,ACIN1,ADNP,CTCF,HNRNPUL1,CBLL1,PFN1,NFKB1,KLF3,FNBP4,PPP6R3,SRSF4,SMG7,ARID1A,KDM3B,CRY2,HP1BP3,CCNT1,TAF4,PER2,SRRM1,HNRNPD,SMARCC2,BRD4,TGOLN2,SCAF4,CDK12,HDGFL2,SRRM2,STAT3,SIN3A,PCBP1,WIPF2,EXOSC10,ZHX2,EP400,EIF4ENIF1,UBQLN2,NCOA6,CHAMP1,ATXN2,SCAF8,TAF15		HPA:053010_13	tonsil; germinal center cells[Supported,High]	1.04e-05	CS,SPEN,RBM22,GLG1,SF3A1,CTCF,HNRNPUL1,CBLL1,OSBP,WIPF1,ARID1A,KDM3B,VPS26A,ZNF384,BRD4,MDH2,TGOLN2,LARP1,SCAF4,PAXIP1,CDK12,SRRM2,KDM2A,SMARCC1,RHOG,ZHX2,EIF4ENIF1,FNBP1,UBQLN2,SF3B3,CHAMP1,SCAF8
GO:1901360	organic cyclic compound metabolic process	3.11e-05	LAS1L,CREBBP,CSDE1,STRAP,ZCCHC8,ARID1B,TAB2,ACAA1,RNF4,SUGP2,PMS1,SPEN,FOXJ2,ELAVL1,ZXDC,SART3,MAP2K7,UBE2A,TNRC6C,XRCC5,DNM2,SMARCA2,CNOT4,ZNF324,WBP11,NFX1,RBM22,ATXN7L3,CCNK,HDAC6,POLRMT,SF3A1,TCF20,EP300,YY1,ACIN1,CHD8,ZMYND8,NFATC2,ADNP,FMR1,CTCF,RNF40,SNRNP70,HNRNPUL1,ZNF862,FUBP3,DDX50,PPP3CB,BCCIP,PFN1,SMARCD2,SUPT6H,NFKB1,KLF3,PTGES3,VDR,TBP,BRD8,DROSHA,TCERG1,BCL9,SRSF4,GON4L,SMG7,PRDM2…		GO:0044454	nuclear chromosome part	1.05e-05	CREBBP,NCAPD2,ARID1B,POLD1,MBD3,EED,ACTB,SIRT6,UBE2A,SMARCA2,NUFIP1,TINF2,SIRT1,HMGXB4,NFATC2,TBP,BRD8,RAD1,ARID1A,DCLRE1B,RNF2,ASH2L,PHF10,TAF4,THOC6,TERF2,SAP130,SMARCC2,SS18,TP53,POGZ,GATAD2B,TAF1,INCENP,YY1AP1,RAD21,GATAD2A,STAT3,SIN3A,PPP1CA,KAT5,SMARCC1,EP400,IKZF1,DAXX
HPA:027020_03	lymph node; non-germinal center cells[Uncertain,High]	3.15e-05	CS,XRCC5,GANAB,SF3A1,NFATC2,CTCF,HNRNPUL1,WIPF1,ARID1A,KDM3B,CRY2,CCNT1,HNRNPD,SMARCC2,DCAF5,BRD4,TGOLN2,PATL1,CDK12,HDGFL2,SRRM2,ZHX2,SATB1,EP400,EIF4ENIF1,FNBP1,CHAMP1,TAF15		HPA:007020_11	cerebellum; cells in granular layer[Supported,Low]	1.13e-05	CREBBP,SPEN,SMARCA2,SF3A1,EP300,ADNP,CTCF,HNRNPUL1,ARID1A,TAF4,SRRM1,SMARCC2,BRD4,TGOLN2,SCAF4,SYNJ1,CDK12,SRRM2,SIN3A,ZHX2,EIF4ENIF1,FNBP1,NCOA6,CHAMP1,SCAF8
GO:0005694	chromosome	3.24e-05	CREBBP,NCAPD2,CALCOCO1,ARID1B,KDM4A,CSNK2A2,ACTB,UBE2A,XRCC5,SMARCA2,YY1,NFATC2,FMR1,CTCF,RNF40,SMARCD2,SUPT6H,PTGES3,TBP,BRD8,ARID1A,DCLRE1B,KDM3B,TMPO,AGO3,HP1BP3,TAF4,RNF138,SAP130,FBXO11,SMARCC2,BRD4,SETDB1,POGZ,GATAD2B,TAF1,PAXIP1,CLASP2,WDR82,SUGT1,STAT6,CDK12,DDB1,STAT3,CHTF8,SIN3A,EXOSC10,SMARCC1,SATB1,EP400,IKZF1,PHF2,CHAMP1,SPOUT1,DAXX,EHMT2		HPA:040010_11	skeletal muscle; myocytes[Supported,Low]	1.14e-05	CREBBP,NCAPD2,ZCCHC8,LCP2,MAP4,WNK1,CS,SPEN,ACTB,SMARCA2,RBM22,RCOR1,GLG1,SF3A1,EP300,ACIN1,CHMP4B,CTCF,ECH1,HNRNPUL1,CBLL1,PFN1,KLF3,OSBP,BRD8,TCERG1,SRSF4,RRAGC,RCOR3,ARID1A,KDM3B,ZNF384,TAF4,PER2,SRRM1,TCHP,SMARCC2,BRD4,ARNT,MDH2,ALDOA,TGOLN2,SCAF4,PAXIP1,SYNJ1,GMEB1,SLC4A2,TSC1,CDK12,SRRM2,STAT3,SIN3A,PCBP1,KDM2A,SMARCC1,BANF1,ZHX2,COPG1,EIF4ENIF1,SUMO3,UBQLN2,SF3B3,NCOA6,CHAMP1,DAXX,SCAF8,TA…
HPA:014010_13	epididymis; glandular cells[Supported,High]	3.44e-05	LAS1L,CS,SPEN,XRCC5,SMARCA2,GANAB,SF3A1,ADNP,CTCF,HNRNPUL1,KDM3B,CRY2,SRRM1,SMARCC2,BRD4,TGOLN2,SCAF4,CDK12,HDGFL2,SRRM2,ZHX2,SATB1,EP400,EIF4ENIF1,NCOA6,CHAMP1,SCAF8,TAF15		HPA:053020_03	tonsil; non-germinal center cells[Uncertain,High]	1.16e-05	LCP2,WNK1,CS,RBM22,SF3A1,CTCF,HNRNPUL1,CBLL1,PFN1,WIPF1,ARID1A,KDM3B,SMARCC2,BRD4,TGOLN2,SCAF4,CDK12,SRRM2,MAPK1IP1L,KDM2A,SMARCC1,RHOG,ZHX2,COPG1,EP400,EIF4ENIF1,FNBP1,CHAMP1,DAXX,SCAF8
HPA:026020_03	lung; pneumocytes[Uncertain,High]	3.5e-05	ZCCHC8,WNK1,SPEN,XRCC5,PCNP,ATXN7L3,SF3A1,ADNP,CTCF,TRIM35,SNRNP70,HNRNPUL1,USP42,PPP6R3,STK38,RCOR3,KDM3B,TMPO,CRY2,NCOA5,TAF4,PER2,HNRNPD,SMARCC2,BRD4,PAXIP1,CDK12,HDGFL2,SRRM2,EP400,EIF4ENIF1,CHAMP1,SCAF8		HPA:042020_03	skin 1; fibroblasts[Uncertain,High]	1.18e-05	ZCCHC8,MAP4,CS,RBM22,GLG1,SF3A1,ADNP,HNRNPUL1,USP42,PFN1,OSBP,RRAGC,KDM3B,NCOA5,ZNF384,BRD4,ARNT,PAXIP1,PATL1,SRRM2,PCBP1,KDM2A,COPG1,EP400,EIF4ENIF1,SUMO3,SF3B3,CHAMP1,SCAF8
HPA:031020_11	pancreas; islets of Langerhans[Supported,Low]	3.54e-05	LAS1L,CREBBP,CSDE1,WNK1,ACAA1,CS,SUGP2,SPEN,SMARCA2,PCNP,RBM22,ATXN7L3,GANAB,SPTLC1,SF3A1,EP300,YY1,ACIN1,ADNP,CTCF,HNRNPUL1,PFN1,KLF3,FNBP4,PPP6R3,SRSF4,RRAGC,ARID1A,KDM3B,TMPO,CRY2,HP1BP3,CCNT1,TAF4,PER2,HNRNPD,SMARCC2,BRD4,TGOLN2,SCAF4,SYNJ1,CDK12,HDGFL2,SRRM2,STAT3,SIN3A,WIPF2,EXOSC10,ZHX2,EP400,EIF4ENIF1,UBQLN2,ENTPD4,NCOA6,CHAMP1,DAXX,ATXN2,SCAF8,TAF15		HPA:053030_12	tonsil; squamous epithelial cells[Supported,Medium]	1.22e-05	CREBBP,NCAPD2,ZCCHC8,MAP4,WNK1,CS,SPEN,SMARCA2,RCOR1,GLG1,EP300,ACIN1,NFATC2,ADNP,CTCF,ECH1,HNRNPUL1,CBLL1,KLF3,OSBP,TCERG1,GORASP2,SRSF4,RRAGC,RCOR3,ARID1A,KDM3B,VPS26A,ZNF384,TAF4,PER2,SRRM1,SMARCC2,BRD4,ANXA9,ARNT,MDH2,ALDOA,LARP1,SCAF4,PAXIP1,GMEB1,SLC4A2,TSC1,NOLC1,CDK12,SIN3A,PCBP1,WIPF2,EXOSC10,KDM2A,SMARCC1,ZHX2,COPG1,EP400,EIF4ENIF1,SUMO3,UBQLN2,SF3B3,NCOA6,CHAMP1,DAXX,SCAF8,TAF15
HPA:006020_11	caudate; neuronal cells[Supported,Low]	3.57e-05	LAS1L,CREBBP,CSDE1,ACAA1,CS,SUGP2,SPEN,XRCC5,SMARCA2,PCNP,RBM22,ATXN7L3,GANAB,SPTLC1,SF3A1,EP300,YY1,ACIN1,NFATC2,CTCF,HNRNPUL1,CBLL1,PFN1,NFKB1,KLF3,FNBP4,SRSF4,RRAGC,ARID1A,TMPO,CRY2,HP1BP3,CCNT1,TAF4,DHX30,PER2,SRRM1,HNRNPD,SMARCC2,BRD4,TGOLN2,SYNJ1,CDK12,HDGFL2,SRRM2,STAT3,PCBP1,WIPF2,SATB1,EP400,EIF4ENIF1,FNBP1,UBQLN2,ENTPD4,NCOA6,CHAMP1,DAXX,ATXN2,SCAF8,TAF15		HPA:021020_12	hippocampus; neuronal cells[Supported,Medium]	1.28e-05	ZCCHC8,CS,SPEN,SMARCA2,RBM22,SF3A1,EP300,ACIN1,NFATC2,ADNP,HNRNPUL1,CBLL1,PFN1,KLF3,TCERG1,SRSF4,RRAGC,ARID1A,KDM3B,SRRM1,SMARCC2,BRD4,ALDOA,TGOLN2,SCAF4,NOLC1,CDK12,SRRM2,PCBP1,KDM2A,SMARCC1,ZHX2,COPG1,EP400,EIF4ENIF1,FNBP1,UBQLN2,CHAMP1,ATXN2,SCAF8,TAF15
HPA:023010_02	kidney; cells in glomeruli[Uncertain,Medium]	3.67e-05	LAS1L,CREBBP,CSDE1,ZCCHC8,WNK1,CS,SUGP2,SPEN,XRCC5,SMARCA2,PCNP,RBM22,ATXN7L3,POLRMT,SF3A1,EP300,ADNP,CTCF,TRIM35,SNRNP70,HNRNPUL1,CBLL1,USP42,ZNF862,TMEM248,FUBP3,PPP3CB,KLF3,PPP6R3,STK38,TCERG1,SRSF4,GON4L,RRAGC,RCOR3,ARID1A,HSDL2,KDM3B,TMPO,CRY2,NCOA5,ATG14,HP1BP3,CCNT1,TAF4,PER2,SRRM1,HNRNPD,SMARCC2,RETREG3,BRD4,MSN,GPR107,TGOLN2,SCAF4,PAXIP1,PATL1,CDK12,HDGFL2,SRRM2,STAT3,SIN3A,DUS1L,EDC3,EI…		HPA:023010_13	kidney; cells in glomeruli[Supported,High]	1.31e-05	SPEN,CTCF,HNRNPUL1,TAF4,SMARCC2,BRD4,TGOLN2,CDK12,SRRM2,EIF4ENIF1,NCOA6,CHAMP1,SCAF8
HPA:053030_12	tonsil; squamous epithelial cells[Supported,Medium]	3.76e-05	LAS1L,CREBBP,CSDE1,NCAPD2,ZCCHC8,MAP4,WNK1,CS,SUGP2,SPEN,XRCC5,DNM2,SMARCA2,PCNP,ATG16L1,ATXN7L3,GANAB,RCOR1,SPTLC1,GLG1,EP300,YY1,ACIN1,NFATC2,ADNP,CTCF,TMEM87A,SNRNP70,HNRNPUL1,CBLL1,CDK5RAP3,NFKB1,KLF3,FNBP4,PPP6R3,CBL,TCERG1,SRSF4,RRAGC,RCOR3,ARID1A,HSDL2,KDM3B,TMPO,CRY2,VPS26A,HP1BP3,CCNT1,TOMM40,TAF4,LRRC47,PER2,SRRM1,LARS,NMT1,HNRNPD,SMARCC2,BRD4,ARNT,TAF1,AUH,GPR107,TOMM70,SCAF4,PAXIP1,SE…		HPA:032010_12	parathyroid gland; glandular cells[Supported,Medium]	1.39e-05	CREBBP,ZCCHC8,WNK1,CS,SPEN,SMARCA2,SF3A1,EP300,ACIN1,ADNP,CTCF,HNRNPUL1,CBLL1,KLF3,TCERG1,SRSF4,RRAGC,KDM3B,TAF4,SRRM1,SMARCC2,BRD4,ALDOA,TGOLN2,CDK12,SRRM2,PCBP1,WIPF2,EXOSC10,KDM2A,SMARCC1,ZHX2,COPG1,EP400,EIF4ENIF1,UBQLN2,NCOA6,CHAMP1,DAXX,ATXN2,SCAF8,TAF15
GO:0043170	macromolecule metabolic process	3.78e-05	LAS1L,RBM6,DHX33,LIG3,CREBBP,LAMP2,PAF1,RPUSD1,PIGQ,MED24,CSDE1,MASP2,POMT2,RANBP9,ELOA,MBTPS2,CALCOCO1,MAN2B2,POLR3B,MNAT1,RTFDC1,ERP44,STRAP,KPNA6,BRD9,NUP160,ZCCHC8,TIMP2,AP2S1,ARID1B,PTCD2,FOXN3,TAB2,NDC1,WNK1,RNF4,SUGP2,BTBD1,PMS1,ZNF76,NTHL1,WDR3,SPEN,MAP2K4,FOXJ2,ELAVL1,KDM4A,NFYC,RRP15,RHOA,OTUD5,NUP133,ZXDC,CSNK2A2,ACTN1,PTPN18,NFATC3,NCBP3,HACD3,ACTB,SART3,GPATCH1,MAP2K7,UBE2A,TULP3,TNR…		GO:0016607	nuclear speck	1.4e-05	SART3,WBP11,SF3A1,ACIN1,CBLL1,SRSF4,YLPM1,SMNDC1,SRRM1,SAP130,GATAD2B,PATL1,CDK12,SRRM2,EP400,EIF4ENIF1
GO:0010558	negative regulation of macromolecule biosynthetic process	3.91e-05	CREBBP,SPEN,ELAVL1,TNRC6C,XRCC5,SMARCA2,NFX1,HDAC6,EP300,YY1,CHD8,NFATC2,FMR1,CTCF,SUPT6H,NFKB1,KLF3,DROSHA,GON4L,ARID1A,CRY2,DDX54,RREB1,PER2,SAP130,HNRNPD,AEBP2,SMARCC2,SETDB1,TAF3,STAT3,SIN3A,EXOSC10,ZHX2,SATB1,BCOR,EIF4ENIF1,YTHDF2		HPA:051010_11	testis; Leydig cells[Supported,Low]	1.42e-05	CREBBP,NCAPD2,ZCCHC8,LCP2,MAP4,WNK1,CS,SPEN,ACTB,SMARCA2,RBM22,RCOR1,GLG1,SF3A1,EP300,ACIN1,ADNP,CHMP4B,CTCF,ECH1,HNRNPUL1,CBLL1,PFN1,KLF3,OSBP,BRD8,TCERG1,GORASP2,SRSF4,RRAGC,RCOR3,KDM3B,VPS26A,ZNF384,TAF4,PER2,SRRM1,TCHP,SMARCC2,BRD4,ARNT,MDH2,ALDOA,TGOLN2,LARP1,SCAF4,PAXIP1,SYNJ1,GMEB1,SLC4A2,TSC1,NOLC1,CDK12,SRRM2,STAT3,SIN3A,PCBP1,WIPF2,EXOSC10,KDM2A,BANF1,ZHX2,COPG1,EP400,EIF4ENIF1,SUMO3,FN…
HPA:015010_11	esophagus; squamous epithelial cells[Supported,Low]	4.07e-05	LAS1L,CREBBP,CSDE1,WNK1,CS,SUGP2,SPEN,XRCC5,SMARCA2,PCNP,GANAB,SF3A1,EP300,YY1,ACIN1,ADNP,CTCF,HNRNPUL1,CBLL1,PFN1,NFKB1,KLF3,FNBP4,PPP6R3,SRSF4,SMG7,ARID1A,KDM3B,CRY2,HP1BP3,CCNT1,TAF4,DHX30,PER2,SRRM1,HNRNPD,SMARCC2,BRD4,TGOLN2,SCAF4,CDK12,HDGFL2,SRRM2,STAT3,SIN3A,PCBP1,WIPF2,EXOSC10,ZHX2,EP400,EIF4ENIF1,UBQLN2,NCOA6,CHAMP1,ATXN2,SCAF8,TAF15		HPA:002020_02	appendix; lymphoid tissue[Uncertain,Medium]	1.43e-05	CREBBP,ZCCHC8,LCP2,WNK1,CS,SPEN,SMARCA2,FYB1,RBM22,GLG1,POLRMT,SF3A1,EP300,ACIN1,NFATC2,ADNP,CTCF,HNRNPUL1,CBLL1,USP42,PFN1,GOSR1,BRD8,WIPF1,RCOR3,ARID1A,KDM3B,VPS26A,NCOA5,ZNF384,TAF4,PER2,SMARCC2,BRD4,SETDB1,MDH2,ALDOA,TGOLN2,LARP1,SCAF4,PAXIP1,CDK12,SRRM2,MAPK1IP1L,STAT3,PCBP1,KDM2A,SMARCC1,ZHX2,COPG1,EP400,EIF4ENIF1,SUMO3,FNBP1,UBQLN2,SF3B3,CHAMP1,DAXX,SCAF8,TAF15
HPA:002020_03	appendix; lymphoid tissue[Uncertain,High]	4.14e-05	NCAPD2,WNK1,CS,XRCC5,RBM22,ATXN7L3,GLG1,POLRMT,SF3A1,ACIN1,NFATC2,CTCF,SNRNP70,HNRNPUL1,PPP6R3,WIPF1,KDM3B,TMPO,CRY2,LRRC47,DOCK2,HNRNPD,SMARCC2,BRD4,PAXIP1,CDK12,HDGFL2,SRRM2,MAPK1IP1L,SMARCC1,ZHX2,EIF4ENIF1,FNBP1,UBQLN2,SF3B3,CHAMP1,DAXX,GTF2I		HPA:031020_11	pancreas; islets of Langerhans[Supported,Low]	1.47e-05	CREBBP,ZCCHC8,WNK1,CS,SPEN,SMARCA2,RBM22,SF3A1,EP300,ACIN1,ADNP,CTCF,HNRNPUL1,PFN1,KLF3,TCERG1,GORASP2,SRSF4,RRAGC,ARID1A,KDM3B,TAF4,SMARCC2,BRD4,ALDOA,TGOLN2,SCAF4,SYNJ1,CDK12,SRRM2,STAT3,SIN3A,WIPF2,EXOSC10,KDM2A,ZHX2,COPG1,EP400,EIF4ENIF1,UBQLN2,NCOA6,CHAMP1,DAXX,ATXN2,SCAF8,TAF15
HPA:028010_03	nasopharynx; respiratory epithelial cells[Uncertain,High]	4.18e-05	LAS1L,CREBBP,ZCCHC8,CS,SPEN,DNM2,SMARCA2,PCNP,RBM22,ATXN7L3,SF3A1,ADNP,CTCF,TRIM35,SNRNP70,HNRNPUL1,USP42,TMEM248,FUBP3,KLF3,PPP6R3,STK38,BRD8,TTC31,SRSF4,RRAGC,RCOR3,ARID1A,KDM3B,TMPO,CRY2,NCOA5,CCNT1,TAF4,PER2,SRRM1,VILL,SMARCC2,RETREG3,BRD4,SETDB1,TGOLN2,SCAF4,PAXIP1,CDK12,HDGFL2,SRRM2,SIN3A,PCBP1,EDC3,EP400,EIF4ENIF1,SF3B3,ENTPD4,NCOA6,CHAMP1,SCAF8,GTF2I,TAF15		GO:0000785	chromatin	1.48e-05	CREBBP,ARID1B,CSNK2A2,UBE2A,SMARCA2,NFATC2,SUPT6H,TBP,BRD8,ARID1A,KDM3B,TAF4,SAP130,SMARCC2,POGZ,GATAD2B,YY1AP1,STAT3,SIN3A,EXOSC10,SMARCC1,EP400,IKZF1,DAXX
HPA:049010_13	stomach 1; glandular cells[Supported,High]	4.19e-05	LAS1L,CSDE1,ZCCHC8,CS,SPEN,XRCC5,PCNP,RBM22,ATXN7L3,SF3A1,ADNP,CTCF,HNRNPUL1,KLF3,PPP6R3,SRSF4,RRAGC,KDM3B,TMPO,CRY2,CCNT1,TAF4,SRRM1,HNRNPD,SMARCC2,BRD4,TGOLN2,SCAF4,CDK12,HDGFL2,SRRM2,PCBP1,WIPF2,EXOSC10,EP400,EIF4ENIF1,UBQLN2,ENTPD4,CHAMP1,SCAF8,TAF15		HPA:007010_11	cerebellum; Purkinje cells[Supported,Low]	1.54e-05	CREBBP,ZCCHC8,CS,SPEN,SMARCA2,RBM22,SF3A1,EP300,ACIN1,ADNP,CTCF,HNRNPUL1,CBLL1,PFN1,KLF3,TCERG1,GORASP2,SRSF4,ARID1A,KDM3B,TAF4,SRRM1,SMARCC2,BRD4,ALDOA,TGOLN2,SCAF4,SYNJ1,NOLC1,CDK12,SRRM2,SIN3A,PCBP1,EXOSC10,KDM2A,SMARCC1,ZHX2,COPG1,EP400,EIF4ENIF1,FNBP1,UBQLN2,NCOA6,CHAMP1,DAXX,ATXN2,SCAF8,TAF15
GO:2000113	negative regulation of cellular macromolecule biosynthetic process	4.23e-05	CREBBP,SPEN,ELAVL1,TNRC6C,XRCC5,SMARCA2,NFX1,HDAC6,EP300,YY1,CHD8,NFATC2,FMR1,CTCF,SUPT6H,NFKB1,KLF3,DROSHA,GON4L,ARID1A,CRY2,RREB1,PER2,SAP130,HNRNPD,AEBP2,SMARCC2,SETDB1,TAF3,STAT3,SIN3A,EXOSC10,ZHX2,SATB1,BCOR,EIF4ENIF1,YTHDF2		HPA:015010_11	esophagus; squamous epithelial cells[Supported,Low]	1.54e-05	CREBBP,ZCCHC8,WNK1,CS,SPEN,SMARCA2,RBM22,SF3A1,EP300,ACIN1,ADNP,CTCF,HNRNPUL1,CBLL1,PFN1,KLF3,TCERG1,GORASP2,SRSF4,SMG7,RRAGC,ARID1A,KDM3B,TAF4,SRRM1,SMARCC2,BRD4,ALDOA,TGOLN2,SCAF4,NOLC1,CDK12,SRRM2,STAT3,SIN3A,PCBP1,WIPF2,EXOSC10,KDM2A,SMARCC1,ZHX2,COPG1,EP400,EIF4ENIF1,UBQLN2,NCOA6,CHAMP1,DAXX,ATXN2,SCAF8,TAF15
HPA:032010_11	parathyroid gland; glandular cells[Supported,Low]	4.39e-05	LAS1L,CREBBP,CSDE1,ZCCHC8,WNK1,ACAA1,CS,SPEN,XRCC5,SMARCA2,PCNP,RBM22,ATXN7L3,SPTLC1,SF3A1,EP300,YY1,ACIN1,NFATC2,ADNP,CTCF,HNRNPUL1,CBLL1,PFN1,NFKB1,KLF3,PPP6R3,SRSF4,RRAGC,ARID1A,KDM3B,TMPO,CRY2,HP1BP3,CCNT1,TAF4,DHX30,PER2,SRRM1,SMARCC2,BRD4,MSN,TGOLN2,SCAF4,CDK12,HDGFL2,SRRM2,PCBP1,WIPF2,EXOSC10,ZHX2,EP400,EIF4ENIF1,FNBP1,UBQLN2,ENTPD4,NCOA6,CHAMP1,DAXX,ATXN2,SCAF8,TAF15		HPA:009010_03	cervix, uterine; glandular cells[Uncertain,High]	1.55e-05	ZCCHC8,CS,SPEN,SF3A1,CTCF,HNRNPUL1,USP42,KLF3,OSBP,SRSF4,RCOR3,ARID1A,VPS26A,NCOA5,ZNF384,TAF4,PER2,SRRM1,SMARCC2,BRD4,MDH2,SCAF4,PAXIP1,CDK12,SRRM2,MAPK1IP1L,KDM2A,COPG1,EP400,EIF4ENIF1,SUMO3,CHAMP1,SCAF8,TAF15
HPA:047030_11	soft tissue 2; fibroblasts[Supported,Low]	4.44e-05	LAS1L,CREBBP,CSDE1,NCAPD2,DEF6,ZCCHC8,MAP4,WNK1,CS,BTBD1,SPEN,XRCC5,DNM2,SMARCA2,PCNP,RBM22,ATXN7L3,GANAB,RCOR1,SPTLC1,GLG1,SF3A1,EP300,YY1,ACIN1,CTCF,SNRNP70,HNRNPUL1,CBLL1,PFN1,NFKB1,KLF3,PPP6R3,TCERG1,RRAGC,RCOR3,HSDL2,KDM3B,TMPO,CRY2,VPS26A,CCNT1,TAF4,LRRC47,PER2,SRRM1,DOCK2,NMT1,HNRNPD,TCHP,SMARCC2,BRD4,ARNT,TAF1,AUH,GSN,TGOLN2,SCAF4,PAXIP1,SERINC5,TSC1,CDK12,HDGFL2,SRRM2,STAT3,TNIP2,SIN3A,P…		HPA:005010_11	bronchus; respiratory epithelial cells[Supported,Low]	1.61e-05	CREBBP,NCAPD2,ZCCHC8,MAP4,WNK1,CS,SPEN,SMARCA2,RBM22,RCOR1,GLG1,SF3A1,EP300,ACIN1,NFATC2,ADNP,CHMP4B,CTCF,ECH1,HNRNPUL1,CBLL1,PFN1,KLF3,OSBP,BRD8,TCERG1,GORASP2,SRSF4,SMG7,RRAGC,RCOR3,ARID1A,KDM3B,VPS26A,ZNF384,TAF4,PER2,SRRM1,TCHP,SMARCC2,BRD4,ANXA9,ARNT,MDH2,ALDOA,TGOLN2,LARP1,SCAF4,PAXIP1,SYNJ1,GMEB1,SLC4A2,TSC1,NOLC1,CDK12,SRRM2,STAT3,SIN3A,PCBP1,WIPF2,EXOSC10,KDM2A,SMARCC1,BANF1,ZHX2,COPG1,E…
HPA:009010_11	cervix, uterine; glandular cells[Supported,Low]	4.53e-05	LAS1L,CREBBP,CSDE1,NCAPD2,ZCCHC8,MAP4,WNK1,ACAA1,CS,SUGP2,BTBD1,SPEN,MAP2K7,DNM2,SMARCA2,PCNP,ATG16L1,RBM22,ATXN7L3,GANAB,RCOR1,SPTLC1,GLG1,SF3A1,EP300,YY1,ADNP,CHMP4B,CTCF,TMEM87A,SNRNP70,HNRNPUL1,CBLL1,CDK5RAP3,PFN1,NFKB1,KLF3,FNBP4,PPP6R3,BRD8,TCERG1,SRSF4,SMG7,RRAGC,RCOR3,ARID1A,HSDL2,TMPO,CRY2,VPS26A,TOMM40,TAF4,LRRC47,PER2,SRRM1,LARS,NMT1,HNRNPD,TCHP,SMARCC2,BRD4,ARNT,MSN,TAF1,AUH,GSN,GPR10…		HPA:048010_02	spleen; cells in red pulp[Uncertain,Medium]	1.61e-05	CREBBP,ZCCHC8,LCP2,WNK1,CS,SPEN,TNRC6C,SMARCA2,FYB1,RBM22,SF3A1,EP300,ACIN1,ADNP,CTCF,HNRNPUL1,CBLL1,USP42,PFN1,GOSR1,KLF3,WIPF1,SRSF4,RRAGC,RCOR3,ARID1A,PROSER1,KDM3B,TAF4,SRRM1,SMARCC2,BRD4,ALDOA,TGOLN2,SCAF4,PAXIP1,CDK12,SRRM2,MAPK1IP1L,STAT3,PCBP1,KDM2A,RHOG,COPG1,EP400,EIF4ENIF1,IKZF1,FNBP1,UBQLN2,NCOA6,CHAMP1,DAXX,SCAF8
GO:0045944	positive regulation of transcription from RNA polymerase II promoter	4.67e-05	CREBBP,RNF4,FOXJ2,SMARCA2,CCNK,EP300,CHD8,NFATC2,CTCF,SUPT6H,PRDM2,CCNT1,TAF4,TFCP2,VEZF1,KAT7,BRD4,CDK12,SIN3A,CREB3L2,NCOA6		HPA:026010_12	lung; macrophages[Supported,Medium]	1.62e-05	CREBBP,SPEN,SMARCA2,SF3A1,EP300,ADNP,HNRNPUL1,SMG7,ARID1A,TAF4,SRRM1,SMARCC2,BRD4,TGOLN2,SCAF4,SYNJ1,SRRM2,EIF4ENIF1,FNBP1,NCOA6,ATXN2,SCAF8
HPA:039010_12	seminal vesicle; glandular cells[Supported,Medium]	4.69e-05	LAS1L,CREBBP,CSDE1,NCAPD2,ZCCHC8,MAP4,CS,BTBD1,SPEN,MAP2K7,XRCC5,DNM2,SMARCA2,PCNP,ATG16L1,RBM22,ATXN7L3,GANAB,RCOR1,SPTLC1,GLG1,SF3A1,EP300,YY1,ACIN1,ADNP,CTCF,TMEM87A,SNRNP70,HNRNPUL1,CBLL1,CDK5RAP3,NFKB1,KLF3,FNBP4,PPP6R3,BRD8,TCERG1,SRSF4,SMG7,RRAGC,RCOR3,ARID1A,HSDL2,KDM3B,TMPO,CRY2,VPS26A,HP1BP3,TOMM40,TAF4,LRRC47,PER2,SRRM1,LARS,NMT1,HNRNPD,SMARCC2,BRD4,TAF1,AUH,GPR107,TGOLN2,TOMM70,SCAF4,…		HPA:010020_11	colon; glandular cells[Supported,Low]	1.66e-05	CREBBP,NCAPD2,ZCCHC8,LCP2,MAP4,CS,SPEN,ACTB,SMARCA2,RBM22,RCOR1,GLG1,SF3A1,EP300,ACIN1,NFATC2,ADNP,CHMP4B,CTCF,ECH1,HNRNPUL1,CBLL1,PFN1,KLF3,OSBP,BRD8,TCERG1,GORASP2,SRSF4,SMG7,RRAGC,RCOR3,ARID1A,KDM3B,VPS26A,ZNF384,TAF4,PER2,SRRM1,TCHP,SMARCC2,BRD4,ANXA9,ARNT,MDH2,ALDOA,TGOLN2,LARP1,SCAF4,PAXIP1,SYNJ1,GMEB1,SLC4A2,TSC1,NOLC1,CDK12,STAT3,SIN3A,PCBP1,WIPF2,EXOSC10,KDM2A,SMARCC1,BANF1,ZHX2,COPG1,EP…
GO:0019222	regulation of metabolic process	4.72e-05	CREBBP,CSDE1,POMT2,RANBP9,CALCOCO1,RTFDC1,STRAP,TIMP2,ARID1B,PTCD2,FOXN3,TAB2,WNK1,RNF4,BTBD1,ZNF76,SPEN,FOXJ2,ELAVL1,KDM4A,RHOA,ZXDC,CSNK2A2,ACTB,SART3,MAP2K7,TULP3,TNRC6C,XRCC5,DNM2,SMARCA2,CNOT4,ERC1,ZNF324,SSH1,WBP11,NFX1,RBM22,ATXN7L3,RCOR1,SPTLC1,CCNK,GLG1,HDAC6,SF3A1,TCF20,EP300,PSMC1,YY1,CHD8,ZMYND8,NFATC2,ADNP,CHMP4B,RNF125,FMR1,CTCF,RNF40,IKBKB,SNRNP70,CACTIN,HNRNPUL1,CASP2,ZNF862,FUBP3…		HPA:034010_13	placenta; decidual cells[Supported,High]	1.67e-05	CREBBP,SPEN,SF3A1,EP300,ADNP,CTCF,HNRNPUL1,SRRM1,SMARCC2,BRD4,TGOLN2,SCAF4,EIF4ENIF1
HPA:048010_03	spleen; cells in red pulp[Uncertain,High]	4.82e-05	WNK1,CS,XRCC5,SF3A1,CTCF,HNRNPUL1,PFN1,PROSER1,KDM3B,CRY2,HNRNPD,SMARCC2,BRD4,TGOLN2,CDK12,HDGFL2,SRRM2,RHOG,EP400,EIF4ENIF1,FNBP1,CHAMP1,SCAF8		HPA:027010_02	lymph node; germinal center cells[Uncertain,Medium]	1.68e-05	CREBBP,NCAPD2,ZCCHC8,LCP2,CS,SPEN,ACTB,TNRC6C,SMARCA2,FYB1,RBM22,RCOR1,GLG1,POLRMT,SF3A1,EP300,ACIN1,NFATC2,ADNP,CHMP4B,CTCF,ECH1,HNRNPUL1,CBLL1,USP42,PFN1,OSBP,BRD8,SMG7,RCOR3,ARID1A,CCNI,KDM3B,VPS26A,NCOA5,ZNF384,TAF4,SRRM1,SMARCC2,BRD4,ANXA9,ARNT,MDH2,ALDOA,TGOLN2,LARP1,SCAF4,PAXIP1,GMEB1,TSC1,PATL1,CDK12,SRRM2,STAT3,PCBP1,KDM2A,SMARCC1,ZHX2,COPG1,EP400,EIF4ENIF1,SUMO3,IKZF1,FNBP1,UBQLN2,SF3B3…
[truncated: 575 more rows]

## Sheet: brown
UNSIGNED	Description	p.Val	Genes		SIGNED	Description	p.Val	Genes
[truncated: 126 more rows]

## Sheet: cyan
UNSIGNED	Description	p.Val	Genes		SIGNED	Description	p.Val	Genes
[truncated: 123 more rows]

## Sheet: darkgreen
UNSIGNED	Description	p.Val	Genes		SIGNED	Description	p.Val	Genes
[truncated: 78 more rows]

[truncated: 34 more sheets: darkmagenta, darkolivegreen, darkorange (signed), darkorange2 (unsigned), darkred, floralwhite (unsigned), green, grey60, lightcyan, lightcyan1 (unsigned), lightgreen, lightsteelblue1 (unsigned), lightyellow, magenta, midnightblue, orange, orangered4, paleturquoise, pink, plum1 …]
